# Supplementary material for: Genetic–epigenetic interplay in the determination of plant 3D genome organization
Source: Nucleic Acids Res. 2024 Aug 16;52(17):10220–34. doi: 10.1093/nar/gkae690 (PMC11417408; doi:10.1093/nar/gkae690)
Supplement: gkae690_Supplemental_Files [file gkae690_supplemental_files.zip]

Archive with 4 entries (4 files):
- 5_Supplementary_figure_with_legend_high_quality.pdf
- Supplementary Table 1.xlsx
- Supplementary Table 2.xlsx
- Supplementary Table 3.xlsx
