# Supplementary material for: Genetic–epigenetic interplay in the determination of plant 3D genome organization
Source: Nucleic Acids Res. 2024 Aug 16;52(17):10220–34. doi: 10.1093/nar/gkae690 (PMC11417408; doi:10.1093/nar/gkae690)
Supplement: gkae690_Supplemental_Files [file gkae690_supplemental_files.zip › Supplementary Table 1.xlsx]

## Sheet: WT_H3K27me3
chr	start	end	length	pileup	(-LOG10(pvalue))	fold_enrichment	(-LOG10(qvalue))
chr1	6621	7478	858	28.23	5.85998	2.51	4.14056		Supplementary Table S1 : Peak calling results for H3K27me3 in WT. The 'pileup' value represents the value at the peak summit, indicating the number of fragments covering the peak summit.
chr1	15055	16517	1463	51.78	9.87167	2.54461	7.83272
chr1	20238	21806	1569	42.32	7.32116	2.35463	5.48925
chr1	22880	23084	205	26.72	3.32833	1.9034	1.84904
chr1	59870	60646	777	62.75	3.67647	1.57425	2.16224
chr1	61182	63423	2242	91.53	12.7356	2.22059	10.4976
chr1	64388	64634	247	59.96	3.22126	1.52904	1.75357
chr1	76762	79739	2978	45.43	8.80508	2.54661	6.84968
chr1	83988	84531	544	74.54	5.08364	1.66081	3.43937
chr1	84967	86070	1104	83.79	5.44555	1.65383	3.76527
chr1	86769	87394	626	79.52	3.47311	1.47187	1.98055
chr1	87719	90275	2557	86.76	5.98043	1.68374	4.25584
chr1	110609	112647	2039	60.87	6.08311	1.88486	4.34849
chr1	113228	113442	215	51.07	3.54898	1.63351	2.04783
chr1	114367	115043	677	54.98	4.42777	1.72756	2.84121
chr1	118998	119990	993	42.63	9.30754	2.71991	7.31174
chr1	129443	129894	452	67.06	6.67526	1.89483	4.89047
chr1	130231	131406	1176	67.29	3.82492	1.56983	2.29529
chr1	133367	135909	2543	91.38	8.06971	1.84206	6.16921
chr1	139471	140184	714	44.51	2.99111	1.5933	1.54872
chr1	144688	146039	1352	71.56	19.0694	3.40113	16.3546
chr1	151326	153246	1921	81.6	4.27886	1.5484	2.70647
chr1	153632	153864	233	76.85	2.6249	1.3838	1.22214
chr1	154821	156259	1439	95.63	7.67291	1.79333	5.79846
chr1	156617	157413	797	68.88	3.26393	1.48739	1.79379
chr1	172819	173754	936	29.75	9.73597	3.44465	7.70686
chr1	182403	183696	1294	42.03	10.8276	3.07564	8.70249
chr1	197532	197778	247	16.35	2.57006	1.93291	1.17447
chr1	205815	207350	1536	53.4	3.26259	1.57277	1.79144
chr1	207770	208785	1016	61.27	5.29138	1.78366	3.62621
chr1	213495	214798	1304	32.36	3.02154	1.72876	1.57565
chr1	227380	231120	3741	43.93	6.66809	2.2176	4.88213
chr1	248080	251098	3019	83.05	9.55102	2.00375	7.55016
chr1	254693	256939	2247	108.36	10.8225	1.9649	8.70361
chr1	259177	259892	716	65.54	3.55905	1.54524	2.05577
chr1	270612	273768	3157	84.07	9.43311	2.05005	7.41008
chr1	277990	278350	361	62.69	3.05514	1.49248	1.60463
chr1	279002	279861	860	75.57	7.43105	1.89635	5.58334
chr1	281253	281433	181	59.51	4.51474	1.70026	2.92113
chr1	283040	284205	1166	52.68	6.16526	1.99775	4.42188
chr1	296348	298823	2476	42.94	10.9951	2.96922	8.88928
chr1	324257	324421	165	16.55	3.23695	2.17963	1.76581
chr1	342963	343422	460	29.47	4.02452	2.00998	2.47757
chr1	346382	346824	443	45.03	4.95384	1.90283	3.32301
chr1	347389	350140	2752	48.02	6.98631	2.19807	5.17043
chr1	372587	373164	578	18.38	3.54908	2.20985	2.0502
chr1	374274	374466	193	17.27	2.78543	1.98556	1.36334
chr1	375859	376611	753	25.13	4.14815	2.16488	2.58635
chr1	379629	380393	765	31.98	9.88592	3.41909	7.82717
chr1	412107	413957	1851	19.3	4.54775	2.52124	2.94749
chr1	445879	447498	1620	25.73	6.82728	2.88025	5.02842
chr1	456028	457409	1382	69.12	6.82374	1.90434	5.01976
chr1	457894	458175	282	63.85	3.80213	1.58698	2.2744
chr1	458559	459517	959	64.73	3.6192	1.55072	2.11366
chr1	460206	461872	1667	62.26	3.89122	1.60227	2.35739
chr1	472558	474562	2005	45.75	11.4979	3.05604	9.32353
chr1	500650	501710	1061	15.79	2.91388	2.0853	1.47728
chr1	507238	507552	315	28.65	4.53657	2.16516	2.93736
chr1	512114	515444	3331	60.2	6.41009	1.93242	4.64668
chr1	575655	576074	420	52	4.26376	1.72493	2.69526
chr1	576497	579553	3057	53.98	5.0006	1.79502	3.37047
chr1	602880	604243	1364	20	4.89355	2.60798	3.26014
chr1	643507	644283	777	23.5	5.0943	2.50054	3.4428
chr1	644880	645131	252	21.62	4.20611	2.31292	2.63734
chr1	723840	724085	246	31.67	3.34	1.81293	1.85965
chr1	726488	727019	532	37.52	3.83584	1.82109	2.30746
chr1	727373	727659	287	40.85	4.51178	1.89876	2.91821
chr1	733494	733710	217	40.49	4.82515	1.97631	3.19772
chr1	734847	735910	1064	36.14	3.27959	1.73165	1.80697
chr1	737633	737977	345	34.44	3.76436	1.85888	2.24145
chr1	738691	739071	381	30.75	3.71336	1.91136	2.19613
chr1	752997	753328	332	21.55	5.69708	2.80108	3.98876
chr1	873677	875355	1679	80.71	9.65683	2.04088	7.65423
chr1	878417	880091	1675	82.97	6.59166	1.77061	4.8103
chr1	880642	881721	1080	65.97	5.74573	1.7969	4.04032
chr1	886534	887558	1025	27.58	4.26781	2.11085	2.69742
chr1	887879	888635	757	23.93	3.89684	2.11386	2.36376
chr1	888976	889847	872	24.78	4.50711	2.2728	2.91193
chr1	996666	999034	2369	25.91	4.00334	2.09838	2.45709
chr1	1003932	1005360	1429	36.74	5.5446	2.15539	3.85972
chr1	1009089	1009768	680	40.82	5.79878	2.13505	4.08629
chr1	1010248	1010606	359	31.76	3.58448	1.86283	2.08065
chr1	1021739	1023299	1561	52.99	12.1671	2.89981	9.95057
chr1	1027984	1030335	2352	42	5.16839	1.98861	3.51766
chr1	1035827	1039154	3328	77.69	8.03572	1.91186	6.15264
chr1	1040926	1041165	240	52.2	3.27973	1.5848	1.80567
chr1	1053665	1055139	1475	55.97	13.672	2.96358	11.375
chr1	1055768	1056319	552	51.57	10.9236	2.72947	8.80152
chr1	1056655	1057063	409	35.62	4.13006	1.91859	2.57018
chr1	1094125	1094421	297	47.73	5.35916	1.95647	3.68263
chr1	1096595	1096841	247	52.61	2.77146	1.50242	1.35235
chr1	1097368	1098113	746	63.64	4.21574	1.63384	2.64953
chr1	1098932	1099970	1039	93.04	8.26783	1.86431	6.34149
chr1	1103686	1104354	669	129.34	9.49177	1.73382	7.49264
chr1	1105218	1108199	2982	112.46	5.84973	1.56236	4.13949
chr1	1111263	1111440	178	75	3.23611	1.46324	1.76727
chr1	1117854	1118604	751	35.27	3.27215	1.74691	1.79859
chr1	1118918	1119966	1049	35.67	3.86525	1.85628	2.33371
chr1	1124192	1125348	1157	36.74	5.36944	2.11516	3.70249
chr1	1127619	1128290	672	43.13	5.38598	1.99776	3.71774
chr1	1129562	1130407	846	40.09	4.94027	1.99601	3.30447
chr1	1130815	1131361	547	33.64	2.83359	1.67026	1.40787
chr1	1149865	1151141	1277	59.24	9.12471	2.2877	7.14345
chr1	1152703	1152969	267	74.83	7.81567	1.95407	5.93116
chr1	1156163	1158338	2176	112.83	10.1169	1.86436	8.06184
chr1	1159242	1159495	254	116	5.95048	1.57583	4.21958
chr1	1161019	1161511	493	122.82	4.21471	1.42195	2.64861
chr1	1162613	1163271	659	112.88	2.97438	1.34028	1.5332
chr1	1165093	1165380	288	114.84	4.40081	1.45735	2.81455
chr1	1166816	1167951	1136	114.75	4.19606	1.43538	2.63383
chr1	1170014	1172502	2489	104.7	6.80318	1.66913	5.01054
chr1	1172818	1173278	461	78.06	3.7775	1.51278	2.25307
chr1	1177283	1177560	278	70.12	16.6949	3.04112	14.167
chr1	1177879	1179353	1475	39.24	7.2058	2.4489	5.37263
chr1	1184482	1185824	1343	45.38	4.8468	1.8905	3.22442
chr1	1187482	1187990	509	48.52	3.45401	1.63793	1.96304
chr1	1194394	1194864	471	105.89	4.15372	1.45211	2.59639
chr1	1195204	1196137	934	122.01	5.13915	1.49272	3.48539
chr1	1197411	1197665	255	124.08	3.3131	1.35157	1.83491
chr1	1198229	1201057	2829	124.81	5.2022	1.49088	3.54307
chr1	1205858	1208406	2549	70.68	5.02144	1.68143	3.38379
chr1	1219082	1219575	494	16.08	2.87271	2.05723	1.44371
chr1	1220001	1220259	259	20.71	5.23054	2.67973	3.56957
chr1	1232713	1233015	303	15.19	2.66442	2.01107	1.25487
chr1	1242718	1244498	1781	22.03	4.69909	2.44408	3.086
chr1	1297494	1298259	766	24.44	7.45528	3.1588	5.60179
chr1	1305362	1305924	563	18.71	4.26629	2.44779	2.69378
chr1	1315109	1315323	215	26.3	3.40264	1.93168	1.91612
chr1	1321381	1323864	2484	96.46	10.9073	2.05015	8.78362
chr1	1329581	1330254	674	64.57	3.94827	1.59651	2.40803
chr1	1330649	1332063	1415	87.99	11.3107	2.13729	9.16766
chr1	1337977	1341334	3358	113.4	8.20722	1.71995	6.30624
chr1	1342022	1342479	458	84.04	3.99056	1.5138	2.4442
chr1	1399181	1399508	328	17.43	2.86974	2.0119	1.43845
chr1	1399833	1401516	1684	23.63	6.19752	2.83495	4.44766
chr1	1448166	1450471	2306	44.15	13.3825	3.37778	11.1043
chr1	1467275	1467859	585	38.84	3.40961	1.72986	1.92177
chr1	1469646	1471524	1879	60.97	8.23537	2.15653	6.31894
chr1	1548555	1548760	206	29.71	3.09034	1.78585	1.63656
chr1	1549113	1550764	1652	39.96	4.5752	1.93706	2.97491
chr1	1554519	1556004	1486	75.16	8.74481	2.016	6.80146
chr1	1556729	1557086	358	66.05	5.70155	1.80611	3.99394
chr1	1558277	1559247	971	67.23	6.07425	1.84317	4.33197
chr1	1559955	1560344	390	60.89	4.32767	1.6717	2.74914
chr1	1563727	1564608	882	58.92	6.72926	2.00887	4.9309
chr1	1565188	1566030	843	48.59	3.97381	1.71789	2.43092
chr1	1568265	1568443	179	42.02	3.80349	1.76871	2.27414
chr1	1568828	1570111	1284	54.46	13.5596	3.01977	11.2631
chr1	1575905	1577341	1437	43.85	16.507	4.1624	13.996
chr1	1617279	1620159	2881	59.26	10.9895	2.50047	8.88592
chr1	1624045	1625842	1798	35.97	5.20246	2.12282	3.54298
chr1	1626164	1626505	342	28.25	3.40424	1.88328	1.91904
chr1	1632553	1632734	182	30.4	2.86781	1.72043	1.43853
chr1	1633219	1633934	716	31.65	3.246	1.79065	1.77605
chr1	1634313	1634688	376	30.99	3.18461	1.7879	1.72035
chr1	1635101	1635884	784	35.8	4.85844	2.07024	3.22714
chr1	1721508	1723136	1629	21.64	4.21134	2.29725	2.64546
chr1	1723563	1723825	263	20.68	3.61996	2.15563	2.11175
chr1	1724726	1725213	488	25.68	6.04413	2.68178	4.3063
chr1	1732728	1736715	3988	61.16	6.33955	1.9119	4.58598
chr1	1741826	1744838	3013	79.12	7.76188	1.89313	5.89312
chr1	1748141	1751829	3689	75.43	6.26484	1.78872	4.51498
chr1	1762218	1763326	1109	18.6	3.04468	2.02903	1.59683
chr1	1764898	1765975	1078	23.57	6.09806	2.7857	4.3611
chr1	1805204	1807112	1909	62.57	5.01066	1.73862	3.37079
chr1	1807460	1808773	1314	94.62	17.609	2.58158	15.0564
chr1	1815865	1816740	876	43.47	8.29515	2.45749	6.39243
chr1	1818162	1819144	983	39.82	4.92204	1.97845	3.29469
chr1	1822949	1823568	620	43.37	3.47823	1.69377	1.98281
chr1	1825170	1826951	1782	43.77	5.3153	1.99761	3.64597
chr1	1866436	1868660	2225	38.08	8.62423	2.77293	6.67232
chr1	1901607	1902595	989	29.17	8.06509	3.06863	6.15605
chr1	1954132	1954398	267	21.35	3.21669	2.00445	1.7487
chr1	1955006	1955368	363	22.1	3.17797	1.96898	1.71492
chr1	1957193	1957909	717	29.71	4.82294	2.17706	3.20214
chr1	1962333	1963157	825	50.38	14.414	3.40505	12.032
chr1	1965860	1966510	651	26.32	3.74479	2.02117	2.22339
chr1	1967073	1967515	443	24.08	3.52614	2.01943	2.0266
chr1	1987740	1988092	353	38.28	2.92033	1.63755	1.48496
chr1	1989803	1990052	250	44.38	3.22814	1.63834	1.75962
chr1	1991594	1991763	170	53.8	3.92727	1.67259	2.38652
chr1	1992310	1992887	578	62.14	5.67459	1.836	3.96995
chr1	1994954	1995161	208	51.3	4.2211	1.73673	2.65232
chr1	1995569	1996496	928	53.19	5.71228	1.93554	4.00462
chr1	1996836	1997317	482	47.83	5.56055	1.96164	3.87437
chr1	1997840	1998017	178	40.54	4.66571	1.94681	3.05237
chr1	2003255	2003863	609	19.89	3.18188	2.03865	1.71839
chr1	2011233	2012714	1482	58.25	5.16021	1.78384	3.51084
chr1	2013705	2014942	1238	69.96	8.8219	2.11409	6.85786
chr1	2015555	2015720	166	49.84	2.91926	1.54338	1.48493
chr1	2020481	2020670	190	24.05	4.08222	2.17793	2.52763
chr1	2052190	2053902	1713	55.61	3.35918	1.57555	1.87744
chr1	2056175	2058452	2278	68.49	5.36073	1.73846	3.68926
chr1	2074324	2077372	3049	28.43	4.79826	2.19488	3.18465
chr1	2085534	2087525	1992	41.87	9.47479	2.77324	7.46569
chr1	2122961	2124665	1705	36.09	7.835	2.6041	5.96757
chr1	2127069	2127579	511	32.58	4.00261	1.93814	2.45742
chr1	2128718	2129163	446	25.4	3.31882	1.92651	1.84111
chr1	2193294	2195494	2201	20.44	4.71602	2.51025	3.10442
chr1	2202029	2203757	1729	62.21	10.0372	2.36622	7.98019
chr1	2206961	2208254	1294	45.87	6.60475	2.15103	4.82822
chr1	2222762	2224483	1722	26.11	4.57108	2.23827	2.97087
chr1	2224797	2225006	210	24.46	3.52719	2.00993	2.02715
chr1	2424923	2428026	3104	30.07	5.6223	2.33703	3.93614
chr1	2435879	2436223	345	64.09	3.0651	1.48599	1.61504
chr1	2436568	2440274	3707	83.76	5.17745	1.62209	3.52563
chr1	2442396	2442864	469	72.83	4.51586	1.62272	2.91825
chr1	2443999	2444983	985	55.17	5.08094	1.8148	3.43519
chr1	2456331	2457292	962	46.24	6.63451	2.16789	4.85256
chr1	2459326	2459887	562	38.86	2.84026	1.61673	1.41391
chr1	2460836	2461038	203	43.62	4.94752	1.94531	3.30925
chr1	2461469	2462169	701	40.27	5.25121	2.05749	3.58444
chr1	2515608	2518658	3051	45.17	6.50115	2.16344	4.7294
chr1	2530731	2531798	1068	19.92	4.92792	2.59811	3.29612
chr1	2568813	2569255	443	27.06	4.26249	2.13855	2.68965
chr1	2569740	2570867	1128	31.91	6.48185	2.50284	4.71314
chr1	2577231	2577892	662	20.34	5.04572	2.64868	3.39767
chr1	2598997	2601180	2184	48.38	6.64247	2.11417	4.86298
chr1	2604755	2605999	1245	38.35	3.66571	1.78151	2.15314
chr1	2606508	2607167	660	41.47	5.3381	2.03338	3.669
chr1	2610791	2611334	544	37.4	7.98921	2.65343	6.09147
chr1	2620428	2621253	826	80.64	7.25709	1.83279	5.42896
chr1	2624603	2624803	201	107.99	3.36546	1.38503	1.88304
chr1	2625201	2625904	704	111.91	2.90512	1.33594	1.47126
chr1	2627184	2627956	773	127.13	4.8367	1.46039	3.21004
chr1	2628544	2628721	178	124.04	3.74329	1.38638	2.22123
chr1	2629582	2629868	287	128	3.54319	1.36309	2.04178
chr1	2630953	2631489	537	117.87	3.56712	1.38154	2.06451
chr1	2633141	2634365	1225	133.28	7.98726	1.63515	6.10022
chr1	2637264	2637434	171	112.71	4.37777	1.46178	2.79298
chr1	2637824	2640806	2983	116.68	10.3744	1.86315	8.30711
chr1	2656114	2658801	2688	80.98	7.82452	1.89323	5.95402
chr1	2661530	2662113	584	87.04	3.47007	1.45059	1.97536
chr1	2662480	2664617	2138	98.2	5.87587	1.63125	4.15429
chr1	2666855	2667032	178	88.2	3.31139	1.42894	1.83429
chr1	2668708	2670131	1424	71.05	4.67743	1.64525	3.06887
chr1	2677891	2678171	281	24.08	2.83409	1.82243	1.40828
chr1	2685762	2686338	577	18.27	2.5744	1.87605	1.17791
chr1	2686773	2687008	236	22.48	5.37312	2.63896	3.69601
chr1	2701979	2704872	2894	99.1	8.64256	1.85048	6.69208
chr1	2705481	2706663	1183	88.74	5.54535	1.6232	3.86424
chr1	2707217	2707381	165	73.8	3.68413	1.52194	2.16831
chr1	2778660	2780719	2060	58.78	6.91698	2.02953	5.10741
chr1	2785330	2788216	2887	74.23	8.02047	1.98326	6.12307
chr1	2815717	2818024	2308	63.71	7.40871	2.01892	5.56152
chr1	2822624	2823331	708	73.66	6.19904	1.79638	4.44971
chr1	2823799	2823990	192	57.6	3.11002	1.52548	1.65434
chr1	2824564	2827057	2494	72.88	9.18155	2.09387	7.19957
chr1	2832949	2836287	3339	83.56	8.21956	1.9216	6.30407
chr1	2840511	2840915	405	52.19	4.15882	1.72287	2.59428
chr1	2841575	2841833	259	50.25	5.72543	1.96988	4.01844
chr1	3052940	3054882	1943	18.88	4.02904	2.35927	2.48077
chr1	3055365	3055529	165	20.67	4.60998	2.49537	3.00227
chr1	3078548	3081856	3309	98	11.4564	2.08606	9.28996
chr1	3082475	3083172	698	74.05	4.41438	1.59972	2.82877
chr1	3089093	3089518	426	16.92	2.73593	1.977	1.3208
chr1	3091089	3091318	230	16.66	3.28642	2.19258	1.81102
chr1	3110449	3113242	2794	73.13	6.07833	1.7848	4.34158
chr1	3113966	3114788	823	66.48	4.41824	1.64274	2.83234
chr1	3116421	3116634	214	49.44	3.27623	1.60153	1.80396
chr1	3128684	3130376	1693	28.48	6.51939	2.66587	4.74381
chr1	3144538	3145839	1302	19.1	2.96105	1.98794	1.52094
chr1	3157214	3157706	493	19.74	4.75953	2.57537	3.13871
chr1	3176986	3177817	832	43.41	5.05117	1.95791	3.40622
chr1	3178299	3179368	1070	47.01	7.08754	2.20147	5.27491
chr1	3179874	3180726	853	33.76	2.91208	1.68649	1.47794
chr1	3193754	3194267	514	46.53	4.72872	1.86471	3.11238
chr1	3194589	3196379	1791	72.41	12.4203	2.46992	10.1874
chr1	3200192	3201485	1294	37.65	3.80744	1.82715	2.27955
chr1	3213399	3215124	1726	46.87	4.73221	1.85537	3.118
chr1	3215485	3216986	1502	53.42	4.2671	1.71981	2.69538
chr1	3221395	3221593	199	53.49	4.31467	1.732	2.7358
chr1	3222500	3222744	245	47.94	3.23065	1.60835	1.76198
chr1	3224028	3224424	397	50.82	3.84909	1.68364	2.31672
chr1	3224832	3225002	171	49.95	4.0407	1.72473	2.48804
chr1	3226593	3227057	465	42.98	4.1044	1.80477	2.54756
chr1	3227819	3228000	182	33.06	2.77397	1.66373	1.35548
chr1	3279828	3280170	343	19.72	4.72992	2.57296	3.11067
chr1	3280558	3280993	436	16.56	3.24146	2.18066	1.76991
chr1	3427767	3429873	2107	87.11	5.83463	1.67441	4.1191
chr1	3431244	3432942	1699	113.87	7.01822	1.64713	5.20618
chr1	3435611	3436033	423	100.25	4.63134	1.51418	3.0253
chr1	3436958	3437724	767	97.76	7.08072	1.74737	5.24784
chr1	3438322	3439101	780	79.65	2.79603	1.39606	1.37463
chr1	3443073	3443377	305	90.17	2.59658	1.34639	1.19798
chr1	3444950	3447074	2125	131.83	9.72878	1.75514	7.69987
chr1	3449315	3449636	322	98.29	3.95693	1.4613	2.41525
chr1	3450629	3451356	728	83.65	5.37393	1.63171	3.71189
chr1	3451828	3452396	569	68.63	5.9593	1.79194	4.23797
chr1	3462329	3462683	355	59.67	3.06444	1.509	1.61288
chr1	3463616	3463870	255	66.22	2.68269	1.42628	1.27422
chr1	3464178	3465234	1057	86.93	5.25473	1.62251	3.59081
chr1	3467002	3467312	311	101.14	5.77091	1.61961	4.05337
chr1	3468915	3470551	1637	84.59	4.48195	1.556	2.89044
chr1	3474957	3478058	3102	97.21	7.00327	1.7229	5.18941
chr1	3481866	3482211	346	93.43	3.14937	1.39711	1.68984
chr1	3482789	3483943	1155	101.18	5.14056	1.54207	3.49463
chr1	3487859	3488357	499	103.15	3.13921	1.374	1.68066
chr1	3488827	3489077	251	107.64	4.11015	1.44928	2.55364
chr1	3490052	3490654	603	127.12	7.92245	1.67213	6.02561
chr1	3494005	3494317	313	116.91	6.89443	1.64282	5.08099
chr1	3495122	3495416	295	92.57	2.96683	1.38073	1.52696
chr1	3495978	3496665	688	83.27	2.9183	1.39987	1.48344
chr1	3496993	3497158	166	78.67	3.15002	1.44128	1.68981
chr1	3498805	3498984	180	63.81	2.90479	1.46625	1.47172
chr1	3534325	3536225	1901	86.45	4.56905	1.5553	2.97057
chr1	3536602	3537088	487	93.53	3.64796	1.44582	2.13719
chr1	3538726	3539436	711	114.72	4.55599	1.46871	2.95568
chr1	3542237	3544142	1906	85.86	4.12342	1.51556	2.56633
chr1	3548989	3550735	1747	45.79	9.336	2.66839	7.33086
chr1	3559381	3560381	1001	18.86	4.34538	2.46628	2.76561
chr1	3587142	3587423	282	47.42	3.22044	1.61009	1.7535
chr1	3589621	3590074	454	76.04	5.40519	1.69091	3.72906
chr1	3590806	3592968	2163	98.04	12.5227	2.08093	10.3369
chr1	3598088	3598279	192	59.92	5.46597	1.83038	3.77994
chr1	3601158	3602349	1192	64.77	8.99998	2.2006	7.02382
chr1	3604174	3604423	250	35.38	2.8405	1.65208	1.41381
chr1	3622726	3625266	2541	64.78	13.4446	2.75784	11.1381
chr1	3630204	3631547	1344	25.14	4.42776	2.22716	2.8432
chr1	3636923	3638382	1460	20.78	5.35286	2.70509	3.68029
chr1	3653462	3654889	1428	37.27	5.65024	2.15026	3.95969
chr1	3656784	3657214	431	35.39	4.17643	1.92524	2.6141
chr1	3657634	3657902	269	34.71	4.05991	1.91649	2.50746
chr1	3658364	3658900	537	29.94	3.09854	1.78115	1.64438
chr1	3667489	3668417	929	17.36	3.63276	2.28047	2.12329
chr1	3675976	3678715	2740	64.85	9.51744	2.22914	7.51328
chr1	3707375	3707627	253	15.83	2.92453	2.09019	1.48628
chr1	3708004	3708447	444	16.24	3.09754	2.14072	1.64079
chr1	3741995	3744475	2481	70.11	7.06324	1.89989	5.25064
chr1	3745203	3745516	314	88.6	5.43816	1.63673	3.75468
chr1	3748088	3748300	213	95.91	3.97227	1.47125	2.42789
chr1	3749511	3752621	3111	89.71	6.71233	1.72878	4.92622
chr1	3758718	3758909	192	61.52	3.08897	1.50265	1.63504
chr1	3760175	3761029	855	85.22	4.02196	1.5121	2.47346
chr1	3761902	3763988	2087	98.46	4.83008	1.53098	3.20889
chr1	3764310	3766382	2073	107.26	10.781	1.92686	8.69465
chr1	3772156	3774893	2738	42.7	8.13309	2.47528	6.23718
chr1	3781971	3784755	2785	43.98	6.75027	2.23507	4.9564
chr1	3785148	3785353	206	32.5	2.95353	1.7118	1.51511
chr1	3809590	3810005	416	75.3	3.26888	1.46589	1.79657
chr1	3810561	3811639	1079	96.22	5.21732	1.5718	3.56103
chr1	3812136	3813182	1047	101.2	4.40272	1.47993	2.82652
chr1	3813748	3813936	189	115.1	4.48675	1.46522	2.89134
chr1	3814557	3815384	828	118.76	4.61276	1.45961	3.00961
chr1	3817577	3818003	427	116.23	3.7442	1.39935	2.22359
chr1	3821058	3821882	825	119.14	4.59905	1.45836	2.99693
chr1	3823483	3823744	262	107.62	2.92405	1.34531	1.4879
chr1	3824336	3825373	1038	108.43	4.11964	1.44784	2.56235
chr1	3826661	3827308	648	108.48	3.85269	1.42161	2.32414
chr1	3830542	3833330	2789	105.51	6.92951	1.67452	5.12265
chr1	3837952	3838345	394	51.12	4.4367	1.76487	2.84892
chr1	3850027	3850731	705	40.36	3.1373	1.6572	1.6791
chr1	3851080	3853340	2261	43.38	4.76658	1.89463	3.1528
chr1	3868198	3869702	1505	46.69	5.04785	1.8863	3.4115
chr1	3870027	3872110	2084	54.25	7.75859	2.18788	5.88473
chr1	3878466	3879128	663	50.76	4.80963	1.82226	3.18815
chr1	3882694	3884968	2275	65.21	4.40006	1.64633	2.81717
chr1	3885328	3885521	194	57.67	3.61655	1.59751	2.10793
chr1	3892658	3894648	1991	90.64	7.42695	1.80302	5.57206
chr1	3895556	3895775	220	96.84	4.86925	1.55195	3.23788
chr1	3898913	3901598	2686	82.66	3.66461	1.47937	2.15433
chr1	3910758	3911234	477	78.11	5.04482	1.64537	3.40014
chr1	3912312	3915947	3636	67.1	4.97911	1.68428	3.34879
chr1	3922433	3925751	3319	76.38	9.5028	2.08541	7.504
chr1	3929717	3934363	4647	116.66	4.49969	1.45629	2.90784
chr1	3936790	3937487	698	98.02	5.72202	1.6145	4.01662
chr1	3945931	3946691	761	90.6	14.5538	2.45293	12.1554
chr1	3947117	3948497	1381	73.1	6.47016	1.83502	4.69515
chr1	3953057	3953460	404	72.23	3.10718	1.45862	1.65182
chr1	3954992	3955524	533	91.2	5.26916	1.60976	3.60088
chr1	3956388	3957327	940	103.25	8.54376	1.76081	6.63833
chr1	3958598	3959691	1094	99.66	8.26985	1.82366	6.3442
chr1	3962304	3962561	258	76.03	4.95896	1.64423	3.32378
chr1	3964797	3965225	429	59.88	5.49548	1.83553	3.80663
chr1	3965933	3966870	938	72.58	11.0825	2.31129	8.95354
chr1	3972291	3972978	688	69.57	3.77693	1.55292	2.25152
chr1	3976122	3976907	786	96.97	3.69879	1.44039	2.18306
chr1	3979077	3979849	773	107.34	4.11579	1.45023	2.55895
chr1	3981259	3981799	541	102.35	3.90298	1.44483	2.36703
chr1	3983626	3984494	869	86.49	4.3464	1.53746	2.76643
chr1	3985037	3985537	501	70.39	3.84885	1.55362	2.31869
chr1	4010916	4011704	789	27.26	3.06414	1.81902	1.61433
chr1	4012221	4013037	817	31.92	4.04297	1.96311	2.49314
chr1	4022483	4024242	1760	51.93	7.74556	2.23155	5.87124
chr1	4030672	4030899	228	92.24	6.37706	1.6962	4.61449
chr1	4031426	4031892	467	84.06	3.03713	1.41029	1.58994
chr1	4032766	4033322	557	100.5	3.83798	1.44362	2.30867
chr1	4034219	4034700	482	104.56	2.95427	1.35363	1.5156
chr1	4035613	4036004	392	110.62	3.44969	1.3829	1.96144
chr1	4038450	4039089	640	96.5	4.12621	1.48243	2.56796
chr1	4039585	4041157	1573	88.35	5.90986	1.64556	4.20298
chr1	4058606	4058938	333	46.05	4.54616	1.84046	2.94713
chr1	4059253	4060301	1049	44.03	3.96103	1.76776	2.4181
chr1	4060659	4062047	1389	59.09	9.76962	2.35102	7.74964
chr1	4069543	4069790	248	18.8	3.99795	2.35436	2.45196
chr1	4077331	4078917	1587	53.32	5.57266	1.90017	3.88246
chr1	4080794	4081139	346	62.01	3.63771	1.57299	2.12761
chr1	4083769	4085426	1658	59.85	5.1047	1.7658	3.4591
chr1	4090735	4091644	910	77.93	14.2679	2.58889	11.9025
chr1	4092717	4092965	249	55.93	4.83033	1.77832	3.20439
chr1	4093789	4094909	1121	67.37	8.74119	2.10359	6.79705
chr1	4096557	4097039	483	46.59	3.94462	1.73448	2.40467
chr1	4098832	4099121	290	39.44	3.54877	1.74334	2.04901
chr1	4115731	4116026	296	58.09	2.67669	1.45947	1.26839
chr1	4116417	4119563	3147	86.14	8.45937	1.8904	6.54337
chr1	4122279	4122474	196	58.3	3.11304	1.52228	1.65698
chr1	4122916	4123767	852	52.04	4.20415	1.72868	2.63761
chr1	4130603	4132381	1779	26.91	4.52701	2.2059	2.93017
chr1	4139592	4142164	2573	38.72	5.85115	2.18913	4.13333
chr1	4142994	4143163	170	28.04	2.79198	1.73776	1.37159
chr1	4151108	4152297	1190	45.1	6.1951	2.12167	4.44804
chr1	4152891	4155299	2409	47.02	7.36941	2.25086	5.53133
chr1	4179024	4180421	1398	18.63	4.19875	2.43835	2.63077
chr1	4200240	4201566	1327	24.89	4.04944	2.13948	2.49901
chr1	4201969	4202241	273	26.28	3.88085	2.05913	2.34553
chr1	4202937	4204015	1079	31.98	5.8033	2.33381	4.09694
chr1	4209926	4210671	746	47.07	5.6268	2.00834	3.926
chr1	4212797	4213459	663	51.51	3.89333	1.68265	2.35769
chr1	4215221	4216884	1664	47.84	4.67718	1.8403	3.0657
chr1	4228726	4229891	1166	18.53	3.6362	2.23015	2.12901
chr1	4230203	4231315	1113	22.7	5.58655	2.65011	3.89906
chr1	4270843	4273707	2865	67.74	8.02578	2.03425	6.13174
chr1	4274756	4275097	342	57.35	5.2186	1.81854	3.5565
chr1	4284584	4285122	539	25.03	3.35144	1.94515	1.86998
chr1	4285448	4286131	684	27.47	4.15375	2.09476	2.59255
chr1	4286558	4286824	267	28.04	2.93136	1.77389	1.4952
chr1	4291205	4294778	3574	62.61	9.54204	2.29802	7.52387
chr1	4304371	4304637	267	15	2.5876	1.98703	1.18673
chr1	4321658	4322661	1004	84.37	7.27011	1.82734	5.42985
chr1	4323012	4324645	1634	83	8.70695	1.96917	6.75119
chr1	4383439	4386448	3010	108.23	13.6017	2.17208	11.2779
chr1	4397033	4397633	601	49.71	7.4115	2.20766	5.57168
chr1	4399413	4399581	169	60.61	3.74514	1.59784	2.22299
chr1	4402202	4405753	3552	77.4	8.17948	1.93239	6.28571
chr1	4436532	4436984	453	50.76	3.67011	1.65412	2.15714
chr1	4437360	4438141	782	64.62	4.83655	1.70707	3.21041
chr1	4438549	4438862	314	58.78	2.81666	1.4768	1.39327
chr1	4439732	4439971	240	67.65	3.64008	1.54521	2.12844
chr1	4441033	4442768	1736	85.75	11.0467	2.06755	8.96371
chr1	4443643	4444276	634	48.01	2.71883	1.5212	1.30613
chr1	4455837	4459548	3712	95.04	8.04609	1.77239	6.17447
chr1	4464369	4465004	636	60.2	3.95143	1.62324	2.41172
chr1	4465522	4465787	266	51.5	2.74837	1.50482	1.33148
chr1	4473564	4476567	3004	78.74	9.85651	2.10863	7.81944
chr1	4484174	4486152	1979	54.8	3.42776	1.58903	1.93891
chr1	4487605	4489507	1903	66.43	6.80943	1.9075	5.01539
chr1	4490353	4490649	297	43.59	2.82402	1.57221	1.39907
chr1	4497740	4498988	1249	58.6	2.90034	1.49096	1.46751
chr1	4499346	4499552	207	87.1	5.27413	1.63041	3.60448
chr1	4501125	4501751	627	89.39	3.04527	1.39654	1.59711
chr1	4502154	4505086	2933	110.81	6.31445	1.6126	4.55692
chr1	4509968	4513819	3852	87.34	5.91554	1.66849	4.19977
chr1	4520144	4521393	1250	35	3.90647	1.88157	2.36902
chr1	4521724	4523369	1646	39.86	5.22311	2.02856	3.56873
chr1	4537467	4539095	1629	27.55	6.999	2.82776	5.18554
chr1	4539427	4540035	609	19.4	3.18591	2.05631	1.7217
chr1	4551868	4553023	1156	17.56	3.69508	2.30543	2.17716
chr1	4559651	4562414	2764	36.22	8.07469	2.67222	6.18173
chr1	4587234	4589989	2756	33.06	9.09497	3.05853	7.11818
chr1	4598061	4600602	2542	67.5	14.4493	2.73397	12.1106
chr1	4613717	4614016	300	15.94	2.97254	2.10374	1.52929
chr1	4619651	4620751	1101	17.39	3.31197	2.1721	1.83455
chr1	4625980	4626568	589	16.06	3.01836	2.11869	1.56976
chr1	4642982	4643454	473	22.39	6.19788	2.90426	4.44745
chr1	4665565	4668235	2671	28.6	5.46934	2.38124	3.78816
chr1	4674593	4676430	1838	83.55	5.46469	1.65759	3.78339
chr1	4677114	4678176	1063	97.52	3.61412	1.43239	2.10658
chr1	4680320	4681907	1588	103.68	3.77701	1.43063	2.25336
chr1	4684942	4685672	731	84.09	3.38618	1.44753	1.90244
chr1	4686203	4688440	2238	74.5	6.82164	1.86204	5.01771
chr1	4698229	4698393	165	16.72	3.29654	2.20121	1.81784
chr1	4699314	4699497	184	16.27	3.11238	2.14509	1.65403
chr1	4700324	4700591	268	16.06	3.02299	2.11885	1.57424
chr1	4702769	4703039	271	15.56	2.81338	2.05632	1.38742
chr1	4751830	4752332	503	19.33	3.84223	2.2783	2.31191
chr1	4752737	4753582	846	18.36	3.32715	2.13264	1.84964
chr1	4755404	4755591	188	17.6	3.01971	2.0585	1.57351
chr1	4775488	4775699	212	22.11	3.35225	2.02643	1.87103
chr1	4786202	4787922	1721	87.85	4.99677	1.59006	3.35769
chr1	4790090	4790267	178	105.2	4.89474	1.52507	3.26133
chr1	4792593	4793123	531	122.26	6.52783	1.59147	4.75037
chr1	4795173	4796104	932	117.69	4.05496	1.41926	2.50513
chr1	4796777	4797103	327	109.34	2.77063	1.32752	1.35167
chr1	4798164	4798402	239	106.32	2.73498	1.32948	1.31988
chr1	4799076	4799426	351	110.44	4.91456	1.50819	3.2811
chr1	4799808	4800030	223	110.56	5.35888	1.54152	3.6853
chr1	4802054	4802999	946	86.56	4.69138	1.56974	3.0797
chr1	4806694	4808402	1709	92.94	4.12093	1.49308	2.56291
chr1	4809107	4809329	223	108.21	4.92492	1.51508	3.29079
chr1	4809946	4810410	465	113.61	3.88571	1.42015	2.34848
chr1	4810822	4811542	721	116.26	2.63784	1.30373	1.2344
chr1	4813213	4813625	413	127.91	3.62501	1.36892	2.11583
chr1	4814670	4815947	1278	125.47	3.71942	1.37925	2.2018
chr1	4816928	4817224	297	124.64	5.23333	1.48912	3.574
chr1	4818715	4818983	269	127.2	8.17771	1.6901	6.25902
chr1	4820731	4821294	564	83.36	3.56412	1.47013	2.0616
chr1	4836576	4836875	300	66.39	2.99665	1.46742	1.55355
chr1	4839372	4839730	359	91.42	5.35746	1.60364	3.68837
chr1	4840735	4841505	771	92.02	4.20115	1.50001	2.63768
chr1	4846311	4848175	1865	95.79	7.77	1.80752	5.8857
chr1	4853375	4853786	412	38.15	3.87882	1.82443	2.3455
chr1	4854109	4855160	1052	40.7	6.68496	2.32406	4.889
chr1	4865098	4868329	3232	91.03	10.8044	2.06019	8.70338
chr1	4873299	4875330	2032	84.07	4.13671	1.5233	2.57891
chr1	4875652	4876451	800	88.41	3.3064	1.42499	1.83155
chr1	4879986	4880413	428	89.08	3.32456	1.42706	1.84662
chr1	4885394	4888493	3100	76.61	5.17278	1.67389	3.51505
chr1	4899821	4901866	2046	48.25	5.95979	1.96075	4.26003
chr1	4903387	4904326	940	56.59	3.4347	1.57878	1.94526
chr1	4907782	4910337	2556	91.36	7.72891	1.80841	5.86038
chr1	4910954	4911524	571	83.47	4.76308	1.58394	3.1481
chr1	4913649	4914376	728	78.22	7.91976	1.93869	6.02642
chr1	4917218	4917549	332	28.72	2.51422	1.65733	1.1248
chr1	4934837	4936585	1749	42.89	10.3292	2.95317	8.23997
chr1	4937137	4937514	378	27.76	3.61822	1.94542	2.11165
chr1	4956018	4956367	350	62.65	3.2298	1.51705	1.76072
chr1	4957525	4957770	246	65.53	2.8711	1.45462	1.44162
chr1	4958156	4961343	3188	81.56	6.75384	1.78622	4.96284
chr1	4968896	4970759	1864	38.3	5.39313	2.12271	3.7139
chr1	4977426	4978079	654	26.88	5.46961	2.43221	3.79064
chr1	4982407	4983567	1161	48.67	3.6043	1.65935	2.09845
chr1	4986601	4987664	1064	73.45	9.65737	2.12205	7.64839
chr1	4988170	4989277	1108	52.4	4.87226	1.80979	3.24678
chr1	4990509	4990773	265	46.85	5.06478	1.91515	3.41728
chr1	4995551	4996095	545	24.88	4.02342	2.1327	2.47502
chr1	4996759	4998056	1298	29.19	6.3413	2.5741	4.58482
chr1	5010430	5011904	1475	76.36	7.34137	1.87174	5.50565
chr1	5013319	5013868	550	77.84	3.41473	1.47208	1.92794
chr1	5016113	5016374	262	100.64	5.78409	1.61437	4.07
chr1	5017913	5018626	714	100.38	7.99028	1.75602	6.11255
chr1	5019350	5021964	2615	73.49	4.76961	1.63332	3.15496
chr1	5030717	5031272	556	21.19	2.90435	1.90903	1.47141
chr1	5034798	5036382	1585	24.73	5.42196	2.50946	3.74723
chr1	5048527	5049420	894	43.75	6.2281	2.17033	4.47307
chr1	5049893	5050313	421	42.09	3.66427	1.73195	2.15301
chr1	5053990	5055874	1885	42.48	4.13335	1.82104	2.57251
chr1	5063171	5063824	654	21.73	3.49651	2.0765	2.00139
chr1	5074142	5074374	233	15.45	2.76927	2.04292	1.34817
chr1	5082967	5084274	1308	20.4	5.1434	2.65729	3.48952
chr1	5088651	5088815	165	17.15	3.20617	2.14613	1.73913
chr1	5092076	5092504	429	20.05	2.51096	1.80991	1.12305
chr1	5094737	5094901	165	19.5	2.92479	1.96114	1.48874
chr1	5095341	5096864	1524	24.44	5.30199	2.50276	3.63493
chr1	5118556	5120851	2296	50.91	11.8533	2.83995	9.67918
chr1	5125584	5125905	322	24.37	3.5134	2.00453	2.01609
chr1	5126290	5126758	469	22.05	3.48515	2.06434	1.99021
chr1	5131883	5134527	2645	36.11	5.87698	2.25134	4.15948
chr1	5143181	5144528	1348	64.52	9.48831	2.27991	7.46513
chr1	5149869	5150929	1061	49.07	4.35201	1.77551	2.77168
chr1	5151833	5152401	569	40.07	2.82527	1.60076	1.40081
chr1	5155317	5156099	783	37.05	7.29766	2.51723	5.45805
chr1	5168369	5168568	200	16.67	3.28943	2.19473	1.81273
chr1	5175189	5177092	1904	22.57	6.49582	2.9268	4.732
chr1	5183444	5185807	2364	43.25	10.5089	2.94137	8.41491
chr1	5194430	5196573	2144	31.54	8.02111	2.86193	6.13105
chr1	5211326	5214791	3466	41.99	7.40098	2.39292	5.5538
chr1	5223431	5223597	167	45.87	4.35446	1.82197	2.77012
chr1	5224448	5226721	2274	55.25	8.48332	2.26014	6.55553
chr1	5250563	5251980	1418	24.48	4.01604	2.14774	2.46728
chr1	5252406	5253579	1174	24.72	3.78543	2.06705	2.26183
chr1	5260451	5260677	227	46.45	3.45971	1.65967	1.96677
chr1	5261247	5261877	631	51.56	3.42374	1.61294	1.93435
chr1	5263499	5264734	1236	71.04	5.53471	1.73396	3.84867
chr1	5265104	5265816	713	66.34	3.96557	1.58685	2.42456
chr1	5266462	5267190	729	67.67	5.01467	1.70995	3.37052
chr1	5270942	5271202	261	38.72	2.82906	1.61495	1.40383
chr1	5271726	5272283	558	32.3	2.50834	1.612	1.12005
chr1	5277479	5277724	246	63.15	6.55986	1.92282	4.78294
chr1	5278990	5279234	245	63.7	3.11008	1.49463	1.6544
chr1	5280702	5281085	384	77.74	3.39686	1.46897	1.91309
chr1	5281922	5282291	370	83.21	2.69266	1.37454	1.28274
chr1	5282939	5283249	311	93.91	3.69279	1.4521	2.1756
chr1	5286671	5287888	1218	84.92	4.74287	1.58541	3.12468
chr1	5295201	5298257	3057	66.97	9.25338	2.20442	7.25393
chr1	5305107	5305357	251	32.6	2.60622	1.63121	1.20651
chr1	5306013	5306439	427	46.21	6.94997	2.20048	5.14569
chr1	5307555	5308281	727	44.47	4.5992	1.86228	2.99748
chr1	5312672	5313262	591	53.39	6.08299	1.96456	4.34981
chr1	5314628	5316111	1484	52.48	9.18443	2.45545	7.18693
chr1	5321517	5323780	2264	32.1	5.19352	2.20405	3.53805
chr1	5326423	5327001	579	37.67	3.5677	1.77314	2.06419
chr1	5327421	5327625	205	39.6	4.09806	1.84628	2.54251
chr1	5330510	5331444	935	51.59	8.73818	2.42029	6.77235
chr1	5332179	5333151	973	45.82	8.87352	2.56645	6.90284
chr1	5368667	5372348	3682	39.34	4.47328	1.91606	2.88285
chr1	5372791	5373413	623	35.27	3.6507	1.82246	2.13927
chr1	5393624	5395247	1624	27.82	4.79161	2.23783	3.17215
chr1	5395946	5396886	941	25.19	3.39612	1.95264	1.91047
chr1	5397417	5398371	955	28.11	4.49727	2.15704	2.90488
chr1	5416562	5418591	2030	37.65	6.48506	2.3055	4.72225
chr1	5418994	5420295	1302	30.74	3.77479	1.92457	2.25152
chr1	5436194	5436380	187	17.63	3.7266	2.3137	2.20553
chr1	5436707	5437233	527	17.03	3.44654	2.23933	1.9534
chr1	5437603	5437845	243	20.23	5.00593	2.6362	3.36171
chr1	5451135	5453725	2591	91.5	3.78819	1.46723	2.26282
chr1	5458424	5458980	557	99.07	3.32951	1.40069	1.85142
chr1	5459777	5460292	516	94.66	3.67098	1.44553	2.15745
chr1	5460719	5461561	843	96.15	3.78224	1.4538	2.25634
chr1	5465849	5466637	789	101.3	4.16216	1.46883	2.60156
chr1	5468365	5470704	2340	96.08	4.47917	1.51574	2.88704
chr1	5471189	5471740	552	81.45	4.79289	1.59742	3.17449
chr1	5487399	5489168	1770	21.71	5.54761	2.68337	3.86477
chr1	5501027	5501257	231	15	2.5876	1.98703	1.18673
chr1	5509424	5511242	1819	19.56	4.11584	2.36477	2.55822
chr1	5524335	5526432	2098	21.33	5.63552	2.76982	3.93795
chr1	5554622	5555445	824	16.69	3.3017	2.19671	1.82414
chr1	5566108	5566936	829	16.64	3.28813	2.19125	1.81242
chr1	5573078	5575692	2615	34.41	5.90024	2.29003	4.18314
chr1	5606137	5606433	297	35.74	2.91005	1.6628	1.47643
chr1	5606984	5608837	1854	49.39	6.72955	2.09541	4.95143
chr1	5609623	5610010	388	51.06	3.79977	1.6713	2.2734
chr1	5614662	5617825	3164	87.75	12.8443	2.28239	10.5937
chr1	5624225	5624863	639	20.02	4.20629	2.3575	2.64307
chr1	5627820	5628061	242	19.45	4.58232	2.53921	2.97641
chr1	5642140	5643619	1480	38.8	4.71105	1.98189	3.09519
chr1	5646217	5648339	2123	48.41	8.98938	2.43727	7.03575
chr1	5666976	5667195	220	18.95	4.35346	2.47725	2.77065
chr1	5667502	5668292	791	19	4.37843	2.48359	2.79319
chr1	5763492	5765145	1654	70.66	9.96332	2.24971	7.90325
chr1	5768799	5769445	647	38.05	2.64988	1.58501	1.24502
chr1	5778775	5781578	2804	43.58	5.35924	2.00305	3.68802
chr1	5784466	5784939	474	32.43	3.102	1.74456	1.64801
chr1	5798622	5801732	3111	52.7	7.50435	2.14494	5.66403
chr1	5807064	5807603	540	19.68	3.36361	2.10502	1.88139
chr1	5820991	5822131	1141	50.21	9.84846	2.60246	7.8046
chr1	5822679	5823926	1248	37.64	4.92554	2.01892	3.29643
chr1	5842710	5843060	351	22.81	3.14573	1.94334	1.68573
chr1	5844619	5845189	571	24.47	2.85004	1.81699	1.42241
chr1	5845804	5847828	2025	32.55	5.92999	2.33053	4.21559
chr1	5858898	5860808	1911	36.23	8.14161	2.72013	6.23447
chr1	5874338	5876964	2627	24.98	4.739	2.31252	3.12559
chr1	5911495	5912152	658	71.59	6.19029	1.81939	4.43865
chr1	5912463	5916651	4189	74.3	6.69799	1.83154	4.91262
chr1	5988357	5988544	188	17.88	3.8523	2.34441	2.3194
chr1	5989390	5990135	746	16.93	3.40506	2.22682	1.91645
chr1	6015242	6016564	1323	38.12	5.05208	2.04205	3.40988
chr1	6017423	6018044	622	35.32	3.25056	1.73803	1.78013
chr1	6018510	6020055	1546	41.51	5.17588	2.01058	3.51896
chr1	6038035	6038206	172	16.68	3.28188	2.19513	1.80525
chr1	6039317	6039667	351	15.47	2.77572	2.04547	1.35374
chr1	6051343	6052283	941	18.9	4.11895	2.37728	2.56425
chr1	6052680	6053405	726	17.14	3.18994	2.13942	1.72477
chr1	6063245	6065806	2562	21.9	5.35031	2.6033	3.68786
chr1	6089906	6090949	1044	18.91	4.40577	2.47239	2.82259
chr1	6129126	6129792	667	16.46	3.18882	2.16893	1.72188
chr1	6163269	6166197	2929	62.99	9.99011	2.36059	7.93156
chr1	6173968	6175422	1455	35.01	4.43666	1.98938	2.84816
chr1	6176341	6177736	1396	37.69	5.68535	2.19048	3.97991
chr1	6203200	6203606	407	24.79	3.37701	1.95305	1.89437
chr1	6204025	6205982	1958	26.54	4.28503	2.13465	2.71633
chr1	6215128	6215449	322	18.13	3.93595	2.37562	2.39232
chr1	6241405	6242757	1353	28.23	4.13024	2.04534	2.57752
chr1	6247171	6249825	2655	50.15	7.33557	2.20915	5.49217
chr1	6270337	6271413	1077	16.37	3.15889	2.15744	1.69591
chr1	6342610	6344041	1432	31.84	8.35463	2.994	6.42262
chr1	6344465	6345056	592	24.95	5.1753	2.44696	3.51955
chr1	6374130	6374347	218	36.26	3.16285	1.70739	1.70213
chr1	6374740	6375563	824	38.45	3.11568	1.6748	1.65944
chr1	6379866	6380287	422	54.82	5.47302	1.85816	3.79607
chr1	6382222	6382548	327	42.01	3.01581	1.621	1.57017
chr1	6384116	6384293	178	36.56	3.37669	1.74988	1.89272
chr1	6384768	6385564	797	38.4	5.33521	2.10787	3.66248
chr1	6431882	6435676	3795	71.41	11.4308	2.27721	9.32012
chr1	6483750	6486231	2482	84.42	9.42996	2.00797	7.42924
chr1	6487715	6488726	1012	74.9	6.01234	1.75456	4.28615
chr1	6511574	6511877	304	21.59	3.31543	2.02732	1.8376
chr1	6512428	6512684	257	24.44	4.61547	2.3112	3.01099
chr1	6513877	6514676	800	20.31	3.29154	2.05248	1.81826
chr1	6615124	6617272	2149	29.89	5.81407	2.4192	4.10175
chr1	6619465	6619834	370	34.69	4.74048	2.06157	3.12248
chr1	6624463	6624696	234	34.73	4.26701	1.96181	2.69392
chr1	6625925	6626180	256	34.06	4.13555	1.95196	2.57369
chr1	6631861	6633278	1418	77.94	7.6246	1.88815	5.76602
chr1	6635966	6636515	550	111.19	6.98519	1.65328	5.17633
chr1	6637630	6637900	271	95.92	3.47206	1.42543	1.97738
chr1	6638350	6640725	2376	100.98	5.15696	1.56315	3.49826
chr1	6651649	6652243	595	35.98	3.56918	1.79936	2.06465
chr1	6652933	6655334	2402	39.91	4.71155	1.9308	3.10537
chr1	6655732	6655965	234	40.24	4.10472	1.83674	2.54892
chr1	6656315	6656562	248	35.89	2.97861	1.67325	1.53808
chr1	6659502	6660249	748	26.15	2.74985	1.759	1.33263
chr1	6666683	6667033	351	35.03	3.79084	1.85956	2.2636
chr1	6667901	6668804	904	43.58	6.9356	2.27861	5.12503
chr1	6669111	6669528	418	37.39	4.56368	1.97569	2.96163
chr1	6671209	6671477	269	31.82	3.27258	1.79434	1.79967
chr1	6678701	6680706	2006	69.89	16.1512	2.89631	13.6979
chr1	6919109	6920701	1593	28.78	6.56423	2.65044	4.78744
chr1	6921167	6922305	1139	27.18	6.35718	2.60429	4.61335
chr1	6971474	6971912	439	20.53	5.14668	2.67389	3.4884
chr1	6972353	6972692	340	16.59	3.24999	2.18463	1.77711
chr1	6985880	6988371	2492	22.81	5.92715	2.75416	4.20966
chr1	7028685	7029494	810	46.24	4.87791	1.8841	3.25054
chr1	7029995	7032479	2485	49.03	5.62644	1.96151	3.93224
chr1	7040543	7043172	2630	58.13	7.94455	2.16291	6.05208
chr1	7043655	7044028	374	44.42	4.06992	1.77648	2.51837
chr1	7592154	7592318	165	47.57	2.88414	1.55268	1.45263
chr1	7592667	7592930	264	61.16	4.48937	1.68645	2.89717
chr1	7593298	7594499	1202	67.67	4.35121	1.63078	2.77043
chr1	7596637	7598627	1991	85.59	8.75766	1.93703	6.80427
chr1	7611147	7612238	1092	17.47	3.66172	2.29345	2.14794
chr1	7656161	7659111	2951	32.26	5.21647	2.20918	3.5579
chr1	7669759	7670245	487	56.8	6.78075	2.02459	4.98568
chr1	7670712	7672747	2036	61.07	8.10462	2.12524	6.20537
chr1	7673086	7673371	286	46.21	3.40252	1.65154	1.91591
chr1	7990295	7990530	236	36.46	4.09907	1.90083	2.54164
chr1	7991196	7992837	1642	37.08	4.2835	1.91692	2.71104
chr1	7993567	7993998	432	42.8	7.14432	2.34979	5.31131
chr1	8087144	8087572	429	22.29	3.01603	1.91706	1.57114
chr1	8088008	8090563	2556	26.97	4.97221	2.2937	3.34008
chr1	8226563	8230227	3665	43.41	7.04135	2.23544	5.24236
chr1	8336321	8339450	3130	93.42	6.80851	1.71461	5.01729
chr1	8339795	8340880	1086	95.79	7.30474	1.76079	5.4616
chr1	8351702	8355149	3448	73.91	9.14505	2.1008	7.15726
chr1	8419244	8421736	2493	28.64	5.83763	2.46807	4.12493
chr1	8724064	8725033	970	19.47	4.69717	2.54243	3.0869
chr1	8734053	8734595	543	18.04	3.9245	2.36423	2.38428
chr1	8746592	8749404	2813	34.72	6.77377	2.45883	4.98358
chr1	8760790	8762175	1386	21.4	5.79328	2.7814	4.08799
chr1	9160917	9163056	2140	18.45	4.12941	2.41554	2.56951
chr1	9220139	9224092	3954	51.92	7.63608	2.20793	5.77288
chr1	9230956	9231280	325	23.93	7.16313	3.09571	5.33394
chr1	9232068	9232363	296	15.98	2.98376	2.10819	1.53898
chr1	9240269	9242351	2083	46.52	6.90575	2.16238	5.11431
chr1	9242971	9244314	1344	40	4.46836	1.90878	2.87706
chr1	9272801	9274696	1896	23.01	5.7125	2.68754	4.01036
chr1	9275310	9275616	307	18.11	3.66933	2.27113	2.15564
chr1	9309552	9309901	350	15.39	2.74129	2.03508	1.32309
chr1	9317445	9321181	3737	60.95	6.68052	1.95471	4.89629
chr1	9379014	9382177	3164	49.45	6.42433	2.08486	4.65734
chr1	9389662	9392912	3251	81.69	10.5554	2.14722	8.4637
chr1	9397916	9399326	1411	75.58	6.38671	1.785	4.63025
chr1	9399646	9400730	1085	71.11	3.32838	1.48886	1.85035
chr1	9403303	9404787	1485	61.78	3.53776	1.56151	2.03768
chr1	9430457	9434779	4323	84.91	6.23368	1.7223	4.48442
chr1	9446715	9450109	3395	50.17	7.38484	2.17558	5.55195
chr1	9459340	9459761	422	16.84	3.01092	2.08521	1.56407
chr1	9476819	9477188	370	15.63	2.74711	2.02792	1.33215
chr1	9478269	9479591	1323	23.11	6.6869	2.92736	4.91503
chr1	9500829	9502866	2038	50.32	11.9064	2.87433	9.72823
chr1	9504361	9504779	419	31.78	3.19315	1.77581	1.72871
chr1	9517546	9517799	254	16	3.00357	2.11122	1.55744
chr1	9532746	9533062	317	34.12	7.49299	2.65251	5.63898
chr1	9533369	9535640	2272	30.24	4.41864	2.09457	2.83088
chr1	9540084	9541903	1820	34.16	5.1693	2.1306	3.52
chr1	9543350	9543995	646	28.48	3.11266	1.808	1.65772
chr1	9549371	9549959	589	19.23	3.1977	2.06485	1.7317
chr1	9551785	9552417	633	20.11	2.81124	1.90615	1.38808
chr1	9555895	9556525	631	20.71	4.22799	2.35509	2.65781
chr1	9862497	9866146	3650	43.13	5.29566	1.99702	3.63069
chr1	9876603	9877450	848	16.95	3.42153	2.22955	1.93174
chr1	9877984	9878328	345	18.21	3.97294	2.38576	2.42554
chr1	10050079	10051489	1411	46.38	16.3569	3.9794	13.852
chr1	10068014	10069266	1253	18.03	3.92643	2.36368	2.38628
chr1	10319560	10320960	1401	20.23	4.60624	2.48894	3.00248
chr1	10322413	10322922	510	15.91	2.81396	2.04155	1.39141
chr1	10351595	10352834	1240	31	5.00961	2.21217	3.36612
chr1	10353170	10354165	996	28.34	3.90937	2.01057	2.37217
chr1	10354726	10355512	787	26.81	3.60797	1.97048	2.10062
chr1	10375585	10375866	282	15.6	2.82929	2.06131	1.40153
chr1	11024721	11026413	1693	28.17	8.01691	3.09822	6.1154
chr1	11150578	11152676	2099	89.14	6.07205	1.67405	4.34155
chr1	11154706	11155125	420	115.81	5.00827	1.50152	3.36532
chr1	11155473	11155650	178	117.8	4.79332	1.48227	3.16898
chr1	11157591	11157832	242	121.38	6.13145	1.56434	4.38985
chr1	11158517	11159208	692	102.08	3.66378	1.42329	2.15191
chr1	11159769	11159951	183	106.09	5.91629	1.61001	4.18692
chr1	11160329	11162173	1845	96.7	8.07666	1.81034	6.17757
chr1	11177839	11179811	1973	24.98	5.96145	2.6522	4.2389
chr1	11317859	11318054	196	15.48	2.77678	2.04566	1.35558
chr1	11320331	11321289	959	17.49	3.67538	2.29663	2.16037
chr1	11585577	11587303	1727	34.54	6.37693	2.3903	4.6172
chr1	11686133	11687140	1008	19.49	4.65061	2.5449	3.04107
chr1	11821118	11821524	407	15	2.5876	1.98703	1.18673
chr1	11822122	11823708	1587	16.63	3.25842	2.18248	1.78647
chr1	11837658	11840788	3131	69.1	12.1433	2.46107	9.94963
chr1	11859311	11859883	573	16.16	3.06338	2.13092	1.61023
chr1	11940083	11941548	1466	17.74	3.50126	2.22601	2.00474
chr1	11943634	11944740	1107	19.56	4.03637	2.32637	2.48908
chr1	11957487	11959004	1518	22.04	3.50977	2.07517	2.01321
chr1	11962171	11963440	1270	27.78	5.77279	2.49241	4.06534
chr1	11990949	11992105	1157	55.42	9.65839	2.40416	7.64785
chr1	11995989	11996236	248	54.72	2.59669	1.46335	1.19721
chr1	11997249	11997596	348	56.16	4.42316	1.72564	2.83383
chr1	11998183	11998847	665	66.51	8.87454	2.15535	6.90801
chr1	11999343	11999514	172	44.92	2.95869	1.5848	1.51955
chr1	11999889	12000700	812	41.9	3.25421	1.6658	1.78327
chr1	12029184	12030028	845	21.42	5.72988	2.78383	4.02559
chr1	12040254	12040821	568	27.12	5.12553	2.35152	3.47465
chr1	12047235	12049214	1980	98.55	20.9562	2.90155	18.1496
chr1	12058159	12059302	1144	21.7	4.10819	2.25482	2.55307
chr1	12115971	12118631	2661	59.88	12.6687	2.80472	10.4052
chr1	12127243	12130047	2805	56.21	13.5116	2.98479	11.2059
chr1	12208222	12210237	2016	43.23	8.35761	2.53565	6.43183
chr1	12217427	12217800	374	34.03	3.96629	1.91285	2.42195
chr1	12218465	12221289	2825	34.95	4.59961	2.00578	3.00072
chr1	12244473	12245266	794	39.6	6.51253	2.2248	4.75773
chr1	12246180	12246910	731	35.86	3.48642	1.77747	1.99274
chr1	12250203	12250494	292	27.31	2.68797	1.72289	1.27879
chr1	12251210	12251978	769	29.28	4.63061	2.16758	3.02265
chr1	12257699	12259105	1407	17.13	3.53621	2.2518	2.03714
chr1	12288963	12291872	2910	47.22	7.713	2.3183	5.84125
chr1	12297657	12299275	1619	28.01	5.58066	2.42134	3.89164
chr1	12303349	12306270	2922	41.34	7.07293	2.33207	5.25928
chr1	12306619	12306788	170	31.85	3.56394	1.86176	2.06
chr1	12313959	12317204	3246	50.94	7.15466	2.13478	5.33909
chr1	12341089	12342029	941	18.27	4.02995	2.39325	2.47894
chr1	12540262	12541079	818	24.03	3.66235	2.05025	2.15162
chr1	12542444	12543775	1332	28.12	4.85457	2.25524	3.22652
chr1	12544237	12544413	177	22.35	2.74693	1.8335	1.32969
chr1	12551862	12553239	1378	18.7	3.53239	2.19488	2.03363
chr1	12570568	12573199	2632	33.75	5.00682	2.13387	3.36549
chr1	12573642	12573971	330	26.61	2.83977	1.77562	1.41309
chr1	12614558	12617853	3296	34.81	5.26485	2.14669	3.6043
chr1	12673951	12675467	1517	17.89	3.86097	2.3455	2.32751
chr1	12731713	12732538	826	18.37	3.86876	2.31397	2.33871
chr1	12733379	12733691	313	17.36	3.43664	2.22078	1.94733
chr1	12944403	12946064	1662	29.92	5.2019	2.24248	3.55236
chr1	12946701	12947261	561	27.8	3.92299	2.02283	2.38584
chr1	12947617	12947945	329	26.37	3.33405	1.91236	1.85377
chr1	13096377	13097199	823	18.24	4.04386	2.38932	2.49339
chr1	13106303	13106579	277	77.25	8.64481	2.0049	6.69826
chr1	13108684	13109636	953	80.89	4.61992	1.58322	3.01726
chr1	13110074	13112312	2239	86.04	5.16615	1.61766	3.51044
chr1	13114343	13114695	353	65.15	2.97641	1.47079	1.53486
chr1	13118021	13118676	656	34.65	3.29668	1.75455	1.82216
chr1	13502438	13504774	2337	21.9	5.23204	2.61252	3.57086
chr1	13624717	13625947	1231	19.83	3.99595	2.29447	2.45256
chr1	13672282	13672775	494	15.98	2.99215	2.10846	1.54708
chr1	13673756	13674123	368	16.37	3.16285	2.15749	1.69977
chr1	13680986	13681889	904	18.07	3.94844	2.36781	2.4065
chr1	13691874	13693016	1143	20.45	5.10058	2.66348	3.4464
chr1	13970835	13971716	882	15.35	2.72534	2.03008	1.30893
chr1	14341266	14342722	1457	43.97	10.9392	2.955	8.82389
chr1	14345179	14345742	564	27.55	2.80581	1.74927	1.38349
chr1	14346480	14346956	477	29.17	4.55423	2.14775	2.95471
chr1	14355350	14356189	840	17.37	3.60473	2.28114	2.09587
chr1	14529144	14530848	1705	25.98	6.93314	2.8628	5.13217
chr1	14677342	14681441	4100	65.59	7.35276	1.99873	5.50614
chr1	14692922	14693409	488	28.64	3.08279	1.79705	1.63145
chr1	14693768	14694830	1063	39.47	4.82945	1.98031	3.20641
chr1	14695307	14695490	184	46.07	3.79318	1.7182	2.26692
chr1	14699001	14703508	4508	58.58	4.39556	1.69101	2.81275
chr1	14715497	14718005	2509	23.65	4.82049	2.39178	3.19891
chr1	14735012	14737000	1989	24.5	6.11302	2.71111	4.38062
chr1	14737363	14737822	460	19.16	3.445	2.14352	1.95735
chr1	14744847	14748183	3337	64.79	6.68874	1.92006	4.9018
chr1	14764665	14766892	2228	39.26	7.42224	2.45357	5.57878
chr1	14786584	14788649	2066	36.55	5.55241	2.17748	3.86692
chr1	14792072	14795356	3285	79.17	11.5162	2.24286	9.36992
chr1	14842237	14842442	206	46.06	3.94716	1.74552	2.40479
chr1	14842843	14843034	192	45.85	3.07535	1.59815	1.6236
chr1	14843964	14844767	804	58.01	3.8294	1.62241	2.30092
chr1	14847974	14849071	1098	61.49	3.22076	1.52033	1.75349
chr1	14850995	14851455	461	50.76	3.1909	1.58143	1.72608
chr1	14860323	14860545	223	62.23	3.28729	1.5258	1.81274
chr1	14861450	14863815	2366	85.75	5.31694	1.62854	3.65055
chr1	14865887	14866331	445	77.9	2.6101	1.37906	1.2091
chr1	14868884	14869607	724	62.07	3.95112	1.61234	2.41011
chr1	14878357	14878777	421	71.24	2.80751	1.42461	1.38518
chr1	14879418	14881136	1719	89.88	3.69715	1.46309	2.18073
chr1	14881626	14882009	384	101.12	3.14422	1.37871	1.68524
chr1	14882853	14883060	208	101.17	2.65431	1.33083	1.24802
chr1	14886451	14887049	599	111.94	3.81102	1.41615	2.28233
chr1	14888653	14889027	375	93.81	2.67105	1.34664	1.2641
chr1	14889520	14892388	2869	83.19	4.24772	1.53733	2.68073
chr1	14918023	14918267	245	55.71	2.99116	1.51981	1.54766
chr1	14919244	14919812	569	64.19	2.72255	1.43967	1.30922
chr1	14920147	14921160	1014	74.79	3.70854	1.51771	2.1918
chr1	14923667	14924510	844	77.05	4.11527	1.552	2.55861
chr1	14925535	14926982	1448	67.59	6.31832	1.82172	4.57701
chr1	14953185	14957135	3951	68.11	5.63346	1.76897	3.93923
chr1	14986456	14986700	245	17.35	3.59379	2.27861	2.08596
chr1	15269551	15270335	785	18.24	4.03752	2.3888	2.48742
chr1	15270665	15271952	1288	18.28	4.02863	2.39494	2.47716
chr1	15280516	15280797	282	15.97	2.9829	2.10713	1.53843
chr1	15387426	15390552	3127	39.09	6.01642	2.20869	4.28621
chr1	15407070	15407546	477	44.97	4.64197	1.85161	3.03983
chr1	15407931	15408534	604	58.52	9.21117	2.32922	7.21633
chr1	15409221	15411228	2008	49.15	5.36863	1.92342	3.69593
chr1	15421030	15421483	454	18.99	4.33304	2.48309	2.7493
chr1	15445597	15446131	535	15.73	2.88315	2.07781	1.44941
chr1	15452559	15453466	908	17.21	3.52534	2.25659	2.02589
chr1	15466036	15466293	258	66.19	4.98299	1.71681	3.34218
chr1	15466615	15467382	768	86.22	10.1403	2.05118	8.08537
chr1	15467802	15471180	3379	71.5	4.81667	1.64966	3.19756
chr1	15477470	15478260	791	45.94	2.99351	1.58227	1.55071
chr1	15482681	15484028	1348	55.66	6.67341	2.02897	4.88679
chr1	15524422	15524866	445	17.38	3.60616	2.28206	2.09703
chr1	15525475	15525818	344	23.75	7.01773	3.07073	5.20005
chr1	15534885	15538057	3173	51.94	7.30064	2.16973	5.46093
chr1	15555113	15556939	1827	73.83	5.9541	1.76111	4.23031
chr1	15557314	15557974	661	87.97	7.58884	1.83787	5.71909
chr1	15558636	15558818	183	72.42	3.28001	1.47923	1.80605
chr1	15559124	15559301	178	81.53	5.11872	1.64127	3.46396
chr1	15559677	15560153	477	83.08	5.45929	1.65787	3.77792
chr1	15561322	15561548	227	84.3	9.22018	2.01215	7.22152
chr1	15564101	15564408	308	45.43	4.41229	1.82158	2.82797
chr1	15570374	15572556	2183	35.87	7.23988	2.53545	5.407
chr1	15579084	15580917	1834	22.83	4.49882	2.34443	2.90441
chr1	15668758	15671808	3051	56.12	5.93978	1.92139	4.21579
chr1	15817646	15818351	706	15.93	2.96518	2.10249	1.52246
chr1	15820747	15820916	170	18.8	4.25633	2.45954	2.68107
chr1	15982021	15985118	3098	54.38	6.53929	2.00034	4.77334
chr1	15992117	15996669	4553	75.36	5.17778	1.6697	3.52346
chr1	16020560	16020724	165	29.39	2.7501	1.70773	1.33297
chr1	16022076	16022498	423	33.82	3.3286	1.77777	1.85027
chr1	16023626	16024596	971	36.74	4.31132	1.91388	2.74033
chr1	16062261	16065241	2981	69.02	6.55272	1.85613	4.78068
chr1	16067402	16068167	766	62.58	5.8521	1.85584	4.13126
chr1	16073567	16076749	3183	51.21	7.5914	2.20675	5.73528
chr1	16083526	16085331	1806	51.32	6.47662	2.05411	4.70829
chr1	16085973	16086872	900	42.7	3.83496	1.76378	2.30354
chr1	16142222	16143750	1529	20.06	4.94419	2.61564	3.3073
chr1	16151178	16151342	165	16.38	3.15558	2.15789	1.69256
chr1	16168954	16171594	2641	40.99	9.5337	2.73414	7.54256
chr1	16299756	16303300	3545	46.85	6.60132	2.16217	4.81725
chr1	16310082	16312111	2030	53.13	12.1181	2.94218	9.88567
chr1	16312498	16312936	439	42.59	7.12381	2.36304	5.28905
chr1	16514601	16517398	2798	42.4	8.55365	2.52945	6.6323
chr1	16658785	16659888	1104	77.9	5.89586	1.73977	4.17225
chr1	16662260	16664439	2180	67.16	3.13871	1.48277	1.6801
chr1	16665102	16665325	224	73.29	5.0123	1.67298	3.36895
chr1	16669439	16673647	4209	85.89	8.94238	1.9473	6.98082
chr1	16753535	16754669	1135	68.99	8.77995	2.11306	6.82145
chr1	16755430	16755922	493	60.4	4.44493	1.68874	2.85578
chr1	16756278	16757619	1342	76.18	8.97964	2.05294	7.00643
chr1	16763894	16764880	987	62.41	4.76611	1.71032	3.14824
chr1	16767466	16768569	1104	74.81	8.15297	1.95388	6.25776
chr1	16770649	16771122	474	51.76	4.26387	1.74068	2.69001
chr1	16778542	16782697	4156	87.19	7.92729	1.86474	6.03456
chr1	16791522	16794892	3371	65.74	10.742	2.34387	8.65203
chr1	16795782	16796040	259	43.6	2.89094	1.5838	1.4595
chr1	16803525	16806181	2657	40	6.96611	2.36159	5.15559
chr1	16826735	16829648	2914	33.51	6.34236	2.4248	4.58357
chr1	17682852	17683046	195	15.14	2.64234	2.00416	1.23529
chr1	18525472	18527469	1998	24.19	6.62502	2.94813	4.83538
chr1	18546431	18547882	1452	26.53	4.0633	2.08662	2.51328
chr1	18548268	18549175	908	25.84	3.80967	2.05367	2.28108
chr1	18549698	18550092	395	22.43	2.65602	1.80364	1.25129
chr1	18652215	18655387	3173	62.4	9.20778	2.17266	7.25329
chr1	18656036	18656244	209	44.35	3.30139	1.65095	1.82544
chr1	18684917	18688147	3231	72.77	13.8776	2.61955	11.5475
chr1	18905316	18906772	1457	22.22	6.04879	2.88332	4.30837
chr1	18933678	18935535	1858	31.92	8.28865	2.87942	6.38453
chr1	18935883	18936334	452	24.23	4.22912	2.21615	2.65972
chr1	18943785	18945900	2116	50.32	4.89009	1.8411	3.26031
chr1	18947553	18948350	798	49.8	3.34121	1.6095	1.86211
chr1	18949128	18949783	656	47.99	3.62672	1.6731	2.11698
chr1	18953796	18954188	393	21.96	2.79967	1.85751	1.37783
chr1	19091959	19094538	2580	35.76	5.20397	2.13801	3.54355
chr1	19098002	19098687	686	28.77	3.79361	1.98079	2.26584
chr1	19108838	19109363	526	16	2.99656	2.11122	1.5506
chr1	19150387	19153480	3094	53.83	10.5509	2.58988	8.46276
chr1	19437940	19438345	406	41.79	4.08176	1.82097	2.52536
chr1	19439183	19442288	3106	50.03	7.38111	2.18988	5.54483
chr1	19478366	19478562	197	19.78	4.75631	2.58109	3.13417
chr1	19491912	19494362	2451	87.82	12.266	2.24308	10.0508
chr1	19512139	19514031	1893	17.36	3.23735	2.14507	1.76755
chr1	19521177	19521747	571	47.38	3.17964	1.60524	1.71603
chr1	19522493	19525070	2578	57.69	5.13976	1.78925	3.49139
chr1	19525405	19526107	703	46.85	3.0556	1.58834	1.60584
chr1	19823696	19826662	2967	57.57	9.13366	2.34627	7.14107
chr1	19862436	19863128	693	17.07	3.47684	2.24391	1.98161
chr1	19864557	19864745	189	28.79	10.0675	3.70006	7.99468
chr1	19885531	19889269	3739	54.12	5.32114	1.86113	3.65175
chr1	19931027	19934013	2987	42.59	7.61727	2.39213	5.7596
chr1	20056596	20059137	2542	50.76	5.07281	1.85195	3.43018
chr1	20059624	20060131	508	41.33	3.72266	1.75673	2.2034
chr1	20145765	20145935	171	17.71	3.46106	2.21801	1.96739
chr1	20146326	20148051	1726	25.12	7.66314	3.14978	5.7981
chr1	20345660	20345916	257	21.67	3.0347	1.93824	1.58663
chr1	20347163	20348482	1320	32.15	7.96819	2.87292	6.06952
chr1	20362714	20365605	2892	28.83	5.49846	2.37021	3.81701
chr1	20390520	20393654	3135	53.91	6.8582	2.06791	5.05883
chr1	20394102	20394396	295	40.11	2.7092	1.57849	1.29762
chr1	20451757	20453038	1282	35.8	4.49133	1.9865	2.90089
chr1	20457034	20459698	2665	98.31	8.56018	1.86728	6.60448
chr1	20460471	20460841	371	80.31	3.53128	1.47906	2.0304
chr1	20461284	20461541	258	82.7	4.24026	1.54283	2.6704
chr1	20484406	20486123	1718	48.19	10.2923	2.73979	8.21214
chr1	20510777	20512983	2207	32.64	5.70177	2.3163	3.99765
chr1	20664756	20666963	2208	87.39	5.84231	1.66313	4.1326
chr1	20670780	20671306	527	84.98	2.59199	1.35806	1.19397
chr1	20671657	20673542	1886	94.15	8.00511	1.81978	6.11109
chr1	20748599	20749508	910	39.12	6.64236	2.32751	4.857
chr1	20751735	20753152	1418	41.81	5.33895	2.03062	3.66891
chr1	20753818	20754658	841	33.5	3.55232	1.82644	2.05149
chr1	20760178	20763105	2928	65.69	5.86461	1.80841	4.15226
chr1	20763474	20763827	354	58.37	3.29335	1.54434	1.82012
chr1	20765008	20765760	753	55.59	3.28362	1.56294	1.80955
chr1	20772031	20774507	2477	96.73	5.29237	1.57708	3.62977
chr1	20774822	20776817	1996	92.08	4.23571	1.50606	2.6674
chr1	20777379	20778023	645	75.91	3.45314	1.48324	1.96349
chr1	21019049	21020011	963	54.25	4.94857	1.81313	3.31104
chr1	21020377	21022900	2524	68.91	9.99146	2.24155	7.94442
chr1	21144774	21144979	206	16.82	3.3392	2.2131	1.85609
chr1	21146422	21146618	197	15.7	2.67432	1.99525	1.26657
chr1	21330461	21331409	949	65.47	4.58928	1.66923	2.98712
chr1	21331761	21331986	226	64.06	3.63024	1.56115	2.12115
chr1	21333370	21335218	1849	67.19	6.09748	1.80179	4.37453
chr1	21407830	21409625	1796	19.16	4.47952	2.50307	2.88613
chr1	21431309	21431528	220	22.91	3.29408	1.98172	1.81919
chr1	21435964	21439713	3750	56.33	6.23752	1.93349	4.49873
chr1	21511527	21512821	1295	32.49	8.66727	2.99697	6.72039
chr1	21513689	21514060	372	20.63	2.96119	1.93929	1.52185
chr1	21537045	21542017	4973	67.83	4.92766	1.69464	3.29359
chr1	21551424	21551846	423	51.42	4.25764	1.74114	2.68525
chr1	21555679	21556228	550	76.26	3.04602	1.43638	1.59712
chr1	21556927	21558058	1132	87.77	6.33896	1.72224	4.57667
chr1	21558466	21560506	2041	67.73	3.982	1.5855	2.43769
chr1	21604991	21606547	1557	70.65	5.87626	1.77777	4.15863
chr1	21607004	21608493	1490	73.07	5.17807	1.6843	3.52356
chr1	21608818	21609247	430	68.89	3.70151	1.54506	2.18435
chr1	21614315	21614595	281	51.85	2.84443	1.51782	1.41758
chr1	21616829	21617045	217	57.1	3.9076	1.64575	2.36817
chr1	21618335	21618703	369	60.58	5.53383	1.82366	3.84521
chr1	21619050	21620611	1562	51.95	4.45244	1.7548	2.86557
chr1	21755325	21757225	1901	25.97	6.56906	2.80157	4.78945
chr1	21921982	21923617	1636	30.68	8.29263	2.93524	6.38977
chr1	21923942	21924156	215	19.62	2.8044	1.92006	1.38247
chr1	21934298	21936032	1735	28.65	4.3705	2.10435	2.79162
chr1	21942833	21943394	562	43.69	3.23895	1.64608	1.76922
chr1	21943791	21946667	2877	56.06	7.47007	2.11559	5.62188
chr1	21987972	21990980	3009	73.17	7.17707	1.89793	5.34781
chr1	21991548	21992191	644	70.81	6.9645	1.9066	5.14883
chr1	22237118	22239390	2273	26.65	5.78549	2.54128	4.07579
chr1	22716867	22718185	1319	20.72	4.16875	2.30833	2.61066
chr1	22718512	22719288	777	18.88	3.30516	2.11107	1.83069
chr1	22804494	22804784	291	17.76	3.00234	2.04936	1.55645
chr1	22805094	22806124	1031	21.48	4.83338	2.51273	3.20651
chr1	22908785	22909399	615	17.65	3.72539	2.31602	2.20376
chr1	22909892	22910333	442	17.05	3.45085	2.24208	1.95683
chr1	23068833	23069461	629	19.7	4.72813	2.57072	3.1095
chr1	23215087	23215380	294	30.16	5.87615	2.43923	4.15565
chr1	23215895	23216933	1039	40.01	12.679	3.38272	10.4676
chr1	23251156	23251453	298	16.73	3.29287	2.20143	1.81421
chr1	23693104	23696165	3062	35.49	6.59864	2.4069	4.82144
chr1	23767368	23769504	2137	26.27	4.35233	2.17705	2.7731
chr1	23774319	23778193	3875	64.84	8.06938	2.05848	6.17874
chr1	24024157	24025390	1234	16.14	3.0614	2.12872	1.60892
chr1	24062559	24064003	1445	90.51	7.20973	1.77539	5.37664
chr1	24064549	24066333	1785	99.94	5.25868	1.5718	3.59276
chr1	24069453	24069798	346	96.41	3.80717	1.45017	2.28212
chr1	24072119	24073156	1038	79.16	3.89541	1.52095	2.35951
chr1	24078365	24079199	835	90.36	6.77525	1.70085	5.00187
chr1	24079681	24080527	847	109.56	12.4316	2.07938	10.1886
chr1	24081026	24081644	619	77.82	3.20547	1.44999	1.73974
chr1	24086659	24089453	2795	71.1	5.62515	1.73488	3.93576
chr1	24096037	24096284	248	62.07	2.63703	1.43647	1.23349
chr1	24096634	24099275	2642	84.67	7.71059	1.84423	5.84637
chr1	24099594	24099935	342	68.57	3.64244	1.53921	2.13134
chr1	24100872	24101412	541	63.33	3.38998	1.53335	1.90524
chr1	24111600	24113733	2134	58.12	7.12928	2.05021	5.30733
chr1	24118948	24122069	3122	68.98	7.17556	1.91339	5.35811
chr1	24127925	24128120	196	58.81	4.48348	1.70888	2.88935
chr1	24128746	24130009	1264	80	9.01274	2.0202	7.04111
chr1	24134061	24136922	2862	119.19	5.92113	1.554	4.20081
chr1	24139252	24139804	553	103.98	2.98969	1.35863	1.54664
chr1	24140227	24141342	1116	100.68	4.99778	1.54305	3.35918
chr1	24144265	24144710	446	87.29	4.04795	1.50341	2.4982
chr1	24146090	24148240	2151	89.4	10.5948	2.09336	8.48893
chr1	24335566	24336083	518	50.1	3.59993	1.64967	2.09313
chr1	24340039	24340661	623	86.5	2.70189	1.36711	1.29047
chr1	24341124	24341310	187	96.52	4.4354	1.51546	2.84418
chr1	24342477	24344516	2040	97.55	6.72912	1.68843	4.94309
chr1	24345073	24345533	461	78.43	4.85413	1.61819	3.22942
chr1	24351106	24353129	2024	69.81	13.0372	2.62895	10.7466
chr1	24353479	24354340	862	61.01	9.51007	2.332	7.48978
chr1	24429880	24430135	256	15.12	2.63653	2.00234	1.23013
chr1	24435998	24436991	994	64.62	5.2799	1.73888	3.62125
chr1	24437408	24438646	1239	81.06	6.05237	1.73429	4.31685
chr1	24441441	24444537	3097	80.13	4.74549	1.60333	3.12877
chr1	24451609	24452375	767	65.77	5.67311	1.77387	3.98214
chr1	24452705	24455574	2870	74.29	8.7551	2.05298	6.7982
chr1	24579763	24584832	5070	83.36	5.30188	1.63912	3.63668
chr1	24629217	24632308	3092	56.24	7.80186	2.13506	5.93685
chr1	24635982	24636336	355	28	3.0066	1.79376	1.56183
chr1	24806434	24808604	2171	21.22	4.93663	2.56375	3.29956
chr1	24906568	24907167	600	24.54	5.51749	2.59157	3.82552
chr1	24907504	24908545	1042	17.98	2.98045	2.03174	1.53817
chr1	24961936	24964088	2153	26.69	6.18924	2.62178	4.45093
chr1	25029542	25029938	397	20.32	4.69989	2.52799	3.0851
chr1	25115925	25116597	673	31.08	3.70848	1.90725	2.19117
chr1	25117235	25117645	411	36.18	4.35029	1.94487	2.77145
chr1	25120320	25121617	1298	31.08	3.2534	1.80137	1.78292
chr1	25254738	25258664	3927	87.04	8.57022	1.91542	6.63075
chr1	25264272	25267664	3393	35.59	4.48339	1.97551	2.89427
chr1	25309603	25313120	3518	45.98	7.14934	2.23245	5.33165
chr1	25345790	25348247	2458	29.54	6.27252	2.55054	4.52023
chr1	25359316	25361840	2525	62.08	12.3901	2.63192	10.178
chr1	25373904	25376897	2994	44.17	9.38788	2.6676	7.3879
chr1	25403089	25405253	2165	20.83	5.42843	2.71057	3.75223
chr1	25813354	25814000	647	48.1	4.06103	1.74153	2.50853
chr1	25817254	25818228	975	86	7.61435	1.85473	5.74249
chr1	25818679	25820454	1776	78.84	6.58132	1.77407	4.81203
chr1	25830585	25833799	3215	66.45	8.46994	2.05405	6.56527
chr1	25840072	25840410	339	22.11	3.33955	2.02217	1.85959
chr1	25840877	25842571	1695	25.94	5.30893	2.45358	3.63905
chr1	25856110	25857871	1762	48.08	14.0185	3.34894	11.6857
chr1	25885471	25885650	180	83.3	4.66291	1.5853	3.05174
chr1	25886007	25886261	255	85.31	4.30277	1.53837	2.72731
chr1	25886574	25887721	1148	85.92	3.80885	1.48486	2.28249
chr1	25888859	25890656	1798	101.14	5.96206	1.6166	4.23856
chr1	25899867	25900621	755	34.58	3.44222	1.78598	1.95297
chr1	25905095	25905589	495	49.71	3.84105	1.68853	2.31108
chr1	25905933	25907903	1971	62.38	7.44732	1.99298	5.61663
chr1	25911420	25911826	407	52.79	5.24802	1.88028	3.5798
chr1	25912339	25913504	1166	40.37	3.99993	1.81021	2.45685
chr1	25918796	25919179	384	61.21	4.19194	1.64856	2.62764
chr1	25919527	25923362	3836	70.69	6.94001	1.88306	5.13655
chr1	25951402	25952060	659	44.38	4.29389	1.82063	2.71834
chr1	25952402	25955049	2648	59.41	9.95302	2.42103	7.89719
chr1	26171502	26172670	1169	118.09	57.1543	6.28622	52.4823
chr1	26187729	26191247	3519	52.02	7.77322	2.2322	5.8974
chr1	26351300	26351856	557	19.33	4.54093	2.52436	2.94012
chr1	26352305	26353689	1385	16.98	3.42769	2.23242	1.93696
chr1	26866018	26867224	1207	18.33	4.04611	2.40027	2.49279
chr1	26868083	26869104	1022	17.95	3.85856	2.35325	2.32313
chr1	26880366	26880617	252	19.21	4.48482	2.5104	2.88939
chr1	26881022	26881263	242	17.73	3.75763	2.32598	2.23239
chr1	27128817	27129947	1131	17.39	3.60645	2.28432	2.09668
chr1	27161995	27163450	1456	22.33	6.2739	2.89756	4.52374
chr1	27411705	27412115	411	15.52	2.79506	2.05195	1.37077
chr1	27412431	27412979	549	17.04	3.44895	2.24079	1.95533
chr1	27483146	27483426	281	21.8	5.92846	2.8317	4.20512
chr1	27514426	27517323	2898	28.85	3.74645	1.95574	2.22647
chr1	27525075	27526666	1592	53.8	6.67916	2.03155	4.90227
chr1	27530461	27531473	1013	54.5	6.0129	1.95784	4.28091
chr1	27543962	27545922	1961	35.28	5.08903	2.10426	3.44307
chr1	27546434	27547294	861	30.8	3.67969	1.90257	2.16574
chr1	27630790	27631168	379	21.17	2.61773	1.81926	1.21762
chr1	27631545	27633727	2183	29.28	5.96769	2.49806	4.23838
chr1	27736410	27738327	1918	20.21	5.10028	2.63463	3.45395
chr1	27761950	27764308	2359	28.78	6.02277	2.5019	4.29473
chr1	27764957	27765255	299	21.91	3.02415	1.92876	1.57658
chr1	27780835	27782423	1589	47.62	7.03581	2.20939	5.21774
chr1	27782732	27784118	1387	57.1	11.272	2.67109	9.11052
chr1	27796696	27800283	3588	63.39	7.00561	1.96575	5.19593
chr1	27805113	27807576	2464	79.24	9.79969	2.10945	7.76132
chr1	27809093	27809294	202	64.19	5.04453	1.74179	3.39669
chr1	27817945	27818283	339	20.36	3.1704	2.01732	1.7085
chr1	27818758	27820367	1610	25.37	6.72825	2.80124	4.95199
chr1	27831530	27834672	3143	51.75	6.80133	2.09384	5.00658
chr1	27859803	27861196	1394	81.34	8.73527	1.98201	6.78035
chr1	27861507	27863603	2097	70.66	6.43842	1.83044	4.67524
chr1	27873524	27875202	1679	80.26	4.7456	1.60617	3.12714
chr1	27876472	27877066	595	91.91	3.93676	1.48218	2.39512
chr1	27877921	27879227	1307	99.01	4.43876	1.50348	2.84956
chr1	27880505	27880801	297	85.85	4.83616	1.58197	3.2134
chr1	27882691	27883502	812	66.63	4.50802	1.64881	2.9146
chr1	27897198	27897661	464	24.92	2.72368	1.77302	1.31018
chr1	27898040	27899438	1399	34.57	6.43456	2.38642	4.67528
chr1	27907526	27908695	1170	21.93	4.08281	2.25332	2.5283
chr1	27909287	27910094	808	19.63	3.21835	2.05668	1.75142
chr1	27921810	27924027	2218	25.78	6.17585	2.66658	4.43762
chr1	27950307	27954044	3738	92.81	9.01726	1.9226	7.03733
chr1	27960443	27961836	1394	33.88	4.17037	1.95656	2.60697
chr1	27962390	27963193	804	29.36	4.0388	2.01284	2.49057
chr1	27993291	27993662	372	34.39	4.49314	2.00981	2.89992
chr1	27994347	27995940	1594	50.07	11.3566	2.81467	9.21392
chr1	28000269	28001900	1632	34.78	5.0991	2.13345	3.44956
chr1	28002613	28003410	798	42.25	10.4655	2.82073	8.42093
chr1	28011086	28013942	2857	34.01	6.61456	2.46185	4.83448
chr1	28408444	28409920	1477	35.82	7.49447	2.59971	5.63835
chr1	28410678	28411007	330	31.01	5.23389	2.2557	3.57154
chr1	28411395	28411648	254	24.39	2.77705	1.79968	1.35664
chr1	28602686	28605435	2750	56.61	7.56666	2.13459	5.70573
chr1	28644929	28645120	192	29.97	2.87359	1.7288	1.44171
chr1	28647560	28649077	1518	39.15	5.59537	2.13206	3.90056
chr1	28660737	28661154	418	15.59	2.82491	2.06042	1.39751
chr1	28824117	28824550	434	37.81	2.65786	1.58873	1.25215
chr1	28824897	28827951	3055	44.85	4.99494	1.90523	3.36353
chr1	28872802	28873253	452	16.95	3.41101	2.22895	1.92167
chr1	28994985	28995371	387	24.5	3.44414	1.98508	1.95372
chr1	28995834	28996227	394	25.95	2.67064	1.7413	1.26387
chr1	29000960	29004415	3456	71.94	7.13836	1.89479	5.31755
chr1	29008872	29011897	3026	43.49	5.64158	2.0536	3.94509
chr1	29021796	29022054	259	15.6	2.82675	2.06186	1.39888
chr1	29065580	29066352	773	16.5	3.20811	2.17286	1.73958
chr1	29077205	29079736	2532	18.61	3.80018	2.28844	2.27526
chr1	29091512	29093434	1923	63.43	15.7734	3.1047	13.3095
chr1	29218015	29218692	678	32.53	4.80852	2.12711	3.18357
chr1	29219455	29220613	1159	32.1	4.78974	2.11844	3.17013
chr1	29220972	29221175	204	28.54	3.77649	1.97797	2.25127
chr1	29319824	29322699	2876	33.22	5.2546	2.19683	3.59174
chr1	29331987	29335011	3025	62.87	10.5452	2.43402	8.44402
chr1	29429912	29430128	217	17.7	3.7429	2.32183	2.2192
chr1	29458930	29459330	401	16	2.99661	2.11122	1.55066
chr1	29469472	29469660	189	28.82	3.9476	2.01126	2.40608
chr1	29470032	29471563	1532	34.47	5.77927	2.269	4.07095
chr1	29472110	29473056	947	29.45	3.7275	1.94415	2.20767
chr1	29546447	29549004	2558	58.64	9.53024	2.38412	7.50497
chr1	29955803	29957581	1779	21.67	5.22364	2.60135	3.56688
chr1	29962437	29965225	2789	33.7	7.48732	2.66755	5.63459
chr1	29978872	29981449	2578	46.13	10.7611	2.82081	8.66696
chr1	30321916	30325264	3349	45.38	6.91741	2.25647	5.10222
chr1	30375176	30376043	868	18.91	4.37552	2.47293	2.79311
chr1	30385365	30387573	2209	61.68	4.78905	1.71832	3.1695
chr1	30388256	30389854	1599	74.19	10.7681	2.28636	8.64823
chr1	30403515	30405104	1590	25.94	4.84434	2.31842	3.21854
chr1	30405624	30406094	471	24.54	4.43086	2.26319	2.84211
chr1	30411087	30412036	950	19.99	4.85242	2.60678	3.2206
chr1	30412699	30413052	354	16.58	3.24211	2.18376	1.76967
chr1	30428369	30428977	609	17.09	3.48205	2.246	1.98614
chr1	30442995	30445320	2326	34.16	4.46026	1.98795	2.8764
chr1	30445653	30446128	476	37.4	3.70516	1.80296	2.18801
chr1	30453012	30454819	1808	83.09	4.98617	1.60707	3.35083
chr1	30455547	30456964	1418	73.71	3.63655	1.51341	2.12707
chr1	30470065	30471982	1918	77.64	9.17651	2.07061	7.18177
chr1	30473341	30474311	971	70.39	6.5997	1.84638	4.82596
chr1	30474952	30475779	828	57.13	4.34591	1.70188	2.76631
chr1	30631172	30633605	2434	35.64	7.91757	2.66427	6.03561
chr1	30722251	30724432	2182	45.22	15.3471	3.85175	12.9031
chr1	31391997	31392367	371	15.68	2.8607	2.07148	1.4293
chr1	31472968	31475306	2339	29.1	5.39781	2.34952	3.72215
chr1	31475623	31475973	351	35.18	8.67087	2.87221	6.7226
chr1	31898852	31899260	409	16.6	3.26067	2.18584	1.78718
chr1	31900037	31900818	782	18.82	4.32012	2.46094	2.74255
chr1	32013486	32017216	3731	71.74	9.40912	2.11425	7.41866
chr1	32074382	32075170	789	45.52	4.47687	1.83609	2.88433
chr1	32076700	32077107	408	48.3	3.97776	1.72848	2.432
chr1	32077738	32079762	2025	71.65	14.1962	2.62798	11.8623
chr1	32095754	32096465	712	22.4	4.5872	2.37014	2.98733
chr1	32097105	32098021	917	25	5.80614	2.65011	4.0892
chr1	32108302	32109663	1362	25.79	7.30342	2.97738	5.47207
chr1	32118050	32120452	2403	73.92	6.12595	1.78989	4.38424
chr1	32123558	32123957	400	81.53	3.62588	1.47982	2.11889
chr1	32124709	32126695	1987	80.85	7.44441	1.86469	5.59372
chr1	32146056	32147052	997	65.05	8.30719	2.13192	6.3762
chr1	32147535	32148864	1330	86.21	17.0048	2.68807	14.4754
chr1	32149346	32149620	275	50.87	3.12056	1.56671	1.66521
chr1	32178292	32181472	3181	95.41	5.95687	1.63942	4.23317
chr1	32182089	32182598	510	91.37	4.89256	1.56001	3.26729
chr1	32211564	32214682	3119	38.57	6.41965	2.27747	4.66023
chr1	32247939	32250399	2461	42.04	7.87549	2.48023	5.98856
chr1	32273659	32276431	2773	40.14	9.92319	2.97644	7.86574
chr1	32347402	32348278	877	23.39	6.73533	3.0078	4.94256
chr1	32348729	32349592	864	21.07	5.35746	2.71053	3.6833
chr1	32432987	32433176	190	36.34	2.70998	1.61372	1.29879
chr1	32434270	32434642	373	46.21	3.53037	1.67172	2.03109
chr1	32437046	32438944	1899	63.22	10.2938	2.34398	8.2308
chr1	32574317	32574582	266	76.76	4.75005	1.62312	3.13192
chr1	32574951	32577116	2166	92.07	8.14178	1.85423	6.22964
chr1	32577439	32578005	567	77.35	4.71518	1.61565	3.10055
chr1	32578815	32579012	198	73.23	5.49829	1.72823	3.80961
chr1	32645324	32648105	2782	25.91	6.70127	2.78555	4.92239
chr1	32658642	32660514	1873	43.89	11.5288	3.09835	9.36302
chr1	32697839	32698498	660	17.82	3.84312	2.33783	2.31225
chr1	32699552	32699806	255	15.97	2.97993	2.10753	1.53544
chr1	32706487	32707816	1330	47.03	5.7586	2.0088	4.05303
chr1	32708192	32709499	1308	43.68	4.02323	1.77969	2.47519
chr1	32710089	32710794	706	46.03	4.82392	1.89356	3.19631
chr1	32757366	32759720	2355	40.47	5.47807	2.06731	3.79943
chr1	32760348	32761641	1294	43.96	6.70555	2.22379	4.91666
chr1	32791119	32791726	608	39.31	4.01783	1.83401	2.47133
chr1	32793067	32793369	303	43.81	3.15712	1.631	1.69573
chr1	32794337	32794606	270	48.01	3.1898	1.59907	1.72606
chr1	32795342	32795838	497	72.92	9.52022	2.17291	7.49301
chr1	32796232	32796749	518	64.02	6.09538	1.85209	4.3612
chr1	32799780	32800204	425	45.42	3.6477	1.70267	2.13521
chr1	32800533	32801386	854	41.63	4.84006	1.95219	3.21346
chr1	33374543	33376560	2018	21.92	5.71199	2.74155	4.01188
chr1	33619986	33622249	2264	29.1	7.06196	2.78684	5.23886
chr1	33630036	33633054	3019	32.55	5.71297	2.31826	4.00863
chr1	33884365	33886090	1726	46.13	7.28175	2.29639	5.43788
chr1	33887811	33888050	240	54.24	3.86869	1.66016	2.33418
chr1	33890856	33891615	760	58.14	4.28943	1.69049	2.71301
chr1	33891974	33894059	2086	64.71	7.94851	2.0813	6.05183
chr1	33964838	33968496	3659	70.94	12.0448	2.48583	9.8277
chr1	34201117	34203148	2032	29.32	9.43141	3.36829	7.42993
chr1	34273144	34277132	3989	59.41	8.37378	2.17514	6.45607
chr1	34294026	34295887	1862	23.78	7.14504	3.0768	5.32262
chr1	34317004	34317394	391	47.91	4.8796	1.87386	3.24825
chr1	34318620	34320784	2165	72.07	14.4724	2.71029	12.0986
chr1	34343463	34345957	2495	31.02	5.51076	2.32253	3.82311
chr1	34346298	34346558	261	27.58	3.89584	2.02611	2.35993
chr1	34451804	34455339	3536	46.16	4.30976	1.79737	2.73459
chr1	34466517	34468670	2154	30.29	7.80493	2.92336	5.91993
chr1	34550619	34552490	1872	25.48	7.71614	3.1672	5.84189
chr1	34614219	34614675	457	18.54	4.17623	2.42663	2.61205
chr1	34900475	34903132	2658	29.47	5.85338	2.44714	4.13766
chr1	36384584	36387323	2740	19.07	4.43187	2.49302	2.84255
chr1	36552156	36552433	278	65.02	2.82319	1.45026	1.39827
chr1	36553367	36556763	3397	65.45	4.62222	1.6611	3.02261
chr1	38124653	38126346	1694	32.19	6.75468	2.57815	4.95743
chr1	38126702	38128022	1321	29.97	5.70987	2.41327	4.00241
chr1	38165951	38167064	1114	26.43	8.80978	3.40711	6.85287
chr1	38178553	38178965	413	17.3	3.57142	2.27275	2.06577
chr1	38260511	38264253	3743	53.72	5.75961	1.93155	4.04916
chr1	38274139	38275359	1221	75.3	10.8543	2.27053	8.73108
chr1	38275733	38276475	743	61.56	4.23031	1.64815	2.66354
chr1	38277852	38280500	2649	60.89	4.70576	1.69517	3.10173
chr1	38312977	38313282	306	15.42	2.75737	2.03972	1.33746
chr1	38318104	38318372	269	16.32	3.13381	2.15121	1.67321
chr1	38347731	38349854	2124	77.42	10.3038	2.19995	8.21705
chr1	38351420	38352523	1104	59.75	4.68986	1.72508	3.07749
chr1	38593904	38596265	2362	71.6	15.0325	2.76284	12.6364
chr1	39242635	39243082	448	15.29	2.70247	2.02269	1.28871
chr1	39383798	39386569	2772	23.01	5.29811	2.55534	3.63516
chr1	40012226	40015339	3114	61.7	8.69079	2.17359	6.75304
chr1	40033584	40035336	1753	19.27	4.60485	2.51691	3.00408
chr1	40183319	40185877	2559	48.02	9.04673	2.50476	7.07279
chr1	40701400	40702621	1222	34.95	8.93923	2.93457	6.97241
chr1	40703093	40703669	577	33.17	7.56049	2.73669	5.69415
chr1	40769322	40770957	1636	19.77	4.80276	2.57983	3.17951
chr1	41039853	41040246	394	52.31	3.57502	1.62862	2.07093
chr1	41040582	41044021	3440	68.27	8.50362	2.10122	6.56349
chr1	41083235	41084945	1711	42.26	9.31211	2.65443	7.33759
chr1	41086283	41087125	843	34.5	5.54819	2.18109	3.87152
chr1	41179867	41182463	2597	30.54	8.08027	2.88276	6.19629
chr1	41299762	41303426	3665	38.5	6.22532	2.21134	4.49249
chr1	43071521	43072896	1376	37.22	15.7706	4.44223	13.3292
chr1	43426291	43429068	2778	21.18	4.81046	2.48743	3.19279
chr1	43442797	43443708	912	19.19	3.36134	2.10954	1.88235
chr1	43444063	43445745	1683	22.44	4.55422	2.37279	2.95522
chr1	43653766	43654181	416	16.74	3.31528	2.20366	1.83543
chr1	43674726	43676197	1472	65.87	5.75044	1.79691	4.04518
chr1	43676513	43676878	366	92.2	14.5534	2.38962	12.1768
chr1	43677232	43678146	915	73.08	7.5451	1.91098	5.69962
chr1	43678911	43679301	391	55.3	3.10301	1.53843	1.64789
chr1	43685666	43687983	2318	57.95	12.2141	2.74791	9.99862
chr1	43726912	43729345	2434	62.83	6.61782	1.93984	4.83384
chr1	43736133	43736855	723	67.19	2.85238	1.44576	1.42472
chr1	43737514	43739529	2016	79.15	6.78825	1.81269	4.99053
chr1	43744579	43747114	2536	94.64	18.0194	2.67506	15.4157
chr1	43766418	43767987	1570	69.95	4.79914	1.66149	3.17885
chr1	43770228	43771962	1735	87.05	8.60524	1.92611	6.65894
chr1	44354715	44355747	1033	57.73	18.6196	3.73398	15.9827
chr1	44360912	44362450	1539	58.42	16.0713	3.16656	13.6356
chr1	44498339	44500558	2220	21.3	5.62439	2.76976	3.92662
chr1	44756671	44760041	3371	56.57	8.55945	2.26286	6.62068
chr1	45194968	45197900	2933	45.96	8.92449	2.53408	6.96087
chr1	45315828	45318716	2889	45.37	7.17025	2.29193	5.33601
chr1	45319188	45319684	497	35.88	3.84785	1.85214	2.31724
chr1	45484753	45486013	1261	21.92	5.93175	2.84606	4.20456
chr1	47516909	47519685	2777	86.25	7.60529	1.83571	5.74221
chr1	47520260	47521811	1552	78.35	5.59067	1.69606	3.8985
chr1	47573965	47578272	4308	55.39	6.1917	1.96022	4.44729
chr1	47722536	47725154	2619	46.49	5.78703	2.01904	4.08015
chr1	47726687	47726939	253	37.22	2.9197	1.64753	1.48504
chr1	47739381	47742805	3425	78.33	9.09152	2.01449	7.12399
chr1	47762218	47763182	965	37.01	7.25328	2.51337	5.41559
chr1	47764601	47765932	1332	34.53	5.63175	2.24788	3.9335
chr1	48250243	48253997	3755	53.47	7.82796	2.2178	5.94594
chr1	48300425	48301395	971	56.84	4.64783	1.7391	3.04154
chr1	48301703	48303886	2184	59.02	5.22262	1.79445	3.56386
chr1	48702369	48704404	2036	32.83	9.00396	3.0471	7.03444
chr1	49592659	49593713	1055	18	3.90371	2.35991	2.3652
chr1	49849007	49851323	2317	69.69	5.36988	1.73512	3.69432
chr1	49852658	49853451	794	61.28	4.618	1.71136	3.00974
chr1	50148658	50151321	2664	32.79	6.94871	2.61997	5.13067
chr1	50313476	50315101	1626	41.8	4.4455	1.87472	2.8577
chr1	50315455	50316337	883	42.67	4.54464	1.88341	2.946
chr1	50316817	50317189	373	38.74	3.55026	1.75405	2.04916
chr1	50490993	50494482	3490	29.85	5.82758	2.39288	4.1229
chr1	50923635	50923885	251	20	4.87584	2.60847	3.24284
chr1	51097097	51099143	2047	26.79	5.50875	2.47762	3.8199
chr1	51099472	51099645	174	27.28	5.78789	2.56146	4.06812
chr1	51121436	51124040	2605	29.2	6.47203	2.61104	4.7031
chr1	51211665	51213814	2150	47.16	10.0489	2.73639	7.98608
chr1	51309498	51312063	2566	60.49	10.8916	2.51879	8.76823
chr1	51947209	51949587	2379	54.94	11.2042	2.6042	9.08903
chr1	51949955	51950465	511	36.27	3.18082	1.71232	1.71849
chr1	52119055	52119958	904	30.84	5.18896	2.23038	3.53625
chr1	52122174	52123659	1486	41.92	8.18637	2.5519	6.2712
chr1	52128788	52129458	671	36.61	6.38813	2.35749	4.62168
chr1	52129969	52131089	1121	34.73	5.70987	2.20545	4.01974
chr1	52135719	52137158	1440	33.45	4.32579	1.99299	2.74877
chr1	52139718	52140060	343	38.7	2.86793	1.62283	1.43898
chr1	52141394	52142064	671	43.39	3.86484	1.76078	2.3307
chr1	52143381	52144349	969	53.5	8.79455	2.33771	6.84116
chr1	52144712	52145604	893	43.78	6.13533	2.1328	4.39485
chr1	52273843	52276530	2688	62.78	12.7675	2.7285	10.5043
chr1	52324287	52324680	394	62.73	2.95639	1.47897	1.51704
chr1	52325619	52326433	815	89.89	5.41074	1.62433	3.73219
chr1	52326765	52327493	729	94.01	4.14907	1.48413	2.59321
chr1	52328865	52329172	308	105.03	6.74022	1.66789	4.94602
chr1	52330086	52331974	1889	97.92	8.69717	1.86895	6.73883
chr1	52345547	52348348	2802	60.06	10.544	2.48376	8.44523
chr1	52384602	52385154	553	17.99	3.87734	2.3582	2.34005
chr1	52420489	52422464	1976	48.77	7.01026	2.19021	5.19214
chr1	52422822	52423386	565	43.55	4.4086	1.85248	2.82162
chr1	52535532	52538266	2735	54.05	9.97014	2.50017	7.92613
chr1	52671089	52672608	1520	19.51	3.93681	2.30537	2.39677
chr1	52672922	52673926	1005	20.78	4.57165	2.4564	2.97096
chr1	52822029	52822278	250	16.12	3.04526	2.12652	1.59379
chr1	52851236	52854034	2799	52.38	6.42273	2.04214	4.65633
chr1	52857645	52859780	2136	77.96	11.1896	2.28816	9.03598
chr1	52883772	52885347	1576	70.75	4.59496	1.62751	2.99712
chr1	52885805	52886155	351	82.07	4.55874	1.5779	2.95867
chr1	52886728	52887077	350	95.17	7.21007	1.73724	5.38538
chr1	52887806	52887996	191	89.56	5.36526	1.62673	3.68795
chr1	52888344	52889802	1459	99.59	9.29847	1.89444	7.29675
chr1	52890146	52890939	794	67.21	3.5206	1.52972	2.02303
chr1	52921791	52924068	2278	37.62	6.9558	2.45044	5.13899
chr1	53209368	53211690	2323	62.11	11.9872	2.57575	9.80581
chr1	53243713	53245939	2227	98.31	9.22266	1.89142	7.23059
chr1	53246283	53247312	1030	107.73	7.08597	1.67638	5.26772
chr1	53250347	53251695	1349	96.89	6.89854	1.7114	5.09533
chr1	53253228	53253485	258	89.1	4.13574	1.50876	2.57568
chr1	53256426	53259282	2857	104.91	6.19404	1.63308	4.44236
chr1	53259664	53260240	577	96.25	4.97069	1.55538	3.33405
chr1	53263342	53263618	277	97.43	14.1008	2.29504	11.7532
chr1	53333458	53333900	443	25.97	3.65643	2.00202	2.14497
chr1	53334794	53336585	1792	28.55	4.94093	2.24334	3.30971
chr1	53346110	53348416	2307	46.02	8.19868	2.45605	6.2786
chr1	53359809	53360351	543	20.8	5.34105	2.70675	3.66838
chr1	53547125	53547844	720	18.65	4.2431	2.4404	2.67328
chr1	53763953	53765265	1313	60.48	3.42193	1.55316	1.93406
chr1	53765661	53767379	1719	62.54	2.76342	1.45217	1.34524
chr1	53767850	53769247	1398	64.71	4.14592	1.623	2.58543
chr1	53769580	53769817	238	63.03	5.09805	1.75332	3.44718
chr1	53775995	53778868	2874	41.3	6.09345	2.17531	4.35616
chr1	53852353	53855903	3551	62.43	6.37217	1.91753	4.60686
chr1	53929593	53933256	3664	46.5	5.79035	2.00712	4.08807
chr1	53938128	53939512	1385	70.58	3.87875	1.55697	2.34481
chr1	53939896	53940721	826	73.49	3.94389	1.55204	2.40268
chr1	53941093	53943997	2905	79.79	6.16739	1.74185	4.42593
chr1	53982482	53983507	1026	80.2	9.12015	2.01493	7.14355
chr1	53985402	53985808	407	62.05	2.88474	1.47136	1.4532
chr1	53986607	53987754	1148	65.63	4.68393	1.68804	3.06938
chr1	53993751	53996063	2313	42.34	6.32266	2.17762	4.57109
chr1	54002936	54003235	300	16.34	3.05992	2.12352	1.60895
chr1	54060823	54063266	2444	100.53	6.03129	1.63136	4.29897
chr1	54063652	54063913	262	100.95	2.78038	1.34395	1.36026
chr1	54067535	54068691	1157	95.29	7.61343	1.79657	5.73958
chr1	54088345	54088960	616	16.8	2.86516	2.02843	1.4375
chr1	54117310	54117510	201	80.12	4.0962	1.53739	2.54131
chr1	54117958	54118565	608	94.48	6.04538	1.62721	4.32859
chr1	54118928	54120322	1395	91.85	5.45171	1.61243	3.7733
chr1	54121097	54121331	235	81.57	4.44698	1.57104	2.85629
chr1	54122332	54123423	1092	80.89	7.20326	1.84611	5.3675
chr1	54132947	54133283	337	49.88	3.08177	1.57031	1.62944
chr1	54134168	54136890	2723	64.57	6.94685	1.94519	5.14142
chr1	54137330	54137821	492	52.46	3.80578	1.66134	2.27869
chr1	54145766	54147586	1821	35.44	5.04415	2.10005	3.40023
chr1	54152495	54154203	1709	51.26	4.52588	1.76575	2.93388
chr1	54154571	54154986	416	51.74	4.54157	1.78317	2.94079
chr1	54155309	54156354	1046	56.6	5.9479	1.91747	4.22343
chr1	54161035	54163203	2169	46.12	7.37182	2.3106	5.52225
chr1	54163509	54164079	571	41.23	7.14298	2.33554	5.32498
chr1	54182874	54186014	3141	39.04	6.26713	2.22499	4.52465
chr1	54212996	54215288	2293	25.37	5.45307	2.4916	3.77582
chr1	54267698	54271435	3738	86.96	7.85984	1.86322	5.97096
chr1	54308091	54311613	3523	97.19	9.36478	1.90229	7.36702
chr1	54312861	54313104	244	67.36	2.50252	1.3975	1.11569
chr1	54335741	54339520	3780	86.28	7.46664	1.83641	5.60792
chr1	54360545	54362162	1618	45.01	5.79505	2.0608	4.08172
chr1	54363124	54364503	1380	46.49	6.19897	2.09081	4.45353
chr1	54381340	54381734	395	48.11	4.03797	1.73525	2.48809
chr1	54382266	54383530	1265	63.13	5.17943	1.76653	3.51986
chr1	54386932	54389277	2346	88.21	4.84407	1.5779	3.21768
chr1	54389696	54390099	404	88.89	3.83303	1.4807	2.30225
chr1	54392455	54394261	1807	86.89	7.1689	1.80263	5.33978
chr1	54394867	54395114	248	62.36	4.22404	1.65206	2.65374
chr1	54395483	54395690	208	53.47	2.7515	1.49439	1.33443
chr1	54404562	54405334	773	47.66	5.2297	1.92336	3.56938
chr1	54405688	54406855	1168	53.7	6.76464	2.08429	4.96325
chr1	54412549	54413129	581	63.01	2.99847	1.48194	1.55551
chr1	54413662	54413974	313	89.31	8.09141	1.87576	6.17958
chr1	54414988	54415432	445	114.82	13.0822	2.09621	10.7865
chr1	54416798	54418545	1748	88.74	5.09827	1.60155	3.44757
chr1	54419035	54420463	1429	76.94	5.74423	1.7293	4.03515
chr1	54442768	54444352	1585	60.04	6.27317	1.87629	4.54036
chr1	54444786	54447017	2232	67.49	8.24467	2.0825	6.32405
chr1	54488478	54492730	4253	84.58	8.28236	1.9121	6.36348
chr1	54646642	54650144	3503	41.34	5.83168	2.13629	4.1144
chr1	54768162	54768662	501	16.64	3.26848	2.19041	1.79352
chr1	54786507	54786722	216	22.33	2.88798	1.87548	1.45611
chr1	54787136	54787440	305	23.87	2.82535	1.81877	1.40201
chr1	54794558	54797942	3385	74.87	7.34458	1.89763	5.50325
chr1	54832222	54832731	510	15.9	2.95607	2.09891	1.51459
chr1	54864688	54867309	2622	34.04	7.92947	2.75081	6.04196
chr1	54895850	54900592	4743	68.65	5.19215	1.71717	3.53503
chr1	55022575	55025535	2961	37.97	6.25876	2.24279	4.51895
chr1	55131769	55134420	2652	27.43	5.06762	2.32489	3.42167
chr1	55195527	55196662	1136	42.03	3.74121	1.75057	2.22161
chr1	55196969	55197293	325	49.12	2.8361	1.53256	1.41082
chr1	55201642	55205886	4245	92.63	4.79504	1.55454	3.17369
chr1	55206353	55206846	494	80.48	4.23175	1.54726	2.66473
chr1	55215703	55216427	725	62.7	3.09581	1.4981	1.64173
chr1	55220762	55221808	1047	106.39	9.85221	1.89277	7.81035
chr1	55222226	55223619	1394	81.57	5.94622	1.70978	4.22354
chr1	55228911	55229182	272	39.32	3.41572	1.7242	1.92757
chr1	55229747	55230839	1093	43.19	4.1021	1.79372	2.54827
chr1	55232161	55233867	1707	45.75	5.3928	1.96167	3.72328
chr1	55234434	55235118	685	39.68	4.91201	2.0014	3.27736
chr1	55244534	55247278	2745	39.6	7.31196	2.42513	5.47677
chr1	55298714	55302589	3876	37.28	5.07133	2.05918	3.42736
chr1	55398016	55398910	895	29.51	4.65859	2.14686	3.05345
chr1	55399400	55401474	2075	30.36	4.82277	2.17201	3.20017
chr1	55407987	55408928	942	33.03	4.41453	2.01767	2.8293
chr1	55413145	55414329	1185	53.84	6.31589	2.00478	4.55861
chr1	55414795	55416093	1299	51	6.93348	2.14352	5.11996
chr1	55421931	55424477	2547	24.16	4.81398	2.37533	3.19204
chr1	55444934	55445204	271	16.88	3.37166	2.22013	1.88578
chr1	55455320	55455631	312	63.79	6.98817	1.99012	5.16566
chr1	55456984	55458024	1041	65.18	4.74972	1.69049	3.13293
chr1	55458442	55461147	2706	70.32	6.34845	1.82613	4.59231
chr1	55476364	55478590	2227	23.8	4.09493	2.18695	2.53962
chr1	55488932	55490567	1636	83.8	4.31385	1.54049	2.73983
chr1	55493872	55495998	2127	79.15	3.38783	1.4633	1.90435
chr1	55502197	55502532	336	95.18	3.28707	1.40596	1.81336
chr1	55503181	55505208	2028	106.28	4.07943	1.44485	2.52919
chr1	55505825	55506031	207	98.46	2.99805	1.37138	1.55401
chr1	55508035	55509770	1736	79.33	3.49863	1.47888	2.0033
chr1	55526854	55528427	1574	75.1	4.17048	1.56775	2.6086
chr1	55529490	55530393	904	82.83	3.28484	1.44121	1.811
chr1	55530913	55532874	1962	88.14	5.10565	1.60108	3.45648
chr1	55533761	55534244	484	71.24	4.52541	1.63018	2.92762
chr1	55539646	55539838	193	26.24	3.78336	2.03555	2.25747
chr1	55630678	55632456	1779	58.03	6.02845	1.9101	4.2973
chr1	55632858	55635057	2200	54.01	4.87012	1.79641	3.24306
chr1	55670932	55672627	1696	31.59	7.42815	2.74892	5.57781
chr1	55673460	55673750	291	22.63	3.27472	1.98624	1.80134
chr1	55728044	55728476	433	63.41	3.1737	1.5035	1.712
chr1	55728934	55729752	819	88.35	7.82725	1.83433	5.95221
chr1	55730189	55730943	755	86.6	3.9942	1.50521	2.44734
chr1	55732151	55732356	206	110.84	6.45495	1.62822	4.68198
chr1	55734811	55735439	629	108.33	3.86751	1.42867	2.3335
chr1	55736198	55736538	341	101.92	3.15274	1.37643	1.69373
chr1	55736987	55737494	508	100.16	3.08534	1.37661	1.63152
chr1	55737909	55738272	364	101.6	3.71893	1.43123	2.20057
chr1	55738762	55739383	622	103.32	4.08824	1.4577	2.53456
chr1	55739747	55739947	201	100.81	4.11061	1.47045	2.55191
chr1	55743078	55743242	165	72.85	5.0605	1.68053	3.41267
chr1	55743603	55744210	608	64.54	4.81908	1.71376	3.19143
chr1	55760406	55763120	2715	49.24	6.66537	2.1241	4.88027
chr1	55767251	55767995	745	59.53	3.68207	1.59032	2.16902
chr1	55769805	55772689	2885	61.24	5.94605	1.84431	4.2318
chr1	55777289	55778771	1483	28.27	3.37662	1.87321	1.89537
chr1	55782041	55782219	179	25.84	3.26073	1.90406	1.78847
chr1	55782672	55782976	305	21.68	2.63951	1.81471	1.23633
chr1	55822833	55826434	3602	84.38	6.58139	1.75383	4.804
chr1	55828952	55829300	349	71.69	4.15464	1.58432	2.5935
chr1	55830239	55831613	1375	51.36	4.13511	1.72477	2.57528
chr1	55843423	55843704	282	26.23	5.68532	2.55582	3.97933
chr1	55844207	55845629	1423	24.33	3.86479	2.09501	2.33388
chr1	55845944	55846364	421	37.89	9.97609	3.0455	7.9245
chr1	55847058	55847808	751	27.64	4.55934	2.18472	2.96134
chr1	55861717	55863037	1321	57.86	8.37445	2.21619	6.45014
chr1	55864918	55865244	327	39.87	2.70607	1.57957	1.29459
chr1	55865555	55866039	485	42	3.96802	1.78525	2.42682
chr1	55867366	55867984	619	30.17	2.79019	1.7045	1.36922
chr1	55891442	55892545	1104	15.74	2.75264	2.02483	1.33516
chr1	55899430	55899922	493	38.07	4.23258	1.8986	2.66289
chr1	55900472	55900636	165	36.21	2.88196	1.65218	1.45067
chr1	55901020	55901199	180	41.88	3.96078	1.79566	2.41711
chr1	55902315	55902625	311	46.21	3.9793	1.74204	2.43624
chr1	55906546	55909623	3078	54.68	5.91842	1.92218	4.20147
chr1	55923904	55924811	908	17.39	3.64623	2.28413	2.13532
chr1	55949400	55953087	3688	65.48	7.57811	1.99899	5.7246
chr1	55961693	55962530	838	18.65	3.68908	2.25589	2.17332
chr1	55966921	55968256	1336	36.8	8.69735	2.84031	6.7397
chr1	55975303	55977886	2584	28.84	4.83304	2.19746	3.21485
chr1	55990004	55991566	1563	20.6	5.05417	2.57225	3.41901
chr1	55996244	55997364	1121	31.49	6.54031	2.57166	4.75733
chr1	56001984	56003985	2002	70.42	16.6054	2.90109	14.139
chr1	56009972	56014153	4182	55.21	4.76139	1.76729	3.14514
chr1	56019739	56020843	1105	44.97	5.11432	1.94313	3.46421
chr1	56021753	56022423	671	40.66	3.41063	1.70663	1.92349
chr1	56027285	56027721	437	42.19	3.32024	1.67262	1.84297
chr1	56032038	56032983	946	61.93	3.59971	1.56864	2.09358
chr1	56036101	56036272	172	71.52	4.33406	1.60596	2.75516
chr1	56036724	56037868	1145	70.27	4.39711	1.61133	2.81661
chr1	56040762	56041804	1043	49.73	4.37007	1.76797	2.7887
chr1	56131400	56133590	2191	30.01	7.09825	2.75101	5.27279
chr1	56139655	56141169	1515	17.8	3.83817	2.33488	2.30818
chr1	56208774	56211169	2396	65.18	5.12589	1.73622	3.47415
chr1	56214080	56214676	597	64.9	3.15761	1.49563	1.6967
chr1	56215060	56215942	883	63.39	5.06676	1.7344	3.42499
chr1	56216369	56216993	625	54.65	4.93184	1.80248	3.29777
chr1	56217352	56217521	170	47.46	3.66831	1.68412	2.15439
chr1	56229432	56229874	443	24.03	2.92204	1.84849	1.48691
chr1	56230636	56232571	1936	29.7	5.40738	2.3173	3.7347
chr1	56306106	56308740	2635	18.16	3.95205	2.34861	2.4147
chr1	56319584	56320315	732	42.59	3.15583	1.63938	1.69568
chr1	56320817	56323449	2633	57.68	8.05569	2.18315	6.15397
chr1	56340911	56341375	465	31.51	3.83898	1.92213	2.31
chr1	56341944	56343306	1363	48.9	12.0196	2.91449	9.84106
chr1	56343961	56344314	354	32.3	4.09117	1.96582	2.53666
chr1	56370000	56371744	1745	24.72	5.17322	2.46595	3.51548
chr1	56391078	56393161	2084	27.25	6.05679	2.5704	4.32719
chr1	56431604	56431882	279	45.46	3.43888	1.66398	1.94868
chr1	56434047	56435107	1061	65.76	8.70328	2.11408	6.76394
chr1	56436152	56436374	223	52.62	4.57683	1.77811	2.97323
chr1	56436885	56437570	686	45.58	3.60799	1.69065	2.10067
chr1	56490088	56490533	446	16.78	3.32858	2.20791	1.8472
chr1	56508391	56510098	1708	61.78	5.81426	1.83038	4.10843
chr1	56510481	56511058	578	74.16	9.34424	2.14456	7.32818
chr1	56512488	56513089	602	55.68	4.38587	1.72123	2.80147
chr1	56513627	56513820	194	49.26	3.39959	1.62452	1.91389
chr1	56523946	56525783	1838	50.11	7.35477	2.16919	5.52549
chr1	56573634	56577735	4102	64.91	6.46065	1.87202	4.70101
chr1	56623221	56624280	1060	19.17	4.46614	2.50513	2.87257
chr1	56624667	56624874	208	19.05	4.39206	2.49003	2.80477
chr1	56643086	56643995	910	59.33	4.94833	1.76875	3.3096
chr1	56644313	56645384	1072	72.3	6.85042	1.86257	5.05155
chr1	56646198	56646408	211	94.28	10.3883	2.03122	8.29918
chr1	56649915	56652559	2645	60.14	4.14377	1.65113	2.58476
chr1	56666295	56670568	4274	97.77	5.41678	1.58818	3.74045
chr1	57653271	57653550	280	15.43	2.75714	2.03981	1.33721
chr1	57748209	57749280	1072	21.52	5.88877	2.79662	4.17646
chr1	57756037	57756476	440	16.54	3.21782	2.17797	1.74761
chr1	57756887	57757160	274	17.68	3.74086	2.31968	2.21782
chr1	57760271	57760471	201	23	5.27937	2.59526	3.60892
chr1	57761037	57761307	271	18.94	3.42935	2.15546	1.93923
chr1	57765068	57765384	317	16.73	3.2108	2.15661	1.74684
chr1	57770408	57771912	1505	17.42	3.60352	2.27924	2.09643
chr1	57780026	57780240	215	67.73	3.19635	1.4879	1.73138
chr1	57781550	57782617	1068	92.78	3.66101	1.44557	2.1507
chr1	57783444	57787174	3731	105.68	6.63218	1.6464	4.85448
chr1	57791125	57791539	415	41.85	3.97936	1.80026	2.43395
chr1	57823499	57823730	232	26.56	8.74067	3.42324	6.77967
chr1	57824659	57824899	241	19.93	4.85296	2.59911	3.2231
chr1	57889718	57892735	3018	44.04	7.84774	2.40496	5.96915
chr1	57916487	57916826	340	23.54	4.49198	2.32118	2.89634
chr1	57917232	57917743	512	21.7	3.6219	2.11781	2.11337
chr1	57918328	57920166	1839	21.78	3.75628	2.14716	2.23585
chr1	57930984	57932259	1276	20.87	5.4036	2.7164	3.72638
chr1	57996782	58000333	3552	47.43	6.55774	2.11368	4.78852
chr1	58012747	58016479	3733	63.25	7.35024	2.01787	5.5074
chr1	58113376	58113725	350	16.12	3.04562	2.12555	1.59443
chr1	58206603	58208677	2075	61.54	10.859	2.42297	8.76635
chr1	58209746	58209978	233	48.76	5.20043	1.91012	3.54063
chr1	58210300	58211247	948	42.93	3.65085	1.72803	2.13827
chr1	58342473	58342968	496	17.27	3.5577	2.26868	2.05355
chr1	58343284	58344262	979	17.57	3.72437	2.30561	2.20553
chr1	58367994	58370926	2933	66.75	7.89341	2.05557	5.99974
chr1	58372316	58372497	182	57.95	3.77698	1.62146	2.25113
chr1	58378477	58378775	299	41.03	4.10977	1.82901	2.55287
chr1	58380843	58381920	1078	38.84	4.97188	2.01425	3.33527
chr1	58382284	58382564	281	30.46	3.10772	1.7782	1.65196
chr1	58424492	58425156	665	16.02	3.00194	2.11377	1.55514
chr1	58435009	58436550	1542	31.24	7.94875	2.93701	6.04714
chr1	58462787	58463474	688	17	3.18734	2.14102	1.72356
chr1	58466726	58467593	868	20.41	3.42089	2.094	1.93387
chr1	58472797	58473615	819	19.68	4.41858	2.4476	2.83394
chr1	58498393	58501310	2918	22.72	4.81356	2.42719	3.19285
chr1	58519625	58522861	3237	22.18	4.10514	2.24158	2.55015
chr1	58561323	58562028	706	22.06	3.79196	2.15262	2.26757
chr1	58562454	58562969	516	25.43	3.86696	2.07532	2.33339
chr1	58567548	58570223	2676	46.41	6.64696	2.14548	4.8704
chr1	58575280	58577176	1897	23.11	4.58093	2.36634	2.97835
chr1	58691417	58692894	1478	33.19	9.72475	3.25364	7.69044
chr1	58699293	58701059	1767	32.17	7.0062	2.66093	5.18246
chr1	58707598	58708874	1277	26.34	6.75709	2.80161	4.96998
chr1	58709279	58709725	447	22.08	4.88484	2.50071	3.25322
chr1	58883046	58883649	604	25.15	2.92797	1.82567	1.49178
chr1	58888415	58892441	4027	99.3	5.24058	1.55884	3.58447
chr1	58893151	58894300	1150	92.64	5.00344	1.56798	3.36761
chr1	58930469	58933510	3042	65.95	6.43594	1.87075	4.67438
chr1	58934055	58934651	597	59.83	4.03795	1.63584	2.48981
chr1	58935119	58935528	410	65.52	6.13038	1.86752	4.38243
chr1	59067938	59071178	3241	77.21	6.96944	1.83503	5.16182
chr1	59071715	59072193	479	71.77	4.56271	1.62534	2.96462
chr1	59074783	59075270	488	51.35	4.02767	1.7008	2.47985
chr1	59076335	59076974	640	41.62	4.37945	1.85978	2.79937
chr1	59082536	59085024	2489	61.68	13.9799	2.87784	11.6499
chr1	59199433	59202171	2739	53.61	9.09076	2.3872	7.11159
chr1	59212923	59215764	2842	31.73	6.64861	2.57895	4.85865
chr1	59238244	59240760	2517	69.79	11.4012	2.43778	9.23051
chr1	59244138	59245448	1311	53.09	6.46052	2.02973	4.69448
chr1	59245787	59246793	1007	34.22	4.10283	1.92409	2.54942
chr1	59252521	59253058	538	50.89	4.98757	1.85044	3.34819
chr1	59253408	59254163	756	81.57	17.1027	2.77386	14.5789
chr1	59255762	59256886	1125	84.51	16.9193	2.74605	14.378
chr1	59257472	59257700	229	48.86	3.73662	1.68295	2.21599
chr1	59271152	59272158	1007	30.12	6.75	2.62458	4.96132
chr1	59273281	59274456	1176	27.91	5.58054	2.43167	3.89024
chr1	59280764	59282461	1698	77.31	10.3766	2.20228	8.28862
chr1	59285843	59287370	1528	102.07	5.44894	1.56212	3.77689
chr1	59288982	59289920	939	110.41	3.60125	1.39826	2.09608
chr1	59291175	59291354	180	104.75	2.69069	1.32772	1.28095
chr1	59291819	59293848	2030	107.74	6.21706	1.62225	4.46499
chr1	59294260	59295301	1042	84.68	4.96634	1.60752	3.32756
chr1	59308729	59309062	334	20.06	3.34733	2.08656	1.86756
chr1	59309514	59310765	1252	25.47	5.69286	2.59468	3.98566
chr1	59323129	59324477	1349	20.58	5.23923	2.67971	3.57669
chr1	59465727	59466496	770	21.81	3.38965	2.03793	1.9058
chr1	59466836	59468338	1503	29.4	6.88895	2.68032	5.09119
chr1	59475249	59476435	1187	73.92	12.4763	2.3329	10.2947
chr1	59476872	59477446	575	54.79	3.91783	1.65817	2.38023
chr1	59477896	59478117	222	64.77	6.74496	1.94236	4.94614
chr1	59478995	59480249	1255	69.46	8.80087	2.11914	6.83641
chr1	59494107	59498042	3936	73.41	8.32561	2.01633	6.40305
chr1	59557689	59560196	2508	32.43	6.81985	2.58214	5.01781
chr1	59565744	59567831	2088	29.86	7.42308	2.82092	5.57503
chr1	59599015	59601606	2592	38.65	8.88808	2.74542	6.93136
chr1	59612552	59614505	1954	19.21	4.18403	2.4086	2.61831
chr1	59620337	59620774	438	16.14	3.05909	2.12835	1.60677
chr1	59660647	59664094	3448	64.21	6.53308	1.89078	4.76543
chr1	59668259	59672163	3905	86.74	9.58659	2.02062	7.5609
chr1	59688960	59692082	3123	50.31	6.00659	1.99941	4.27924
chr1	59704179	59706014	1836	29.78	3.61589	1.90321	2.10973
chr1	59710405	59711318	914	29.87	4.04329	2.0103	2.49217
chr1	59725332	59726902	1571	24.8	6.85866	2.94663	5.05659
chr1	59733965	59735706	1742	87.79	6.32941	1.72334	4.56956
chr1	59736181	59736587	407	96.34	6.32699	1.67565	4.56691
chr1	59737097	59738346	1250	88.54	4.13268	1.50382	2.57676
chr1	59738865	59739972	1108	88.37	5.43361	1.63259	3.75257
chr1	59750087	59750984	898	72.05	3.1493	1.4651	1.68972
chr1	59753475	59754733	1259	113.7	5.7538	1.56289	4.0442
chr1	59755083	59755426	344	118.39	6.42483	1.60733	4.6495
chr1	59755745	59756687	943	107.13	5.07144	1.52767	3.42536
chr1	59757977	59758217	241	91.3	3.20981	1.41015	1.74327
chr1	59758984	59759174	191	83.94	3.74532	1.48824	2.22352
chr1	59767666	59769580	1915	22.26	4.19639	2.27042	2.63212
chr1	59886002	59886340	339	16.52	3.21266	2.17524	1.74335
chr1	59887232	59887685	454	19.09	4.14681	2.39366	2.58623
chr1	59895617	59899968	4352	83.77	5.83898	1.6904	4.12376
chr1	59918857	59919229	373	15.75	2.88995	2.08017	1.45538
chr1	59933186	59933520	335	68.94	4.08639	1.58479	2.53479
chr1	59934510	59935528	1019	91.92	7.18799	1.74454	5.37111
chr1	59935974	59936706	733	93.08	3.78645	1.45976	2.26202
chr1	59937062	59937585	524	130.14	10.6862	1.84026	8.57075
chr1	59940886	59942628	1743	98.38	7.48081	1.74684	5.63092
chr1	59953152	59954730	1579	47.13	5.31359	1.95724	3.64266
chr1	59958711	59960780	2070	80.55	13.761	2.5149	11.4259
chr1	59972709	59973056	348	17.74	3.78794	2.32688	2.26165
chr1	59974133	59974416	284	16.05	3.02066	2.11772	1.57228
chr1	60015847	60020337	4491	80.19	6.17518	1.73758	4.43376
chr1	60110425	60111916	1492	90.84	5.196	1.60282	3.53555
chr1	60112312	60114392	2081	117.04	10.383	1.85753	8.30781
chr1	60117497	60118128	632	63.11	3.91998	1.59822	2.3838
chr1	60150321	60152768	2448	74.35	12.103	2.37612	9.91027
chr1	60153140	60154382	1243	53.28	4.15632	1.70129	2.59669
chr1	60460093	60460450	358	17.22	3.5328	2.26325	2.0308
chr1	60518817	60521951	3135	101.79	7.83448	1.75425	5.95765
chr1	60524770	60525059	290	99.26	6.08017	1.6497	4.33718
chr1	60525418	60526912	1495	89.43	7.81839	1.84908	5.93248
chr1	60533002	60534967	1966	39.85	4.92197	1.98212	3.29205
chr1	60542882	60546879	3998	76.92	6.35187	1.78079	4.594
chr1	60570142	60571362	1221	18.03	3.95203	2.36344	2.41119
chr1	60575981	60576435	455	16.78	3.33063	2.20653	1.85027
chr1	60660065	60661303	1239	39.28	3.92987	1.81853	2.39132
chr1	60661712	60662100	389	45.73	3.47308	1.66614	1.98004
chr1	60666025	60667621	1597	64.64	4.98127	1.71735	3.34516
chr1	60668347	60669448	1102	76.62	5.99546	1.74717	4.26955
chr1	60672526	60675646	3121	77.97	9.52987	2.06203	7.53249
chr1	60701228	60703907	2680	32.43	6.40415	2.45092	4.6468
chr1	60817257	60820216	2960	91.79	13.8368	2.30595	11.5255
chr1	60840124	60842426	2303	26.84	5.53678	2.41633	3.86086
chr1	60842819	60843097	279	22.08	3.2991	2.01026	1.82344
chr1	60844054	60844611	558	25.08	4.71672	2.30874	3.10453
chr1	60942162	60943342	1181	38.83	4.35407	1.89575	2.77764
chr1	60944735	60944912	178	41.68	3.74243	1.76006	2.22008
chr1	60946906	60947803	898	47.74	6.79306	2.14595	5.00506
chr1	60969192	60970357	1166	51.13	6.29028	2.01828	4.54225
chr1	60970888	60972016	1129	84	20.6345	3.19509	17.8406
chr1	60972712	60972889	178	44.6	3.58234	1.69823	2.07695
chr1	60973505	60974023	519	41.96	2.92197	1.60328	1.48604
chr1	60996511	60997791	1281	27.48	6.41474	2.65354	4.65512
chr1	60998582	60999729	1148	30.57	7.95396	2.93205	6.05988
chr1	61023652	61024121	470	26.6	3.86662	2.03672	2.33561
chr1	61024469	61025390	922	30.63	4.92178	2.17182	3.29442
chr1	61026351	61026864	514	30.11	3.90471	1.97011	2.36819
chr1	61027170	61027455	286	35.27	5.63754	2.23505	3.9375
chr1	61032721	61033008	288	19.87	3.5556	2.16388	2.0527
chr1	61040613	61041794	1182	17.01	3.43335	2.23631	1.94138
chr1	61326537	61327804	1268	28.57	5.44112	2.34695	3.76918
chr1	61328286	61328538	253	28.77	5.57201	2.43046	3.87519
chr1	61334797	61337097	2301	37.73	10.4405	3.20425	8.34434
chr1	61355403	61357576	2174	39.5	7.09727	2.41861	5.2707
chr1	61477825	61478584	760	19.77	4.7686	2.57647	3.14806
chr1	61479149	61479724	576	29.45	10.4944	3.78167	8.38801
chr1	61480096	61480351	256	15.76	2.89189	2.08093	1.45706
chr1	61528986	61529378	393	16.53	3.22891	2.17687	1.75874
chr1	61529832	61530138	307	17.45	3.62584	2.29151	2.11356
chr1	61643375	61646096	2722	61.29	7.0773	2.01877	5.25181
chr1	61646489	61647612	1124	48.19	3.47155	1.64489	1.9781
chr1	61647918	61648430	513	42.98	2.79238	1.56968	1.37187
chr1	61787825	61789422	1598	115.43	6.96373	1.64666	5.15034
chr1	61789989	61790174	186	104.41	2.61759	1.32091	1.21607
chr1	61790548	61793574	3027	131.96	7.59568	1.62999	5.72916
chr1	61794436	61794832	397	85.9	3.4947	1.45425	1.99955
chr1	61806927	61810600	3674	87.65	7.15261	1.79469	5.32254
chr1	61826468	61827306	839	61.46	3.99214	1.62004	2.44795
chr1	61828283	61828520	238	76.06	3.78315	1.52123	2.25857
chr1	61829087	61830005	919	82.59	3.54564	1.46664	2.04668
chr1	61831599	61831774	176	91.96	3.19074	1.40551	1.72663
chr1	61832325	61833470	1146	108.69	6.53983	1.64149	4.76038
chr1	61835275	61836066	792	91.85	2.61407	1.34504	1.21334
chr1	61839890	61840614	725	105.23	7.33319	1.72307	5.48304
chr1	61841121	61843290	2170	85.73	6.27747	1.70959	4.53009
chr1	61860335	61862124	1790	76.46	7.05852	1.84761	5.24473
chr1	61863611	61864048	438	74.37	3.68168	1.51886	2.16601
chr1	61867287	61867575	289	68.64	5.37804	1.74381	3.70163
chr1	61868115	61870591	2477	59.11	5.67956	1.85045	3.98029
chr1	61888770	61888943	174	20.93	4.19112	2.33285	2.62555
chr1	61889267	61890692	1426	20.58	3.97314	2.2708	2.42964
chr1	61905956	61907121	1166	19.3	4.60407	2.52056	3.00233
chr1	61940586	61940864	279	24.78	3.80997	2.0839	2.28103
chr1	61941324	61942747	1424	29.9	5.96868	2.44211	4.24679
chr1	61943521	61944055	535	25.89	4.16969	2.13415	2.60899
chr1	62105455	62105748	294	20.82	3.87594	2.23808	2.339
chr1	62106080	62107579	1500	36.35	11.6268	3.41781	9.47873
chr1	62113697	62114065	369	56.54	3.03821	1.52094	1.59055
chr1	62114618	62117740	3123	74.99	7.11495	1.88597	5.28586
chr1	62153482	62156050	2569	34.75	8.05117	2.74287	6.15452
chr1	62287333	62288938	1606	84.04	5.02876	1.60452	3.39089
chr1	62290420	62290837	418	104	4.97828	1.53223	3.33963
chr1	62291178	62291666	489	105.59	3.88056	1.43347	2.34771
chr1	62294535	62297035	2501	108.31	5.32478	1.54797	3.65349
chr1	62298022	62299037	1016	79.02	3.95345	1.52742	2.41208
chr1	62357314	62358023	710	26.04	2.9748	1.81867	1.53469
chr1	62358728	62360018	1291	37.44	5.56224	2.13318	3.878
chr1	62363097	62363261	165	41.29	4.1238	1.83437	2.56346
chr1	62364031	62364815	785	36.25	3.64948	1.80512	2.13899
chr1	62365726	62367107	1382	32.22	4.32844	2.01675	2.75175
chr1	62375361	62376990	1630	60.28	6.72269	1.95788	4.9382
chr1	62378291	62378473	183	50.41	3.40021	1.61762	1.91321
chr1	62378784	62379903	1120	50.64	3.65398	1.65472	2.14166
chr1	62380258	62380996	739	58.7	7.42342	2.09366	5.56942
chr1	62432305	62435253	2949	55.18	7.51347	2.14939	5.65693
chr1	62436544	62436879	336	42.63	3.06838	1.62542	1.61663
chr1	62442257	62443006	750	27.73	3.28507	1.86843	1.81097
chr1	62444010	62445896	1887	26.64	4.09723	2.10269	2.54163
chr1	62475843	62478596	2754	63.61	7.2967	1.9978	5.46214
chr1	62499818	62500023	206	44.98	4.85298	1.91658	3.22138
chr1	62500498	62503662	3165	49.84	6.43198	2.06953	4.66799
chr1	62530806	62533989	3184	32.03	5.58216	2.29095	3.8926
chr1	62542787	62546509	3723	61.03	7.03614	2.00428	5.21937
chr1	62556032	62558440	2409	21.19	4.8706	2.53177	3.24194
chr1	62629473	62630286	814	84.15	7.33581	1.80455	5.50493
chr1	62631019	62632884	1866	92.39	4.38117	1.51954	2.79837
chr1	62635606	62635865	260	98.01	2.80106	1.3522	1.37883
chr1	62636636	62636825	190	107.84	5.73004	1.58796	4.01787
chr1	62638590	62638806	217	86.2	4.77784	1.58256	3.15627
chr1	62639412	62640472	1061	73.62	4.60053	1.61751	3.00124
chr1	62675398	62679046	3649	63.01	4.32943	1.65136	2.75437
chr1	62682805	62683501	697	55.97	3.17878	1.54499	1.71633
chr1	62683863	62684035	173	50.84	3.20831	1.58307	1.74208
chr1	62684461	62685406	946	46.19	3.52561	1.66175	2.02992
chr1	62698234	62700917	2684	36.54	5.12708	2.09694	3.47437
chr1	62701294	62701603	310	29.08	2.65978	1.68929	1.25239
chr1	62837387	62837997	611	61.54	2.85067	1.46833	1.42339
chr1	62838704	62840819	2116	81.29	7.67626	1.89813	5.79748
chr1	62841131	62842043	913	64.55	4.15008	1.62261	2.58953
chr1	62893928	62894796	869	22.74	6.40386	2.9481	4.63573
chr1	62905821	62906929	1109	34.81	4.30954	1.96451	2.73356
chr1	62910509	62911262	754	55.28	4.08671	1.67147	2.53549
chr1	62914216	62914524	309	58.55	4.83441	1.75501	3.20847
chr1	62914983	62916518	1536	61.26	7.65258	2.0804	5.78714
chr1	63012310	63013856	1547	55.8	7.27743	2.09934	5.44302
chr1	63015021	63016573	1553	56.07	7.03785	2.06633	5.22136
chr1	63093851	63094907	1057	19.94	4.09137	2.34341	2.53481
chr1	63095538	63095846	309	18.16	3.36805	2.16791	1.88506
chr1	63122294	63123293	1000	23.42	5.11289	2.45524	3.47043
chr1	63123813	63124427	615	21.99	4.22874	2.28623	2.66197
chr1	63125095	63125879	785	19.46	3.02006	1.99483	1.57477
chr1	63390461	63390658	198	16.39	2.7635	2.0064	1.34406
chr1	63397785	63397992	208	67.91	2.67391	1.41858	1.26627
chr1	63399495	63401422	1928	88.36	5.62972	1.64613	3.93405
chr1	63401754	63403158	1405	91.12	7.22998	1.76899	5.39954
chr1	63437163	63438191	1029	22.53	6.26844	2.92183	4.51157
chr1	63473816	63475956	2141	18.9	4.37945	2.47185	2.79724
chr1	63518476	63519298	823	23.55	6.35817	2.87583	4.59619
chr1	63519741	63520531	791	23.81	6.36561	2.86974	4.60281
chr1	63532871	63533719	849	18.98	4.44451	2.48072	2.85802
chr1	63600962	63601138	177	17.35	3.57886	2.27877	2.07134
chr1	63602839	63603032	194	15.5	2.7891	2.04865	1.3659
chr1	63621611	63624361	2751	47.35	7.739	2.32451	5.86347
chr1	63673039	63675646	2608	68.9	11.9853	2.43303	9.81069
chr1	63713754	63715523	1770	69.99	6.12012	1.81786	4.37844
chr1	63716792	63718422	1631	75.67	5.5465	1.71282	3.85598
chr1	63718954	63720184	1231	61.22	4.12561	1.64022	2.56856
chr1	63752115	63755674	3560	78.93	11.3018	2.25374	9.15446
chr1	63759419	63760041	623	35.1	3.55658	1.80982	2.05365
chr1	63760694	63761434	741	22.81	3.64992	2.09212	2.13776
chr1	63777606	63779691	2086	22.74	6.33314	2.82447	4.59259
chr1	63784896	63787050	2155	21.32	5.6799	2.76823	3.98101
chr1	63827124	63827831	708	16.23	3.08917	2.1394	1.633
chr1	63931646	63932654	1009	19.99	4.85672	2.60659	3.2248
chr1	64127862	64129619	1758	36.16	5.98555	2.28744	4.25414
chr1	64130144	64130651	508	27.43	2.99801	1.80202	1.55487
chr1	64148819	64151466	2648	62.87	11.1588	2.49315	9.02048
chr1	64275314	64277408	2095	29.38	7.80968	2.93527	5.93355
chr1	64290987	64293041	2055	58.33	12.7116	2.77621	10.4701
chr1	64309379	64311830	2452	40.59	8.26479	2.56758	6.35708
chr1	64314452	64315595	1144	33.29	5.42777	2.21531	3.75257
chr1	64328630	64329291	662	21.24	3.29239	2.02639	1.81825
chr1	64332082	64332552	471	27.86	4.60053	2.19929	2.99629
chr1	64333929	64334114	186	32.17	3.72971	1.8957	2.20872
chr1	64334557	64334772	216	32.75	3.94093	1.92174	2.40194
chr1	64337693	64338477	785	55.37	5.47914	1.87569	3.79312
chr1	64339991	64342601	2611	61.29	7.40976	2.02946	5.56929
chr1	64366650	64368573	1924	22.13	6.09849	2.87193	4.3598
chr1	64431834	64432531	698	16.77	3.33469	2.20689	1.85344
chr1	64450795	64451059	265	34.67	3.71645	1.8469	2.19786
chr1	64452092	64455047	2956	40.03	4.81487	1.96279	3.19411
chr1	64549426	64549658	233	18.16	3.95525	2.37932	2.41006
chr1	64587715	64589851	2137	19.52	4.64543	2.52531	3.0424
chr1	64651548	64653603	2056	50.31	13.5832	3.13599	11.2979
chr1	64654897	64655090	194	33.04	4.60319	2.06193	2.99981
chr1	64677455	64677771	317	15.74	2.88647	2.07891	1.45234
chr1	64688083	64690747	2665	30.6	6.27933	2.46413	4.53856
chr1	64702958	64705679	2722	41.09	8.62363	2.58733	6.69815
chr1	64714853	64715551	699	26.01	8.33203	3.35401	6.40055
chr1	64715864	64716575	712	21.28	5.69537	2.76693	3.99638
chr1	64730708	64730899	192	41.66	5.81038	2.13008	4.09391
chr1	64731579	64731874	296	40.86	4.32066	1.88003	2.73995
chr1	64732355	64732740	386	39.89	2.66789	1.57252	1.26102
chr1	64733922	64734512	591	53.14	3.30409	1.58226	1.82818
chr1	64737477	64738235	759	72.43	4.98016	1.66877	3.34269
chr1	64738920	64741303	2384	72.4	7.56966	1.94137	5.71036
chr1	64791079	64794046	2968	35.1	4.46806	1.9809	2.88042
chr1	64795171	64795559	389	32.92	3.80686	1.90129	2.27737
chr1	64801427	64803531	2105	21.36	5.35056	2.64611	3.68453
chr1	64857489	64859575	2087	48.85	10.9734	2.81712	8.84737
chr1	64889356	64890265	910	17.44	3.62178	2.28974	2.11011
chr1	65812128	65812947	820	18.95	4.38862	2.47738	2.80467
chr1	65828338	65830764	2427	34.68	7.65237	2.67029	5.78521
chr1	65873354	65877091	3738	45.79	5.84392	2.02983	4.13471
chr1	65891401	65893925	2525	22.19	5.03548	2.53167	3.39196
chr1	65906144	65908841	2698	76.37	6.1243	1.75304	4.39023
chr1	65909531	65910395	865	63.47	3.69754	1.57275	2.18128
chr1	65950596	65952657	2062	45.17	10.1191	2.75047	8.06875
chr1	65989403	65992622	3220	46.15	7.06683	2.24654	5.24521
chr1	66187286	66187588	303	61.25	3.7847	1.6	2.25811
chr1	66189086	66191609	2524	86.34	6.23256	1.71296	4.48674
chr1	66193627	66193979	353	91.99	4.21919	1.504	2.65256
chr1	66194491	66195842	1352	92.77	5.27014	1.58675	3.61074
chr1	66196725	66197309	585	95.3	5.32665	1.5933	3.65601
chr1	66200662	66200976	315	109.85	4.60902	1.48877	3.00206
chr1	66201307	66201895	589	111.67	4.76591	1.49151	3.14699
chr1	66202925	66205469	2545	107.27	4.6205	1.48914	3.01714
chr1	66205942	66206313	372	88.49	2.57461	1.348	1.17817
chr1	66213005	66213412	408	81.59	5.00778	1.62982	3.3634
chr1	66214848	66217156	2309	86.94	6.27413	1.71746	4.51931
chr1	66217615	66217963	349	77.8	4.62393	1.61087	3.01465
chr1	66231863	66234365	2503	22.73	5.63428	2.63817	3.94817
chr1	66241397	66242666	1270	34.23	5.02427	2.12284	3.38212
chr1	66243012	66243886	875	38.32	4.77834	1.98162	3.16497
chr1	66248005	66248755	751	63.21	10.7538	2.48497	8.62486
chr1	66251031	66251460	430	69.96	10.2892	2.27184	8.21352
chr1	66255192	66257573	2382	75.65	5.65817	1.71565	3.96258
chr1	66257967	66258527	561	79.97	4.42906	1.56746	2.84436
chr1	66262378	66262627	250	88.06	3.6474	1.46188	2.13732
chr1	66263183	66264299	1117	91.35	4.31567	1.50099	2.74838
chr1	66269394	66270660	1267	93.93	3.72688	1.45175	2.20851
chr1	66271297	66271771	475	89.2	3.3455	1.43013	1.86441
chr1	66279326	66282101	2776	99.24	4.33116	1.49126	2.75351
chr1	66287146	66287428	283	49.78	2.48114	1.46995	1.09547
chr1	66288382	66288740	359	44.58	2.92881	1.58206	1.49293
chr1	66304277	66306362	2086	36.06	8.50654	2.71848	6.59302
chr1	66344503	66344816	314	43.53	2.5161	1.51491	1.1267
chr1	66345431	66346957	1527	73.9	10.5324	2.23943	8.44139
chr1	66351778	66352152	375	65.85	5.11939	1.72373	3.47087
chr1	66352502	66354417	1916	66.98	6.56802	1.88256	4.79207
chr1	66354770	66355361	592	55.95	4.79956	1.76522	3.18018
chr1	66360039	66360433	395	25.69	3.84107	2.06333	2.31015
chr1	66362222	66362679	458	18.63	3.76645	2.28943	2.24137
chr1	66438601	66438836	236	18.29	4.02715	2.39579	2.47555
chr1	66557461	66560618	3158	73.3	6.66089	1.84035	4.87579
chr1	66595330	66596295	966	24.49	3.77099	2.06367	2.25033
chr1	66597153	66597716	564	26.51	4.33865	2.16426	2.76087
chr1	66598066	66598291	226	22.32	2.73178	1.82928	1.31604
chr1	66619720	66620021	302	54.72	3.44583	1.59294	1.95497
chr1	66620925	66623394	2470	74.69	8.35317	1.99796	6.43287
chr1	66623717	66624059	343	54.01	2.82988	1.50312	1.40423
chr1	66665653	66666127	475	16.5	2.77192	2.00588	1.35329
chr1	66666455	66666640	186	23.49	5.53049	2.64811	3.83751
chr1	66676737	66678861	2125	103.43	7.71465	1.70206	5.87152
chr1	66679471	66681468	1998	108.98	8.66123	1.80051	6.70564
chr1	66789809	66790703	895	93.91	11.3226	2.11678	9.16165
chr1	66791226	66793422	2197	74.4	5.06545	1.66238	3.42164
chr1	66798959	66800534	1576	70.18	11.9914	2.41638	9.80961
chr1	66801036	66801710	675	53.97	5.65465	1.88588	3.96382
chr1	66804800	66805599	800	35.16	3.6775	1.82878	2.16372
chr1	66843888	66845208	1321	18.3	4.04152	2.39689	2.48917
chr1	66856887	66857084	198	29.98	3.48871	1.87939	1.99265
chr1	66859254	66859671	418	33.09	3.99326	1.93097	2.44772
chr1	66860739	66861169	431	29.88	2.80606	1.71378	1.38435
chr1	66863228	66863536	309	29.2	4.13782	2.04277	2.57926
chr1	66870883	66872303	1421	22.35	5.39577	2.63857	3.71905
chr1	66920004	66922038	2035	46.15	9.44679	2.65968	7.42911
chr1	66938002	66938195	194	18.87	4.29292	2.46768	2.71446
chr1	66944545	66945118	574	39.47	2.87681	1.61582	1.44657
chr1	66945433	66948157	2725	50.22	5.15259	1.88026	3.49893
chr1	66971549	66974370	2822	102.49	8.15136	1.78066	6.24569
chr1	66975423	66976059	637	94.6	4.46998	1.5195	2.87871
chr1	66978310	66979017	708	72.65	6.08299	1.7794	4.35012
chr1	67016349	67017394	1046	89.74	4.08861	1.50295	2.53314
chr1	67018184	67019475	1292	100.94	3.2033	1.38575	1.73755
chr1	67020436	67022012	1577	109.15	3.36218	1.37862	1.88246
chr1	67022398	67022735	338	105.53	2.59287	1.31661	1.19392
chr1	67027308	67027714	407	109.05	2.58467	1.30976	1.18709
chr1	67028330	67029028	699	124.49	4.79836	1.46517	3.17434
chr1	67030906	67031355	450	122.53	3.80653	1.38898	2.28215
chr1	67032185	67033081	897	118.69	5.06369	1.4925	3.41906
chr1	67033666	67034453	788	98.36	4.16939	1.47617	2.61003
chr1	67065471	67067952	2482	33.46	6.51492	2.43762	4.74833
chr1	67076259	67078143	1885	79.54	5.85896	1.70228	4.15095
chr1	67078749	67081336	2588	82.37	4.53145	1.57475	2.93356
chr1	67085985	67089216	3232	70.69	7.02107	1.90424	5.20665
chr1	67217140	67221094	3955	87.22	6.93422	1.76814	5.12804
chr1	67225286	67228983	3698	84.05	6.88101	1.77871	5.08124
chr1	67260814	67261718	905	65.59	6.81309	1.93262	5.01221
[truncated: 33,713 more rows]

## Sheet: ddm1_H3K27me3
chr	start	end	length	pileup	(-LOG10(pvalue))	fold_enrichment	(-LOG10(qvalue))
chr1	15198	16055	858	24.55	8.16504	3.42152	5.72869		Supplementary Table S1 : Peak calling results for H3K27me3 in ddm1. The 'pileup' value represents the value at the peak summit, indicating the number of fragments covering the peak summit.
chr1	61552	62997	1446	25.51	8.17729	3.27781	5.78448
chr1	87726	89136	1411	18.24	4.48689	2.57601	2.47836
chr1	133515	134910	1396	24.12	5.59755	2.5881	3.484
chr1	144707	145884	1178	26.77	9.86277	3.7192	7.31907
chr1	152188	152902	715	33.01	2.92658	1.70061	1.22413
chr1	154728	156201	1474	46.13	7.83435	2.38865	5.43595
chr1	156648	156992	345	38.31	5.32827	2.11476	3.19994
chr1	182498	183221	724	20.99	6.04011	2.94524	3.83824
chr1	249251	250819	1569	34.56	13.3268	3.94449	10.5832
chr1	256032	256787	756	16.74	3.77382	2.37602	1.89736
chr1	347405	350139	2735	30.36	6.74998	2.64801	4.47395
chr1	879343	879971	629	17.97	4.35482	2.53992	2.36916
chr1	1009184	1009778	595	17.57	4.14764	2.48646	2.19329
chr1	1036891	1037484	594	16.98	3.86718	2.40732	1.96561
chr1	1103650	1104480	831	33.35	12.5736	3.78522	9.89611
chr1	1164309	1165425	1117	26	5.70571	2.53306	3.57169
chr1	1170047	1170401	355	27.1	5.65788	2.51652	3.4905
chr1	1171826	1172795	970	21.56	5.08147	2.57507	3.01744
chr1	1195248	1196101	854	37.74	4.38346	1.92911	2.40959
chr1	1197356	1197590	235	42.09	4.83038	1.95073	2.77622
chr1	1198173	1199204	1032	44.28	5.74808	2.06209	3.59044
chr1	1199791	1200134	344	33.75	2.87479	1.67998	1.18332
chr1	1321421	1323586	2166	18.81	4.84054	2.65325	2.79809
chr1	1338425	1340738	2314	20.88	5.52567	2.76445	3.39714
chr1	1962631	1963058	428	17.47	4.13049	2.4735	2.19178
chr1	1995672	1996304	633	16.74	3.7605	2.37586	1.88105
chr1	2202792	2203638	847	21.3	6.19906	2.98598	3.97213
chr1	2627198	2627974	777	21.63	4.12879	2.28583	2.18663
chr1	2633089	2634454	1366	38.48	7.21428	2.47116	4.88762
chr1	2637865	2638812	948	30.63	4.1771	2.02517	2.23286
chr1	2639213	2640105	893	27.84	5.9414	2.54093	3.7657
chr1	2656279	2656803	525	17.26	4.00119	2.4455	2.07397
chr1	2662869	2663200	332	15.57	3.18694	2.21157	1.42224
chr1	2663673	2664572	900	16.06	3.42779	2.28418	1.60739
chr1	2833932	2836203	2272	19.93	5.43247	2.80238	3.30512
chr1	3078510	3080825	2316	43.4	10.7045	2.95524	8.09048
chr1	3195073	3196412	1340	27.88	10.4134	3.85085	7.80294
chr1	3445248	3446816	1569	56.61	17.1068	3.63241	13.9974
chr1	3538957	3539227	271	15.53	3.19266	2.21425	1.42188
chr1	3592314	3592699	386	18.75	4.73276	2.64436	2.67971
chr1	3623584	3624690	1107	18.79	4.7708	2.65007	2.71812
chr1	3747887	3748333	447	29.1	6.92283	2.74385	4.63417
chr1	3749620	3749810	191	20.91	3.3934	2.0785	1.5827
chr1	3750199	3750576	378	24.61	5.28573	2.51325	3.17228
chr1	3751161	3751505	345	18.71	3.17444	2.07868	1.41588
chr1	3764904	3766369	1466	28.37	10.2662	3.57326	7.76254
chr1	3830731	3833376	2646	20.11	5.03291	2.62857	2.98195
chr1	3912362	3913814	1453	18.25	4.49631	2.57779	2.48728
chr1	3930059	3933130	3072	43.5	4.66459	1.89491	2.64576
chr1	3933449	3934281	833	43.5	4.09803	1.79434	2.17406
chr1	3946256	3946655	400	17.26	3.81075	2.3606	1.93765
chr1	3948041	3948431	391	16.18	3.29322	2.22266	1.50978
chr1	3955013	3955486	474	16.78	3.7333	2.36509	1.86605
chr1	3976075	3976549	475	16.81	3.77325	2.38141	1.88995
chr1	3981311	3981847	537	16.1	3.19915	2.1901	1.43343
chr1	4039996	4040183	188	21.7	4.4514	2.38886	2.45358
chr1	4090756	4091648	893	23.43	7.46836	3.27134	5.10457
chr1	4104373	4104716	344	15	2.95772	2.14269	1.2391
chr1	4116545	4116797	253	24.44	4.16681	2.19718	2.21718
chr1	4117174	4118609	1436	24.24	4.40695	2.25393	2.4401
chr1	4272280	4272766	487	16.02	3.41227	2.27952	1.59522
chr1	4291718	4292978	1261	22.89	7.22602	3.19995	4.91066
chr1	4384381	4386133	1753	30	10.0788	3.53103	7.51469
chr1	4403936	4404484	549	16.79	3.78219	2.38197	1.89861
chr1	4441611	4441842	232	17.25	3.99471	2.4443	2.06774
chr1	4458718	4459664	947	37.71	15.5933	4.32944	12.6606
chr1	4474287	4474599	313	21.46	3.87937	2.2149	1.97857
chr1	4475074	4475651	578	21.84	3.82888	2.18407	1.93667
chr1	4477928	4478521	594	23.93	4.2304	2.23096	2.27048
chr1	4502631	4505133	2503	44.81	7.64087	2.38584	5.2594
chr1	4598799	4599602	804	19.51	5.16561	2.74681	3.06035
chr1	4680458	4681154	697	17.11	3.92337	2.42515	2.00833
chr1	4743055	4743579	525	15.21	3.04707	2.17034	1.30795
chr1	4777125	4777311	187	16.69	3.43583	2.25609	1.6194
chr1	4792536	4793280	745	40.55	6.18538	2.19671	4.00271
chr1	4810733	4811586	854	61.47	5.59306	1.82829	3.44972
chr1	4812972	4813711	740	63.45	4.50395	1.68202	2.49202
chr1	4814659	4816203	1545	64.15	5.72487	1.80683	3.59152
chr1	4840640	4842292	1653	26.73	4.84882	2.30425	2.79836
chr1	4846668	4848068	1401	23.42	5.30767	2.58623	3.18024
chr1	4873258	4873544	287	18.72	4.74513	2.64098	2.69998
chr1	4959923	4961190	1268	24.13	6.7973	3.01386	4.49149
chr1	4986985	4987257	273	18.89	4.83727	2.66414	2.77889
chr1	5018299	5018538	240	19.82	3.90718	2.2898	1.99785
chr1	5019806	5020407	602	24.13	7.02473	3.04383	4.73156
chr1	5296887	5297596	710	15.92	3.36402	2.26599	1.5559
chr1	5371372	5372045	674	15.86	3.3357	2.25729	1.53397
chr1	5452405	5454252	1848	32.25	3.59559	1.86204	1.75183
chr1	5461098	5461673	576	32.14	4.5249	2.06349	2.53735
chr1	5465976	5466181	206	31.97	3.79302	1.91388	1.909
chr1	5469762	5469964	203	28.31	3.84531	2.00068	1.95359
chr1	5614768	5615309	542	19.91	4.42622	2.44375	2.45284
chr1	5615761	5617667	1907	24.88	7.34477	3.06974	5.03589
chr1	5912497	5912976	480	29.34	4.67742	2.16384	2.67214
chr1	5913344	5913563	220	30.88	4.94127	2.21182	2.8609
chr1	5913966	5915120	1155	32.84	5.7301	2.32666	3.56106
chr1	5916350	5916624	275	26.16	2.7507	1.75965	1.09011
chr1	6030134	6030352	219	20.89	5.068	2.62683	2.98454
chr1	6088184	6088452	269	15	2.85562	2.09955	1.1721
chr1	6103420	6104389	970	19.79	3.65444	2.20335	1.79902
chr1	6105024	6105244	221	21.51	4.39839	2.3858	2.40193
chr1	6163613	6165813	2201	28.89	5.58895	2.41088	3.45008
chr1	6247791	6248682	892	29.59	3.11448	1.79574	1.36829
chr1	6275395	6275889	495	20.49	4.53195	2.47107	2.5223
chr1	6365771	6366296	526	17.21	3.26884	2.16788	1.49065
chr1	6366653	6367141	489	17.48	3.47494	2.23326	1.65662
chr1	6432096	6432953	858	19.26	5.134	2.71337	3.06745
chr1	6483688	6485356	1669	27.58	6.89968	2.78327	4.64008
chr1	6635670	6636500	831	34.44	7.90185	2.65544	5.60209
chr1	6638380	6639409	1030	29.33	5.21498	2.31634	3.10776
chr1	6667780	6668747	968	27.63	8.79704	3.33323	6.33629
chr1	6669092	6669395	304	18.83	3.80015	2.29246	1.91668
chr1	6678698	6680699	2002	45.27	12.1418	3.0575	9.48681
chr1	6697181	6697856	676	42.32	4.20542	1.83408	2.2517
chr1	6739397	6740081	685	35.35	3.82191	1.86327	1.92928
chr1	6765968	6766228	261	40.83	3.03678	1.63732	1.30936
chr1	6766561	6767347	787	42.05	3.08611	1.63401	1.34834
chr1	6782118	6782345	228	65.62	4.3976	1.65391	2.40521
chr1	6799298	6800846	1549	56.54	4.10351	1.67555	2.16714
chr1	6801687	6801903	217	67.35	6.70535	1.91161	4.42434
chr1	6828645	6830328	1684	54.69	4.1763	1.69928	2.22992
chr1	6833498	6834065	568	49.83	2.98683	1.55596	1.2692
chr1	6849436	6850769	1334	19.89	3.42298	2.11976	1.61275
chr1	6929873	6930592	720	26.38	7.97284	3.24498	5.54106
chr1	7031257	7031725	469	15.6	3.22095	2.22365	1.44269
chr1	7042464	7042915	452	18.94	4.41613	2.5065	2.4247
chr1	7059782	7060669	888	29.39	4.99539	2.25295	2.92735
chr1	7066239	7066442	204	48.77	3.48595	1.64546	1.6612
chr1	7070143	7070369	227	50.67	2.85118	1.52778	1.16786
chr1	7071415	7071878	464	47.42	3.22548	1.61268	1.45653
chr1	7072893	7073407	515	41.7	3.66773	1.7403	1.81912
chr1	7125713	7126308	596	17.23	3.35112	2.19817	1.5573
chr1	7153973	7154161	189	32.82	3.44631	1.82235	1.62638
chr1	7171232	7171604	373	46.55	4.51708	1.8325	2.51789
chr1	7172397	7172958	562	43.57	3.71886	1.73435	1.84794
chr1	7184784	7185077	294	56.14	4.53385	1.73996	2.52699
chr1	7195797	7196316	520	53.8	4.03573	1.68966	2.10602
chr1	7198470	7198712	243	45.3	2.73069	1.54277	1.07519
chr1	7200349	7200779	431	45.35	3.11821	1.61124	1.37172
chr1	7212513	7212918	406	39.79	3.3214	1.7038	1.52752
chr1	7218072	7218417	346	46.63	3.99888	1.75134	2.07359
chr1	7223672	7225707	2036	51.37	5.84781	1.96629	3.68742
chr1	7245613	7246531	919	32.93	4.44306	2.02694	2.46991
chr1	7304194	7304649	456	31.34	3.79728	1.92043	1.92232
chr1	7321660	7322372	713	20.4	4.13851	2.33271	2.20282
chr1	7357050	7357349	300	45.74	3.6794	1.70476	1.81719
chr1	7367948	7369021	1074	51.26	3.55171	1.63571	1.71454
chr1	7369440	7370583	1144	47.51	4.09575	1.75453	2.1634
chr1	7376282	7376997	716	22.63	4.25735	2.2847	2.29673
chr1	7427133	7428019	887	37.23	3.86788	1.84207	1.97167
chr1	7438448	7439938	1491	54.11	3.79661	1.65017	1.91341
chr1	7446125	7446559	435	49.26	3.44648	1.63478	1.62948
chr1	7466542	7466728	187	40.28	3.6333	1.75814	1.77486
chr1	7467357	7467902	546	38.66	3.36927	1.72508	1.56743
chr1	7474814	7475000	187	32.44	4.19077	1.99381	2.23733
chr1	7476326	7476568	243	28.02	3.7483	1.98558	1.87041
chr1	7523864	7525398	1535	52.58	6.09071	1.99792	3.88257
chr1	7551284	7551733	450	41.88	3.428	1.69944	1.61429
chr1	7562886	7563216	331	37.43	3.43034	1.75167	1.6159
chr1	7581623	7581820	198	20.49	3.98406	2.28492	2.06665
chr1	7588036	7588749	714	18.52	2.95252	2.00464	1.24419
chr1	7594804	7595323	520	20.81	3.20178	2.01936	1.43736
chr1	7596729	7597690	962	26.18	5.68445	2.53812	3.5402
chr1	7668452	7668894	443	40.18	3.23147	1.67999	1.46073
chr1	7671574	7671947	374	42.24	3.32022	1.67592	1.52943
chr1	7675611	7675894	284	35.83	3.49204	1.78433	1.66868
chr1	7681944	7682520	577	22.11	3.4763	2.06465	1.65513
chr1	7742722	7742948	227	29.11	3.63669	1.93338	1.78071
chr1	7791516	7792188	673	28.62	3.47757	1.90291	1.65492
chr1	7814464	7815112	649	41.05	4.88637	1.96683	2.84171
chr1	7831700	7832063	364	31.37	3.38542	1.8316	1.57694
chr1	7859501	7859921	421	42.74	4.55053	1.89377	2.53392
chr1	7863387	7863844	458	42.37	3.24284	1.65918	1.47198
chr1	7893439	7893848	410	40.04	3.55761	1.74389	1.71926
chr1	7902171	7902614	444	30.33	3.33998	1.83583	1.54871
chr1	7928198	7928384	187	20.71	3.36049	2.06831	1.56641
chr1	7937326	7938053	728	20.96	3.04773	1.96365	1.31385
chr1	7941521	7942063	543	18.15	2.77234	1.95268	1.10597
chr1	7955148	7955334	187	21.01	3.50438	2.11077	1.672
chr1	7961014	7961342	329	31.61	3.0342	1.74322	1.30829
chr1	7963051	7963423	373	32.83	2.94444	1.70709	1.23503
chr1	7963800	7964104	305	35.22	3.62778	1.8224	1.77498
chr1	7974370	7974833	464	18.35	3.60103	2.24127	1.75375
chr1	7976171	7976435	265	15.68	3.24114	2.22785	1.46511
chr1	7992397	7992651	255	27.02	4.24222	2.13995	2.27708
chr1	7993582	7994112	531	29.36	5.76672	2.42659	3.62099
chr1	8025573	8026090	518	30.19	3.899	1.9706	2.00091
chr1	8027999	8028326	328	26.75	3.39748	1.92289	1.59086
chr1	8037321	8037640	320	19.75	4.90533	2.62284	2.85454
chr1	8057309	8057628	320	17.64	4.18887	2.49651	2.22939
chr1	8074325	8074746	422	15.81	3.31069	2.2512	1.51217
chr1	8088682	8089026	345	18.32	4.52129	2.58725	2.50414
chr1	8177601	8179080	1480	19.7	4.86547	2.63158	2.8063
chr1	8184668	8186150	1483	24.6	5.10909	2.41377	3.07089
chr1	8196699	8197819	1121	18.47	3.52723	2.20919	1.70039
chr1	8198750	8199110	361	16	2.67812	1.98804	1.03432
chr1	8213342	8213657	316	16.05	3.07232	2.14175	1.33195
chr1	8214048	8214569	522	19.43	4.30602	2.4468	2.33002
chr1	8228615	8229162	548	33.2	4.22247	1.98691	2.26203
chr1	8235986	8236330	345	32.85	3.00401	1.72099	1.2813
chr1	8241449	8241636	188	45.67	4.7421	1.89049	2.69015
chr1	8279837	8280253	417	21.51	3.38839	2.05263	1.58828
chr1	8289153	8289420	268	16.17	3.2625	2.21083	1.48546
chr1	8290301	8291522	1222	17.77	3.77772	2.33084	1.89921
chr1	8308598	8308950	353	24.76	3.50334	1.99927	1.67378
chr1	8316902	8317350	449	39.9	3.05363	1.64984	1.32071
chr1	8318211	8319907	1697	43.15	3.61979	1.71868	1.7735
chr1	8326280	8326604	325	33.76	4.09949	1.94846	2.16024
chr1	8328315	8328529	215	30.18	3.68961	1.92152	1.82812
chr1	8336454	8336973	520	53.79	3.22108	1.56713	1.45024
chr1	8337719	8339428	1710	67.92	7.63599	2.00841	5.26604
chr1	8345774	8346909	1136	30.89	4.80413	2.16021	2.76934
chr1	8351699	8354204	2506	43.82	5.06385	1.959	2.98796
chr1	8366870	8367161	292	19.41	3.38527	2.12414	1.58331
chr1	8384810	8385525	716	20.33	3.28445	2.06023	1.50028
chr1	8386400	8386729	330	24.78	4.74698	2.35373	2.70312
chr1	8418500	8418964	465	37.8	4.82589	2.03049	2.75976
chr1	8421319	8421678	360	35.26	3.18512	1.72901	1.42378
chr1	8430111	8430490	380	31.37	2.85126	1.7054	1.16478
chr1	8431023	8431286	264	37.09	4.73347	2.01986	2.69027
chr1	8445262	8445490	229	28.18	3.23586	1.85187	1.46305
chr1	8454389	8454750	362	30.24	3.11069	1.7843	1.36528
chr1	8455083	8455474	392	29.76	2.94749	1.75196	1.23844
chr1	8463905	8464336	432	40.6	3.2129	1.67343	1.44316
chr1	8466258	8466626	369	43.38	3.10504	1.6255	1.36099
chr1	8468787	8469405	619	43.85	2.98563	1.60019	1.27004
chr1	8482860	8483429	570	35.83	3.02778	1.68827	1.30087
chr1	8508160	8510349	2190	39.25	5.62863	2.14514	3.4741
chr1	8551974	8552768	795	22.55	4.06029	2.225	2.13517
chr1	8568718	8568913	196	42.74	5.05255	1.98837	2.95247
chr1	8572379	8573246	868	41.22	2.8129	1.59049	1.13628
chr1	8610695	8611588	894	32.19	3.00024	1.72727	1.28317
chr1	8620734	8621158	425	37.66	3.58764	1.78196	1.73895
chr1	8627494	8628017	524	34.32	2.83551	1.66432	1.15468
chr1	8642570	8643071	502	25.71	2.89828	1.80878	1.20155
chr1	8661129	8661565	437	23.06	3.15777	1.94271	1.39923
chr1	8662522	8662876	355	22.89	3.50885	2.05348	1.67531
chr1	8676493	8676866	374	16	2.77424	2.02657	1.10868
chr1	8677707	8678934	1228	19.4	4.22521	2.39941	2.28399
chr1	8836550	8836907	358	29.03	5.12374	2.30147	3.03165
chr1	8852879	8853460	582	46.06	4.08397	1.76627	2.15553
chr1	8859749	8860489	741	37.92	3.41388	1.74075	1.60697
chr1	8861524	8861763	240	32.29	2.9235	1.7098	1.22123
chr1	8880612	8880810	199	58.06	3.00667	1.50969	1.28346
chr1	8890320	8890735	416	61.06	3.19524	1.52088	1.43087
chr1	8894003	8894237	235	62.91	3.26597	1.52087	1.48786
chr1	8906832	8907067	236	65.61	3.70634	1.5642	1.84169
chr1	8920256	8920443	188	57.32	3.27057	1.55335	1.48628
chr1	8968817	8970565	1749	29.15	5.27857	2.31814	3.18794
chr1	8980833	8981070	238	29.62	2.78124	1.7131	1.11448
chr1	8981419	8981829	411	31.62	3.04961	1.74857	1.31778
chr1	8983200	8983519	320	40.6	5.06219	2.01181	2.98436
chr1	8983943	8984300	358	36.59	3.39309	1.755	1.58629
chr1	8993531	8994064	534	43.21	3.29766	1.6608	1.51525
chr1	8999845	9000031	187	41.04	4.33434	1.87685	2.35623
chr1	9019867	9020195	329	55.51	4.16643	1.69463	2.2151
chr1	9049375	9050629	1255	35.34	3.19181	1.72967	1.42712
chr1	9051264	9052209	946	37.93	3.49985	1.75571	1.67916
chr1	9057011	9057305	295	36.28	3.17712	1.71437	1.41635
chr1	9057654	9057913	260	38.4	4.43033	1.93566	2.43642
chr1	9058269	9058978	710	34.75	3.834	1.87333	1.94408
chr1	9069534	9070542	1009	43.05	3.94233	1.78051	2.02904
chr1	9075790	9076074	285	54.31	2.91411	1.51609	1.21521
chr1	9128884	9129178	295	55.56	3.24606	1.5591	1.47321
chr1	9142590	9143582	993	43.42	3.62075	1.71617	1.77431
chr1	9151212	9151503	292	46.76	3.42744	1.65329	1.61289
chr1	9152287	9152952	666	52.03	3.81966	1.67109	1.92955
chr1	9153359	9153890	532	52.09	2.93044	1.53163	1.22663
chr1	9162304	9162490	187	62.82	3.40728	1.54127	1.59582
chr1	9222176	9222776	601	28.73	3.39072	1.88132	1.5829
chr1	9241911	9242213	303	41.3	6.05305	2.1829	3.8451
chr1	9249264	9249734	471	46.33	3.60219	1.68743	1.75198
chr1	9250592	9251040	449	47.66	3.97888	1.73268	2.06789
chr1	9251454	9251669	216	49.8	4.60614	1.81813	2.57479
chr1	9257399	9257648	250	30.84	3.21013	1.79748	1.44357
chr1	9267193	9267513	321	15.3	3.08815	2.18305	1.3396
chr1	9268732	9269397	666	17.45	3.6642	2.29519	1.81879
chr1	9281569	9281871	303	28.65	2.94265	1.76867	1.23547
chr1	9282422	9283983	1562	33.48	4.24993	1.97543	2.30389
chr1	9285082	9285443	362	30.44	3.22409	1.80823	1.45285
chr1	9318779	9319165	387	57.34	4.31746	1.70283	2.33738
chr1	9323251	9324158	908	55.5	3.0453	1.52979	1.3147
chr1	9330897	9331474	578	48.24	3.67804	1.68094	1.81646
chr1	9331896	9332271	376	45.38	3.29804	1.64367	1.50785
chr1	9343419	9343724	306	51.46	3.92841	1.69358	2.01733
chr1	9345280	9345696	417	51.92	3.28014	1.5884	1.49798
chr1	9362130	9363192	1063	31.69	3.07935	1.75446	1.34129
chr1	9363538	9364049	512	30.9	3.3664	1.8333	1.56638
chr1	9364411	9364843	433	29.3	3.16388	1.81297	1.40649
chr1	9379216	9380749	1534	31.13	3.70787	1.90166	1.85191
chr1	9381294	9381530	237	32.87	3.89437	1.92289	1.98737
chr1	9389892	9390923	1032	55.48	7.10175	2.08457	4.80495
chr1	9391478	9392893	1416	49.54	5.4753	1.94563	3.34264
chr1	9397854	9399138	1285	49.55	6.45135	2.07666	4.23025
chr1	9399693	9400423	731	48.11	4.38897	1.794	2.41151
chr1	9406825	9407088	264	47.82	2.91577	1.55784	1.21344
chr1	9412184	9412946	763	51.7	4.09362	1.71151	2.16493
chr1	9430198	9432627	2430	53.07	4.58627	1.76981	2.58924
chr1	9433211	9433568	358	54.59	3.38986	1.5862	1.5855
chr1	9434081	9434689	609	56.07	3.44054	1.58364	1.62848
chr1	9441698	9441884	187	36.21	4.67266	2.02775	2.63361
chr1	9448248	9449405	1158	42.72	4.09709	1.80704	2.16979
chr1	9455723	9456011	289	32.09	3.08256	1.74903	1.3429
chr1	9478678	9479058	381	15.56	3.20033	2.21724	1.42684
chr1	9501890	9502755	866	19.49	5.17878	2.74352	3.08133
chr1	9515815	9516123	309	16.18	3.4838	2.30059	1.65196
chr1	9516438	9516951	514	17.19	3.97713	2.43636	2.05806
chr1	9549826	9550016	191	23.69	3.59603	2.0557	1.74685
chr1	9550764	9550983	220	28.57	5.13073	2.32145	3.0341
chr1	9551580	9552531	952	26.05	3.8282	2.03846	1.96006
chr1	9579839	9580731	893	47.27	3.2317	1.61406	1.46287
chr1	9585814	9586640	827	38.03	3.34553	1.7268	1.55025
chr1	9591601	9591868	268	24.02	3.16275	1.92034	1.40446
chr1	9605749	9606277	529	25.6	2.94353	1.8233	1.23641
chr1	9606687	9607106	420	32.23	4.52059	2.06999	2.51923
chr1	9617837	9618030	194	55.29	3.94793	1.66689	2.02807
chr1	9632820	9633522	703	33.46	3.10069	1.73306	1.35838
chr1	9658894	9659187	294	60.45	3.85962	1.61671	1.96041
chr1	9663521	9663751	231	56.26	4.25647	1.70064	2.29039
chr1	9676315	9676501	187	28.82	3.928	2.01455	2.01473
chr1	9680338	9680617	280	36.53	3.02946	1.68061	1.30321
chr1	9689970	9690424	455	52.16	4.26011	1.73956	2.28782
chr1	9698232	9698566	335	38.86	3.28009	1.70501	1.4982
chr1	9699147	9699345	199	52.02	7.75956	2.27389	5.34386
chr1	9727624	9729082	1459	18.21	3.23896	2.11601	1.46782
chr1	9738231	9738419	189	33.77	3.89544	1.90651	1.98802
chr1	9763136	9763407	272	64.25	4.98278	1.73241	2.91154
chr1	9772653	9772870	218	53.81	3.98922	1.68108	2.07303
chr1	9773302	9773720	419	50.23	4.03754	1.71288	2.1279
chr1	9779110	9779420	311	26.14	2.74862	1.75984	1.08739
chr1	9783957	9784360	404	31.28	3.48783	1.8571	1.66042
chr1	9799471	9799855	385	36.47	3.4471	1.76742	1.63061
chr1	9801296	9801690	395	43.47	3.36673	1.67083	1.56957
chr1	9802329	9802771	443	47.29	3.24358	1.61737	1.46871
chr1	9816490	9816696	207	62.49	3.74748	1.58803	1.87247
chr1	9848998	9849242	245	54.93	3.29256	1.56985	1.50863
chr1	9862631	9863005	375	46.77	3.46898	1.66051	1.64547
chr1	9865765	9866105	341	41.2	2.79967	1.58801	1.12613
chr1	9874322	9874609	288	31.68	3.11057	1.76005	1.36826
chr1	9880361	9880637	277	28.01	3.19714	1.84462	1.43291
chr1	9881361	9881811	451	28.31	3.40604	1.89	1.60029
chr1	9886813	9887666	854	29.17	3.66925	1.93866	1.81066
chr1	9894052	9894822	771	31.31	3.37846	1.83031	1.57427
chr1	9895278	9896047	770	30.63	3.83234	1.94833	1.9419
chr1	9906676	9908372	1697	20.39	3.55304	2.14504	1.71935
chr1	9920675	9920881	207	32.27	3.02892	1.7335	1.30325
chr1	9928862	9929239	378	37.35	3.4611	1.75819	1.64248
chr1	9932245	9932493	249	31.77	3.24288	1.78966	1.47119
chr1	9939810	9940149	340	28.29	2.92645	1.77063	1.22544
chr1	9945306	9945492	187	35.83	4.31692	1.95612	2.34218
chr1	9945905	9946483	579	29.59	3.02954	1.7751	1.30277
chr1	9952459	9953294	836	22.05	3.45163	2.06028	1.63298
chr1	9953940	9955017	1078	19.43	3.70543	2.23266	1.84057
chr1	9965018	9965527	510	33.07	3.53602	1.83568	1.70169
chr1	9966699	9966949	251	34.96	3.26191	1.74834	1.48324
chr1	9992127	9992313	187	42.6	4.15536	1.82637	2.20015
chr1	9996995	9997336	342	50.02	3.95191	1.70794	2.04079
chr1	10003403	10003743	341	44.91	3.59765	1.69663	1.75518
chr1	10028101	10028557	457	34.49	3.09517	1.71956	1.35276
chr1	10031562	10031886	325	42.29	2.96797	1.61036	1.25405
chr1	10035689	10035881	193	47.41	3.76547	1.70527	1.88117
chr1	10050095	10051450	1356	38.17	8.37036	2.65058	5.98909
chr1	10060232	10061022	791	29.37	3.88909	1.98684	1.99185
chr1	10062735	10063074	340	31.4	3.09586	1.7621	1.35323
chr1	10066651	10067194	544	32.49	3.53435	1.84665	1.69827
chr1	10068372	10069107	736	29.31	3.35429	1.85717	1.55766
chr1	10077302	10078136	835	24.92	2.95269	1.83901	1.24345
chr1	10085710	10085902	193	17.45	4.08072	2.4709	2.13407
chr1	10098087	10098511	425	18.99	3.5044	2.18381	1.67132
chr1	10106767	10107887	1121	25.62	3.58266	1.98934	1.75157
chr1	10134101	10134589	489	33.94	3.08709	1.72473	1.3462
chr1	10147178	10147458	281	33.78	2.91321	1.68799	1.21108
chr1	10147871	10149657	1787	38.84	4.0277	1.84794	2.10523
chr1	10155259	10155473	215	40.24	2.72905	1.58222	1.07384
chr1	10173464	10173748	285	56.55	3.07725	1.52814	1.34022
chr1	10196415	10196979	565	47.35	4.74964	1.86419	2.70969
chr1	10207302	10207927	626	41.43	3.83307	1.77891	1.94247
chr1	10229614	10230063	450	71.09	6.60398	1.86695	4.333
chr1	10278439	10278649	211	40.08	3.71234	1.77547	1.8388
chr1	10282720	10283006	287	57.1	4.57004	1.73617	2.55896
chr1	10283611	10283939	329	51.63	3.06706	1.5567	1.33217
chr1	10287755	10288268	514	48.18	3.57228	1.66492	1.72913
chr1	10296113	10296389	277	41.91	5.58042	2.0985	3.40824
chr1	10296695	10297259	565	43.99	6.90017	2.28967	4.5802
chr1	10320227	10320666	440	21.48	3.95975	2.23666	2.04706
chr1	10327882	10328144	263	19.71	2.90839	1.95389	1.20949
chr1	10346466	10346712	247	40.79	4.65371	1.93576	2.63189
chr1	10348158	10348462	305	50.08	5.98335	2.02155	3.77783
chr1	10348861	10349141	281	45.95	4.35511	1.81577	2.37451
chr1	10351659	10352169	511	42.41	3.66083	1.73516	1.80446
chr1	10375276	10375572	297	22.78	4.90373	2.47929	2.8421
chr1	10380452	10380657	206	27.66	3.38136	1.89748	1.58195
chr1	10387668	10388513	846	31.91	3.75153	1.90431	1.87721
chr1	10398154	10399081	928	38.86	3.41933	1.73295	1.60629
chr1	10409466	10410026	561	45.68	3.48785	1.67302	1.66196
chr1	10435381	10435682	302	55.69	3.19878	1.55144	1.4339
chr1	10439994	10440295	302	54	2.71019	1.48577	1.05914
chr1	10445889	10446233	345	75.16	7.29917	1.90984	4.94812
chr1	10450734	10451188	455	61.2	3.35084	1.54138	1.55306
chr1	10483127	10483421	295	49.83	4.39959	1.77892	2.41609
chr1	10494094	10494615	522	41.98	3.37947	1.69011	1.5759
chr1	10495637	10495964	328	53.63	6.20375	2.00313	3.97563
chr1	10496303	10496899	597	47.25	3.5948	1.67376	1.75376
chr1	10503503	10503747	245	51.58	2.95948	1.54027	1.24717
chr1	10513866	10514925	1060	48.95	3.71686	1.68066	1.8513
chr1	10515312	10515664	353	42.26	3.59366	1.72653	1.7469
chr1	10515973	10516340	368	41.78	4.52481	1.89102	2.53314
chr1	10522545	10524260	1716	38.03	4.36999	1.90661	2.42009
chr1	10535056	10535382	327	59.97	3.08597	1.51084	1.34702
chr1	10553754	10554038	285	61.16	3.05386	1.50081	1.3192
chr1	10586091	10586480	390	51.39	3.8053	1.67326	1.9219
chr1	10605448	10605702	255	44.57	3.40824	1.67095	1.59586
chr1	10624518	10625030	513	42.6	4.00809	1.79231	2.09357
chr1	10639751	10640885	1135	50.61	4.43388	1.77561	2.44727
chr1	10654762	10655236	475	32.93	2.96994	1.71127	1.25751
chr1	10655745	10656258	514	36.05	3.10355	1.70165	1.36064
chr1	10663312	10663498	187	34.07	3.17546	1.74339	1.41328
chr1	10674775	10674987	213	18.79	4.78129	2.6507	2.72968
chr1	10676267	10676666	400	19.56	5.20019	2.75269	3.09387
chr1	10688204	10689522	1319	42.48	4.49908	1.87462	2.5199
chr1	10690653	10690899	247	46.06	3.34111	1.64459	1.54576
chr1	10710784	10711079	296	53.56	2.85885	1.5118	1.17275
chr1	10719701	10721078	1378	53.38	4.64232	1.76945	2.64431
chr1	10733219	10733676	458	52.41	5.59442	1.9302	3.44031
chr1	10746378	10747205	828	49.52	3.39705	1.62479	1.59068
chr1	10747516	10747808	293	49.08	3.06755	1.57467	1.33124
chr1	10788305	10788545	241	59.72	4.75037	1.74438	2.69764
chr1	10822044	10822834	791	25.49	4.07535	2.13462	2.14575
chr1	10823230	10823569	340	26.46	4.58549	2.25413	2.55868
chr1	10824883	10825473	591	21.58	3.35698	2.04385	1.5577
chr1	10837693	10838045	353	16.75	3.74928	2.3777	1.86429
chr1	10838761	10839357	597	21.16	6.12538	2.967	3.91106
chr1	10847381	10848212	832	20.19	3.30916	2.06919	1.52545
chr1	10861259	10861692	434	30.23	3.53125	1.88339	1.70117
chr1	10871902	10872113	212	39.03	3.43076	1.7327	1.61554
chr1	10873786	10874123	338	38.72	3.13738	1.67707	1.38691
chr1	10880335	10881143	809	37.58	3.39357	1.74036	1.59203
chr1	10882778	10883582	805	36.53	3.24892	1.72521	1.47404
chr1	10891284	10891677	394	40.19	3.70951	1.77079	1.84225
chr1	10891998	10892545	548	39.01	2.96451	1.64057	1.25344
chr1	10932809	10933323	515	40.91	3.70479	1.76052	1.83958
chr1	10944369	10945020	652	41.08	4.44817	1.89505	2.45344
chr1	10999779	11000883	1105	41.7	3.8442	1.77316	1.96008
chr1	11001233	11001542	310	38.57	2.79746	1.61093	1.12609
chr1	11008782	11009144	363	38.56	4.00205	1.84552	2.0884
chr1	11010552	11010958	407	35.07	3.42186	1.78284	1.60616
chr1	11011267	11012283	1017	37.14	4.53883	1.96523	2.54968
chr1	11024819	11025981	1163	45.71	4.56615	1.84183	2.57763
chr1	11040006	11040251	246	48.34	3.21059	1.60281	1.44598
chr1	11051985	11053367	1383	48.36	4.08807	1.74817	2.14694
chr1	11063733	11063968	236	46.48	4.12772	1.77055	2.18791
chr1	11094060	11094546	487	59.45	3.90854	1.62743	2.00704
chr1	11111693	11111906	214	50.34	3.89414	1.69835	1.98879
chr1	11112212	11113336	1125	44.93	3.21202	1.63097	1.44548
chr1	11120719	11120994	276	38.05	2.99672	1.65733	1.2754
chr1	11122778	11122964	187	46.88	4.0408	1.75553	2.10922
chr1	11129060	11129412	353	47.73	2.93133	1.5612	1.22419
chr1	11150708	11151485	778	73.85	4.28352	1.59027	2.31749
chr1	11151821	11152177	357	80.31	5.95138	1.73583	3.74204
chr1	11154799	11155104	306	78.17	4.03796	1.5424	2.11439
chr1	11157623	11157842	220	72.27	3.76731	1.53685	1.89594
chr1	11158563	11158956	394	67.39	3.66028	1.54753	1.80845
chr1	11160434	11162103	1670	62.77	5.35863	1.78017	3.26154
chr1	11170058	11170351	294	58.5	3.04663	1.51331	1.3156
chr1	11188824	11189668	845	75.44	6.1894	1.78475	3.97046
chr1	11199971	11200500	530	74.04	3.63087	1.515	1.77844
chr1	11204688	11205279	592	80.45	3.78622	1.50816	1.89944
chr1	11218676	11218957	282	67.26	3.12839	1.48229	1.37985
chr1	11219754	11220053	300	67.63	2.81542	1.43969	1.14009
chr1	11222937	11223127	191	77.73	4.42027	1.59104	2.41802
chr1	11225319	11225505	187	69.74	3.17987	1.47884	1.41798
chr1	11232303	11233078	776	42.37	3.80408	1.75923	1.92415
chr1	11264831	11265097	267	40.85	3.14223	1.65672	1.38942
chr1	11315318	11316088	771	59.77	4.0649	1.63954	2.15462
chr1	11336675	11336887	213	51.47	3.3876	1.60849	1.58275
chr1	11360560	11360919	360	29.44	2.91601	1.74941	1.21478
chr1	11380217	11380557	341	39.76	2.84879	1.61004	1.16457
chr1	11393776	11394762	987	53.6	4.54294	1.75747	2.54874
chr1	11400906	11401135	230	41.17	3.01281	1.629	1.28901
chr1	11417270	11417462	193	68.38	3.78473	1.55966	1.90425
chr1	11499804	11500088	285	50.24	3.38355	1.61672	1.58111
chr1	11500713	11501064	352	47.81	3.00348	1.57314	1.28199
chr1	11527334	11529175	1842	44.76	4.27501	1.80319	2.33494
chr1	11544633	11545434	802	54.39	3.80228	1.64761	1.92098
chr1	11550723	11551059	337	48.98	3.80525	1.6961	1.91705
chr1	11551580	11551791	212	44.37	3.29282	1.65104	1.50597
chr1	11574907	11575138	232	33.91	4.20791	1.97229	2.24526
chr1	11583814	11584215	402	40.06	4.79274	1.97132	2.75365
chr1	11585969	11586310	342	33.57	3.46615	1.81392	1.64227
chr1	11586679	11586907	229	31.83	3.25435	1.79187	1.47771
chr1	11732469	11733066	598	16.87	3.82055	2.39316	1.92935
chr1	11733391	11733915	525	19.37	5.14861	2.72792	3.06661
chr1	11745787	11746999	1213	18.65	4.69361	2.6312	2.65101
chr1	11755708	11757763	2056	32.31	5.27034	2.23247	3.16794
chr1	11837279	11837996	718	34.43	4.12161	1.93842	2.18314
chr1	11838505	11839859	1355	38.95	6.39652	2.25801	4.20161
chr1	11854984	11855237	254	17.57	3.45665	2.22214	1.64036
chr1	11855593	11856302	710	19.81	4.53099	2.48032	2.54688
chr1	11856699	11856893	195	16.09	2.88321	2.06667	1.19299
chr1	11925875	11927110	1236	39.38	10.0277	3.02523	7.43956
chr1	11927913	11928284	372	23.36	2.7762	1.82093	1.10618
chr1	11939975	11941013	1039	16.81	3.76799	2.37742	1.88925
chr1	11946690	11947435	746	19.37	3.96425	2.32692	2.05077
chr1	11991218	11991421	204	19.49	5.10519	2.74401	2.99053
chr1	12015328	12016118	791	34.52	5.30252	2.19243	3.18107
chr1	12047363	12049207	1845	63.35	14.5726	2.92818	11.6691
chr1	12059014	12059264	251	18.11	3.1195	2.07642	1.37273
chr1	12065404	12066577	1174	19.07	3.82985	2.29508	1.94001
chr1	12066895	12067204	310	20.27	4.30201	2.40474	2.32862
chr1	12072615	12073486	872	20.78	3.99647	2.26538	2.09173
chr1	12075673	12075974	302	19.09	4.09584	2.38274	2.16101
chr1	12116017	12116203	187	26.14	2.83921	1.78484	1.15804
chr1	12117069	12117255	187	25.38	3.37196	1.94591	1.57094
chr1	12117574	12118527	954	26.15	4.55329	2.24034	2.55283
chr1	12127654	12129403	1750	27.22	5.50118	2.40199	3.42323
chr1	12137279	12137494	216	45.62	3.28931	1.63994	1.50286
chr1	12151746	12152136	391	58.24	2.97381	1.50402	1.26072
chr1	12169258	12169530	273	44.56	3.0247	1.60104	1.29967
chr1	12177757	12177953	197	50.67	5.325	1.9161	3.19656
chr1	12181115	12181741	627	50.58	4.22136	1.74322	2.26696
chr1	12182933	12183119	187	46.99	3.62126	1.68079	1.77459
chr1	12206614	12206992	379	33.74	3.58032	1.8336	1.74044
chr1	12209097	12209523	427	33.72	3.18535	1.74842	1.42287
chr1	12209835	12210067	233	34.61	3.57108	1.82196	1.7252
chr1	12220709	12220901	193	32.18	3.23822	1.78336	1.4667
chr1	12226048	12226402	355	37.68	2.91843	1.64509	1.21775
chr1	12226895	12227391	497	38.47	3.10582	1.67344	1.36163
chr1	12236845	12237133	289	44.15	5.82485	2.09327	3.63568
chr1	12243338	12243690	353	30.28	3.23321	1.81373	1.4592
chr1	12250084	12250581	498	21.09	3.49785	2.10296	1.67279
chr1	12251092	12251885	794	19.45	3.69453	2.22409	1.8379
chr1	12277866	12278073	208	18.78	3.05603	2.03335	1.32225
chr1	12279033	12279410	378	18.47	2.82669	1.96218	1.14778
chr1	12281310	12281594	285	23.27	4.446	2.32217	2.44911
chr1	12288951	12291440	2490	33.56	3.85908	1.89335	1.97381
chr1	12297997	12298596	600	30.69	4.08636	1.9986	2.16319
chr1	12304245	12304470	226	43.08	4.77555	1.92836	2.72529
chr1	12305950	12306153	204	43.83	4.5467	1.8726	2.54183
chr1	12315857	12316321	465	56.62	3.74211	1.62583	1.8658
chr1	12316854	12317165	312	56.85	3.57242	1.59894	1.73235
chr1	12323958	12324351	394	49.84	3.28685	1.60493	1.50204
chr1	12341279	12342132	854	39.56	4.23139	1.86975	2.28777
chr1	12352367	12352720	354	47.59	4.49572	1.82496	2.482
chr1	12358638	12359660	1023	40.1	2.98673	1.63375	1.2702
chr1	12376751	12376941	191	51.86	3.7267	1.65905	1.85388
chr1	12402013	12402443	431	42.55	3.1591	1.64354	1.40297
chr1	12411892	12412323	432	47.29	3.37214	1.63843	1.57143
chr1	12423629	12423868	240	51.26	3.13159	1.56995	1.38021
chr1	12432182	12432555	374	60.28	3.15807	1.52	1.4022
chr1	12433478	12433920	443	62.38	4.22909	1.64456	2.28673
chr1	12437643	12438216	574	40.89	3.41298	1.70679	1.60449
chr1	12514391	12515156	766	34.89	3.38141	1.77607	1.57711
chr1	12525471	12525683	213	49.9	3.50626	1.63943	1.67765
chr1	12540212	12540547	336	33.33	2.89323	1.689	1.19865
chr1	12542002	12542468	467	39.59	2.85368	1.61299	1.1677
chr1	12545661	12546240	580	47.41	3.50558	1.66036	1.67639
chr1	12556422	12556608	187	38.74	3.11779	1.6735	1.371
chr1	12589950	12590286	337	65.14	5.46207	1.7779	3.34115
chr1	12593076	12593494	419	55.58	3.03707	1.52766	1.31024
chr1	12608188	12608460	273	57.26	2.94928	1.50531	1.24203
chr1	12616348	12616877	530	46.61	3.78817	1.71328	1.90816
chr1	12617541	12617822	282	43.39	3.50057	1.69639	1.67444
chr1	12623273	12623558	286	29.37	3.01542	1.77413	1.29195
chr1	12626293	12626643	351	28.06	4.48289	2.17296	2.47931
chr1	12635713	12637963	2251	22.18	4.06886	2.23692	2.14781
chr1	12650862	12651057	196	27.62	2.94757	1.78704	1.23855
chr1	12659187	12659468	282	42.69	2.74698	1.56555	1.08777
chr1	12661176	12661826	651	47.65	4.6597	1.84319	2.63686
chr1	12669062	12670152	1091	47.86	3.49668	1.65493	1.67132
chr1	12671605	12671808	204	56.79	5.36292	1.85352	3.22685
chr1	12674272	12674543	272	46.8	3.51192	1.66609	1.68264
chr1	12693645	12694841	1197	30.81	3.49873	1.86434	1.67593
chr1	12713282	12714035	754	39.65	3.61595	1.75707	1.77203
chr1	12716100	12716685	586	35.21	3.49829	1.79284	1.67636
chr1	12731685	12732064	380	22.06	4.69351	2.45487	2.65404
chr1	12753046	12753531	486	31.35	3.06383	1.75484	1.33036
chr1	12785064	12785250	187	68.7	3.1328	1.47726	1.38136
chr1	12857293	12857635	343	64.66	3.63443	1.56008	1.78202
chr1	12872521	12873006	486	54.27	4.9871	1.82425	2.90743
chr1	12879757	12880626	870	47.43	3.19076	1.60687	1.4285
chr1	12918081	12920270	2190	33.43	4.66156	2.05209	2.6706
chr1	12927456	12927835	380	41.71	3.40739	1.6958	1.60327
chr1	12928239	12928641	403	44.44	3.31174	1.65242	1.52483
chr1	12951036	12951287	252	38.43	2.82595	1.61833	1.14649
chr1	12951734	12952089	356	37.92	3.11915	1.68295	1.37266
chr1	12952406	12952600	195	39.79	4.22283	1.871	2.26858
chr1	12964677	12965019	343	34.77	4.59851	2.03994	2.57255
chr1	13024961	13025271	311	56.16	4.21139	1.69274	2.25896
chr1	13031667	13032202	536	45.29	3.49098	1.67718	1.66444
chr1	13046597	13046924	328	38.14	2.75591	1.60679	1.09409
chr1	13096952	13097524	573	24.68	4.42889	2.25679	2.44577
chr1	13109053	13109598	546	38.26	2.95115	1.64545	1.24075
chr1	13110195	13112356	2162	40.67	4.00961	1.81871	2.09335
chr1	13118141	13118649	509	25.89	3.67643	2.01339	1.81931
chr1	13142354	13142719	366	28.35	3.05692	1.80244	1.32427
chr1	13174150	13174403	254	28.11	3.42831	1.90031	1.61585
chr1	13187695	13188237	543	65.9	3.49222	1.53471	1.67064
chr1	13190552	13191224	673	63.69	3.2259	1.51194	1.4547
chr1	13192246	13192751	506	64.37	3.89728	1.59483	1.99926
chr1	13208407	13209900	1494	42.98	3.55888	1.71074	1.72291
chr1	13214309	13214622	314	59.42	2.89663	1.48657	1.20025
chr1	13218053	13218625	573	62.67	4.22338	1.64864	2.26602
chr1	13225825	13229054	3230	55.12	4.86273	1.7881	2.82371
chr1	13237994	13238182	189	38.96	4.20327	1.88498	2.24197
chr1	13280759	13281031	273	46.27	2.9855	1.58067	1.27057
chr1	13295488	13295770	283	61.13	4.30568	1.67179	2.33066
chr1	13312581	13312768	188	63.97	4.31949	1.65625	2.33632
chr1	13353761	13353964	204	58.74	3.18315	1.53194	1.42009
chr1	13360361	13361324	964	64.03	3.09545	1.49248	1.35387
chr1	13367909	13368095	187	66.88	4.4939	1.65563	2.49205
chr1	13372168	13372380	213	57.02	3.11957	1.53173	1.37386
chr1	13407642	13408030	389	59.03	2.68948	1.45773	1.04308
chr1	13448217	13448775	559	52.63	3.71687	1.64773	1.85409
chr1	13452710	13452905	196	38.8	2.9136	1.63251	1.21192
chr1	13469491	13470358	868	32.36	4.0461	1.96025	2.12338
chr1	13482595	13484097	1503	23.74	4.16355	2.20942	2.22582
chr1	13513363	13513648	286	41.85	3.31992	1.68175	1.52662
chr1	13522788	13523064	277	38	2.75617	1.60842	1.095
chr1	13532254	13532561	308	42.41	3.56528	1.71838	1.72703
chr1	13549220	13549640	421	23.9	3.19234	1.93086	1.431
chr1	13550275	13550708	434	30.47	5.55901	2.37683	3.39181
chr1	13551104	13551361	258	24.33	3.02453	1.87354	1.30107
chr1	13570730	13570952	223	64.51	5.70804	1.82455	3.52943
chr1	13576520	13576865	346	34.71	2.85852	1.66515	1.17051
chr1	13587290	13587720	431	38.3	3.33419	1.72245	1.53934
chr1	13596938	13597176	239	51.7	2.82307	1.51694	1.14465
chr1	13628641	13629556	916	47.11	3.35719	1.63783	1.55944
chr1	13634297	13634500	204	38.87	3.18366	1.6839	1.42417
chr1	13639980	13641586	1607	55.07	3.78377	1.6404	1.90542
chr1	13659732	13660130	399	64.4	3.14396	1.49777	1.38911
chr1	13682188	13682515	328	50.54	2.90644	1.53777	1.2075
chr1	13691898	13692427	530	46.61	2.87093	1.55843	1.18131
chr1	13697084	13697453	370	47.21	3.20088	1.60988	1.43725
chr1	13715753	13716061	309	57.36	3.01783	1.5154	1.29332
chr1	13731059	13731581	523	38.41	4.17462	1.88751	2.21945
chr1	13755194	13755398	205	53.36	3.68189	1.63911	1.81988
chr1	13765897	13766173	277	57.31	3.88273	1.63786	1.98812
chr1	13767343	13767741	399	56.47	3.33516	1.56759	1.53783
chr1	13782762	13783020	259	63.95	3.75387	1.57526	1.8912
chr1	13791679	13791871	193	63.87	5.32762	1.78163	3.20153
chr1	13817983	13818556	574	35.44	3.00969	1.68885	1.2871
chr1	13832394	13832856	463	36.7	2.83806	1.63825	1.15719
chr1	13854087	13854712	626	19.98	3.11046	2.0125	1.367
chr1	13901842	13902267	426	41.15	3.58089	1.73651	1.73515
chr1	13904805	13905096	292	32.35	2.70338	1.65769	1.05392
chr1	13918264	13918450	187	31.11	3.02145	1.74965	1.29466
chr1	13918941	13919213	273	32.1	3.12593	1.75954	1.37561
chr1	13925355	13926966	1612	54.16	4.00964	1.67679	2.09834
chr1	13948725	13948947	223	15.22	3.05116	2.17161	1.3111
chr1	14041648	14044675	3028	70.1	6.56363	1.85814	4.31914
chr1	14045089	14045494	406	62.52	2.93826	1.4781	1.23157
chr1	14052127	14052327	201	47.31	3.48814	1.66018	1.65698
chr1	14054800	14055043	244	49.91	6.35824	2.0859	4.1023
chr1	14063862	14064495	634	19.4	2.90645	1.96112	1.20907
chr1	14081484	14081716	233	33.14	3.68533	1.86755	1.82273
chr1	14082219	14082487	269	33.02	2.93985	1.70397	1.23305
chr1	14088712	14088925	214	53.13	3.03191	1.54209	1.30146
chr1	14099934	14100416	483	59.66	4.08875	1.64475	2.17053
chr1	14101781	14102083	303	52.28	3.45419	1.6134	1.63366
chr1	14113164	14113555	392	23.85	2.93143	1.8562	1.22445
chr1	14137128	14138128	1001	58.89	4.26761	1.67964	2.30564
chr1	14138456	14139069	614	56.61	3.98174	1.65505	2.07403
chr1	14157275	14157677	403	46.16	3.08145	1.59904	1.34144
chr1	14158942	14159750	809	45.07	3.72296	1.71718	1.85596
chr1	14166047	14166844	798	46.28	3.83774	1.72264	1.95325
chr1	14167179	14168924	1746	50.57	4.94036	1.856	2.86979
chr1	14192269	14192804	536	26.43	5.37669	2.47034	3.23971
chr1	14193761	14194254	494	22.68	3.54134	2.06959	1.70331
chr1	14207652	14208830	1179	38.25	3.9674	1.84397	2.05779
chr1	14219171	14219536	366	27.82	3.02587	1.8048	1.29674
chr1	14250648	14250856	209	40.78	3.62001	1.74826	1.76706
chr1	14254727	14255004	278	46.25	3.31305	1.63733	1.52398
chr1	14256335	14256902	568	44.66	3.46931	1.67967	1.64698
chr1	14266518	14267005	488	36.27	3.18995	1.71622	1.42733
chr1	14282584	14282973	390	75.09	3.88716	1.54043	1.98664
chr1	14284292	14284495	204	73.09	3.02792	1.4463	1.30202
chr1	14290443	14290702	260	52.08	3.42249	1.61026	1.60891
chr1	14302178	14302952	775	51.33	3.19966	1.57966	1.43481
chr1	14305924	14306345	422	62.22	3.14728	1.50803	1.39534
chr1	14308597	14308961	365	63.52	3.90396	1.60201	2.00178
chr1	14325643	14326146	504	25.14	3.65381	2.03244	1.79309
chr1	14326474	14326960	487	26.57	4.336	2.1743	2.3598
chr1	14333056	14333489	434	22.22	3.76487	2.15374	1.88254
chr1	14341221	14342645	1425	41.22	8.19902	2.55698	5.79756
chr1	14346442	14346720	279	43.91	4.61176	1.88887	2.58375
chr1	14348068	14348705	638	41.64	4.35359	1.87049	2.37431
chr1	14355771	14356086	316	52.1	3.14632	1.56641	1.39238
chr1	14360763	14362727	1965	75.42	4.57298	1.61125	2.57134
chr1	14389330	14389687	358	57.19	3.5268	1.58804	1.69908
chr1	14391040	14391439	400	69.39	4.18575	1.60512	2.23001
chr1	14393703	14394337	635	71.05	4.10771	1.58519	2.16903
chr1	14394839	14395339	501	61.26	3.09777	1.50663	1.35548
chr1	14428514	14428914	401	38.88	4.13571	1.86942	2.1939
chr1	14436805	14437327	523	39.05	3.04525	1.65582	1.31391
chr1	14439771	14440112	342	32.22	3.54436	1.85328	1.70667
chr1	14448954	14449512	559	31.57	4.34646	2.04366	2.37372
chr1	14449851	14450813	963	32.1	4.1999	1.98721	2.27104
chr1	14487584	14488224	641	29.64	3.64926	1.92493	1.79247
chr1	14493000	14494771	1772	42.24	8.07247	2.53494	5.65586
chr1	14518665	14518967	303	47.72	2.87457	1.55118	1.18354
chr1	14529207	14529602	396	34.42	3.8154	1.87256	1.93195
chr1	14539393	14540774	1382	66.82	4.42338	1.63718	2.45774
chr1	14549884	14550260	377	54.26	3.77648	1.6467	1.89587
chr1	14573395	14573918	524	51.68	3.2654	1.5874	1.4881
chr1	14576354	14576927	574	58.7	4.65387	1.73719	2.62196
chr1	14589568	14590155	588	47.22	3.00285	1.5769	1.28187
chr1	14590789	14590975	187	53.79	3.62905	1.62704	1.78025
chr1	14599245	14599713	469	65.54	3.59372	1.55012	1.75026
chr1	14607685	14607995	311	39.02	3.23034	1.69184	1.46109
chr1	14661088	14662718	1631	27.51	3.91436	2.03435	2.01523
chr1	14663438	14663648	211	28.1	4.26984	2.11367	2.30387
chr1	14664470	14665110	641	25.34	3.81775	2.06818	1.93466
chr1	14677494	14679669	2176	40.12	3.46774	1.71895	1.66407
chr1	14680112	14680444	333	42.45	2.96158	1.608	1.2503
chr1	14681044	14681777	734	46.31	4.05796	1.7557	2.14035
chr1	14684261	14684811	551	34.98	3.95507	1.89429	2.0455
chr1	14691076	14692079	1004	25.63	3.43169	1.95745	1.61784
chr1	14692762	14693158	397	31.36	4.83126	2.16017	2.78498
chr1	14699374	14700240	867	42.5	4.20063	1.82995	2.24979
chr1	14713911	14714173	263	37.48	3.94357	1.85364	2.03194
chr1	14714627	14715708	1082	39.01	4.27909	1.88336	2.33242
chr1	14729685	14730293	609	24.08	3.77031	2.09631	1.88684
chr1	14735539	14736905	1367	23.13	5.03224	2.4802	2.97846
chr1	14745292	14746382	1091	42.54	3.34828	1.67711	1.55495
chr1	14746808	14747454	647	52.38	5.36802	1.89622	3.24248
chr1	14765462	14766928	1467	55.47	5.49508	1.8828	3.35118
chr1	14772931	14773391	461	44.07	6.4118	2.16259	4.2013
chr1	14773798	14775130	1333	37.98	4.56412	1.9618	2.56084
chr1	14786530	14788403	1874	27.12	6.19193	2.62624	4.00801
chr1	14792162	14792445	284	32.62	3.43089	1.81962	1.61904
chr1	14792968	14795435	2468	35.06	5.11087	2.11529	3.05134
chr1	14810528	14810853	326	28.33	2.85917	1.75272	1.17125
chr1	14819577	14819915	339	21.67	2.99605	1.92879	1.27577
chr1	14848018	14848452	435	45.28	3.66936	1.70919	1.80595
chr1	14868932	14869257	326	41.84	3.94794	1.79692	2.03226
chr1	14879739	14880133	395	51.47	3.77798	1.66707	1.90276
chr1	14881567	14881846	280	51.47	2.84117	1.52123	1.15794
chr1	14887963	14888451	489	53.09	3.04993	1.54483	1.31715
chr1	14889092	14889891	800	53.21	3.53178	1.61702	1.69892
chr1	14890567	14891277	711	47.37	3.06732	1.58677	1.33057
chr1	14900330	14900988	659	33.03	3.23217	1.76616	1.4657
chr1	14901696	14902200	505	32.23	3.0521	1.73969	1.31846
chr1	14902722	14902962	241	33.01	3.36037	1.79412	1.56917
chr1	14919665	14920014	350	37.41	4.11754	1.88789	2.17889
chr1	14920336	14921026	691	38.6	4.42815	1.92788	2.44083
chr1	14925742	14926427	686	25.86	3.88462	2.0781	1.98176
chr1	14953843	14954144	302	17.4	2.97138	2.05092	1.25943
chr1	14954464	14955984	1521	19.31	3.8828	2.30091	1.98577
chr1	14977149	14977649	501	36.37	3.09579	1.69663	1.35238
chr1	14978006	14978986	981	44.13	4.27043	1.81313	2.3211
chr1	14979399	14979640	242	43.07	3.27108	1.65926	1.48957
chr1	14987414	14987634	221	47.93	4.26465	1.78238	2.29171
chr1	14988092	14988284	193	43.95	3.29825	1.65605	1.5108
chr1	15014941	15015152	212	49.44	3.07785	1.57355	1.3381
chr1	15021697	15022004	308	41.43	3.29457	1.6799	1.50861
chr1	15023681	15024011	331	43.96	3.54198	1.69846	1.70654
chr1	15046733	15046936	204	59.53	3.88715	1.6242	1.98912
chr1	15087143	15087454	312	46.96	2.87711	1.55662	1.18729
chr1	15088168	15088831	664	48.65	3.04984	1.57458	1.31769
chr1	15094322	15094571	250	37.61	3.07438	1.67788	1.33671
chr1	15131892	15132078	187	22.41	2.96317	1.89997	1.25203
chr1	15154050	15154268	219	28.35	3.04411	1.79889	1.31527
chr1	15161684	15162219	536	18.3	3.54584	2.21865	1.71678
chr1	15171893	15173083	1191	19.28	5.00403	2.69562	2.93254
chr1	15208174	15208415	242	22.42	2.91304	1.88394	1.21241
chr1	15215257	15215935	679	30.39	3.51403	1.87519	1.6888
chr1	15234301	15234547	247	36.18	3.32552	1.74431	1.53663
chr1	15244629	15245036	408	35.34	3.65431	1.82831	1.79324
chr1	15252975	15253289	315	23.31	4.87006	2.44827	2.81018
chr1	15262094	15263196	1103	22.48	3.0596	1.92531	1.32773
chr1	15271741	15273527	1787	33.1	3.91562	1.91148	2.02347
chr1	15287003	15287216	214	50.8	2.90477	1.53607	1.20757
chr1	15296976	15297162	187	49.7	3.18759	1.58935	1.42509
chr1	15303631	15303931	301	48.62	3.47295	1.64512	1.64954
chr1	15305712	15307032	1321	39.94	3.5297	1.73936	1.70092
chr1	15314452	15316156	1705	39.58	4.68957	1.96077	2.66334
chr1	15333820	15334951	1132	35.13	3.73989	1.84451	1.87471
chr1	15357618	15358423	806	17.92	3.04187	2.05359	1.31445
chr1	15388085	15388292	208	33.99	3.91017	1.90682	1.99838
chr1	15388778	15389964	1187	31.32	4.36253	2.03551	2.41309
chr1	15408032	15408418	387	25.85	4.56806	2.25889	2.55898
chr1	15409216	15411068	1853	27.28	4.29511	2.13901	2.33469
chr1	15426035	15426522	488	25.64	3.39017	1.9456	1.58364
chr1	15447719	15448028	310	18.13	2.95113	2.01889	1.24164
chr1	15467997	15468710	714	39.37	4.41564	1.90624	2.44282
chr1	15475854	15476298	445	39.75	3.24664	1.68867	1.47085
chr1	15483369	15484011	643	42.4	4.44861	1.86996	2.46714
chr1	15506882	15507548	667	17.47	3.28992	2.16682	1.50597
chr1	15509085	15509427	343	19.09	3.11257	2.03983	1.36771
chr1	15520884	15521801	918	17.97	3.47913	2.21306	1.65477
chr1	15522892	15523099	208	17.17	3.19447	2.14209	1.42968
chr1	15535322	15535978	657	23.67	4.21223	2.22751	2.26677
chr1	15536867	15537882	1016	25.57	4.6887	2.29373	2.67203
chr1	15557386	15557914	529	39.66	9.4281	2.88437	6.89628
chr1	15558596	15558782	187	26.78	3.87941	2.05267	1.97371
chr1	15670242	15671242	1001	28.57	3.46154	1.9003	1.6422
chr1	15676916	15677569	654	22.8	4.00628	2.20006	2.09007
chr1	15701584	15702450	867	27.26	3.46772	1.92814	1.6491
chr1	15709329	15709968	640	22.22	3.92168	2.19778	2.01442
chr1	15791889	15792075	187	18.5	3.27931	2.12142	1.49499
chr1	15808318	15809545	1228	44.31	3.65816	1.71221	1.80636
chr1	15815704	15815971	268	26.44	2.92166	1.80213	1.22014
chr1	15824947	15827886	2940	32.35	4.30431	2.01103	2.35317
chr1	15841337	15842323	987	19.9	5.38321	2.79915	3.25032
chr1	15853001	15853470	470	20.54	3.29073	2.05652	1.50389
chr1	15856684	15857361	678	23.5	3.11477	1.91731	1.36953
chr1	15858722	15859273	552	20.31	2.8721	1.92485	1.18145
chr1	15923393	15923669	277	17.8	3.20793	2.12394	1.44317
chr1	15924035	15924810	776	18.75	3.53724	2.20431	1.70232
chr1	15931779	15932641	863	17.38	3.5298	2.25924	1.69759
chr1	15965995	15966240	246	22.71	2.90963	1.87529	1.20963
chr1	15967083	15967380	298	23.46	3.64266	2.07251	1.78997
chr1	15982631	15982957	327	23.25	2.94576	1.87478	1.2401
chr1	15992447	15993589	1143	46.54	4.03919	1.7549	2.11519
chr1	15994150	15995276	1127	50.4	4.66646	1.81723	2.63366
chr1	15995659	15996236	578	43.8	2.94765	1.5932	1.24136
chr1	16007768	16008258	491	26.21	3.02964	1.8338	1.30336
chr1	16029967	16030350	384	31.87	4.17938	2.00121	2.2297
chr1	16031169	16031384	216	30.59	3.47783	1.86594	1.65301
chr1	16045650	16046664	1015	51.64	4.32924	1.74525	2.36466
chr1	16047024	16047732	709	54.45	3.71341	1.63546	1.84583
chr1	16063063	16064968	1906	38.88	5.10405	2.04139	3.03472
chr1	16082069	16082399	331	16.48	3.15362	2.15731	1.39814
chr1	16084936	16085344	409	20.85	5.02766	2.63035	2.93378
chr1	16154048	16154307	260	24.33	3.09772	1.89259	1.35758
chr1	16155195	16155518	324	25.64	2.85279	1.79762	1.16445
chr1	16160403	16160589	187	32.16	3.58201	1.86256	1.73883
chr1	16168989	16169488	500	37.94	3.12249	1.68342	1.37503
chr1	16170097	16171126	1030	56.29	8.32421	2.23999	5.90933
chr1	16175736	16175924	189	31.64	3.20127	1.78245	1.43812
chr1	16202095	16202430	336	33.48	5.04551	2.15721	2.96612
chr1	16244612	16245270	659	31.6	3.3222	1.81187	1.53105
chr1	16248640	16248826	187	34.55	2.87036	1.66938	1.17946
chr1	16249269	16250524	1256	39.25	5.19237	2.05754	3.10545
chr1	16251840	16252277	438	30.94	3.6309	1.89571	1.77707
chr1	16256603	16256987	385	17.42	3.69624	2.31954	1.83177
chr1	16302421	16302794	374	17.36	4.05732	2.45899	2.12307
chr1	16310672	16311842	1171	36.14	3.98701	1.88578	2.06367
chr1	16313519	16314891	1373	45.34	4.03946	1.76186	2.12803
chr1	16323245	16323707	463	44.18	3.36495	1.66562	1.56445
chr1	16330081	16330567	487	42.89	3.23347	1.65283	1.46303
chr1	16331183	16331574	392	44.69	3.80579	1.73788	1.91862
chr1	16332296	16332865	570	43.97	3.66942	1.71978	1.81149
chr1	16361099	16361454	356	27	2.75252	1.74647	1.09205
chr1	16369099	16369486	388	19.67	3.68672	2.22316	1.81691
chr1	16393070	16393367	298	16.87	3.25129	2.17746	1.47815
chr1	16402466	16402856	391	23.59	2.86841	1.84266	1.1792
chr1	16429916	16430102	187	32.55	3.69898	1.88107	1.83486
chr1	16441924	16442916	993	34.99	4.5348	2.0114	2.53628
chr1	16451442	16451790	349	19.96	2.95504	1.96318	1.23963
chr1	16455839	16456186	348	21.68	3.96817	2.2339	2.05253
chr1	16467068	16467271	204	18.89	3.57308	2.21261	1.72863
chr1	16488549	16488781	233	27.72	4.14152	2.09596	2.19022
chr1	16497551	16498184	634	22.69	3.61334	2.08802	1.76465
chr1	16499560	16499897	338	20.23	3.26777	2.0576	1.48812
chr1	16515656	16516178	523	20.54	3.4843	2.11705	1.66076
chr1	16524152	16524508	357	25.42	2.83923	1.79807	1.15448
chr1	16555337	16556298	962	24.96	5.12554	2.44624	3.03843
chr1	16624467	16624674	208	23.23	5.50487	2.65412	3.35509
chr1	16628416	16628664	249	16.01	3.20442	2.19511	1.44023
chr1	16629174	16629511	338	19.48	5.1296	2.74272	3.0223
chr1	16641185	16641450	266	15.4	3.12979	2.19594	1.37169
chr1	16642938	16643578	641	16.43	3.39121	2.25029	1.58615
chr1	16658824	16659408	585	32.03	4.41818	2.04871	2.43642
chr1	16671568	16673020	1453	43.65	8.74486	2.63183	6.24784
chr1	16754007	16754452	446	27.24	2.89482	1.7802	1.19969
chr1	16755411	16755913	503	31.34	3.80174	1.92275	1.9246
chr1	16756282	16757497	1216	40.92	7.32412	2.36878	5.04293
chr1	16763940	16764131	192	23.77	4.04654	2.18679	2.11288
chr1	16770698	16771069	372	26.65	4.61961	2.25092	2.59646
chr1	16771479	16771939	461	22.04	2.66989	1.81698	1.02755
chr1	16772630	16773020	391	23.19	2.8541	1.84824	1.16902
chr1	16779093	16782225	3133	39.25	5.0249	2.02471	2.95772
chr1	16792690	16794092	1403	21.01	4.60355	2.46536	2.58638
chr1	16804793	16805111	319	16.46	3.61061	2.33829	1.75204
chr1	16805491	16805722	232	15.62	3.23588	2.22639	1.45707
chr1	16828620	16829826	1207	46.63	4.29604	1.79028	2.34192
chr1	16830980	16831887	908	42.86	4.33575	1.84304	2.37397
chr1	16832208	16832479	272	37.68	3.61459	1.78035	1.77408
chr1	16855120	16855663	544	16.99	3.85989	2.40969	1.95294
chr1	16874928	16875114	187	18.63	3.76495	2.29599	1.87526
chr1	16875706	16876269	564	17.58	3.9265	2.38175	2.03271
chr1	16899812	16899999	188	26.2	3.36578	1.9272	1.56355
chr1	17080482	17080844	363	30.33	3.64192	1.91035	1.78521
chr1	17084939	17086015	1077	33.08	3.30848	1.78413	1.52294
chr1	17129180	17129384	205	19.22	3.58519	2.19983	1.74118
chr1	17156854	17157085	232	15	2.95772	2.14269	1.2391
chr1	17168314	17169232	919	19.6	3.23842	2.06803	1.46516
chr1	17179976	17180333	358	31.83	3.12466	1.76349	1.37478
chr1	17205990	17206347	358	43.56	3.1794	1.6382	1.41783
chr1	17214941	17215185	245	41.86	3.56673	1.7263	1.72345
chr1	17217965	17218379	415	35.85	2.98084	1.67775	1.26603
chr1	17230687	17231142	456	20.81	3.80342	2.21446	1.9162
chr1	17243622	17243966	345	30.1	3.72178	1.93008	1.85522
chr1	17244437	17244667	231	32.03	4.36147	2.03991	2.38119
chr1	17257379	17257577	199	19.65	5.09384	2.72875	2.98928
chr1	17267092	17267278	187	18.84	3.54173	2.20214	1.70537
chr1	17294549	17295120	572	48.48	4.42426	1.79311	2.44461
chr1	17310588	17310807	220	49.36	4.95559	1.87634	2.87557
chr1	17338628	17338878	251	21.92	3.06974	1.94435	1.33251
chr1	17340248	17340694	447	25.09	3.73598	2.05314	1.86467
chr1	17352103	17353076	974	21.45	3.77965	2.18362	1.89549
chr1	17354133	17354468	336	21.07	3.37477	2.06953	1.57049
chr1	17374331	17374696	366	19.17	2.8793	1.95982	1.1864
chr1	17390329	17391007	679	35.59	4.04513	1.89984	2.12523
chr1	17405632	17405819	188	51.51	4.02268	1.70778	2.09415
chr1	17406282	17406562	281	48.02	2.85292	1.54545	1.1668
chr1	17407184	17407680	497	48.78	3.2439	1.60575	1.46909
chr1	17408305	17408518	214	56.61	5.73347	1.90227	3.55871
chr1	17414209	17414747	539	46.91	4.36503	1.79979	2.39648
chr1	17415275	17415500	226	47.97	4.78689	1.86167	2.7417
chr1	17477816	17478327	512	23.76	3.14325	1.91949	1.39025
chr1	17478884	17479323	440	24.93	3.40475	1.96592	1.59619
chr1	17487238	17487797	560	24.29	3.23385	1.931	1.46525
chr1	17505600	17506028	429	25.77	3.01231	1.83913	1.28833
chr1	17524438	17524744	307	40.34	3.02611	1.63962	1.29939
chr1	17527594	17527807	214	39.55	3.55165	1.74959	1.71253
chr1	17542491	17542726	236	35.95	3.73542	1.83493	1.8606
chr1	17554650	17555256	607	24.33	5.66028	2.63191	3.5006
chr1	17590278	17590520	243	18.73	4.68416	2.62513	2.64598
chr1	17591106	17591308	203	18.84	4.72475	2.63295	2.68403
chr1	17616988	17617393	406	20.74	3.55463	2.13844	1.71253
chr1	17618798	17619173	376	18.11	3.07726	2.06042	1.34326
chr1	17620450	17620930	481	16.28	2.96664	2.0918	1.25675
chr1	17633571	17633999	429	23.19	3.24201	1.96416	1.46786
chr1	17634729	17635143	415	27.58	3.62468	1.96333	1.77291
chr1	17635937	17636215	279	28.84	3.17353	1.82217	1.41694
chr1	17647024	17647210	187	20.09	2.80042	1.90685	1.12821
chr1	17648928	17650127	1200	23.89	4.24656	2.21434	2.3134
chr1	17669670	17670042	373	33.22	2.80143	1.66974	1.1288
chr1	17675538	17675788	251	40.5	2.89054	1.61213	1.19335
chr1	17676394	17676593	200	47.41	4.46363	1.81292	2.47386
chr1	17677215	17677562	348	46.89	3.80453	1.71633	1.91534
chr1	17681471	17681881	411	44.18	2.82725	1.56862	1.14698
chr1	17683016	17683533	518	44.9	3.76839	1.72716	1.89156
chr1	17730819	17731151	333	16.7	2.95365	2.06905	1.24206
chr1	17783115	17783313	199	45.62	3.81189	1.73049	1.92063
chr1	17797198	17797516	319	58.93	2.91098	1.49119	1.21252
chr1	17820112	17821071	960	47.69	3.39798	1.63915	1.59236
chr1	17835988	17836382	395	49.52	3.39809	1.62537	1.58992
chr1	17837528	17837806	279	52.61	4.03558	1.70022	2.10423
chr1	17849014	17849217	204	32.64	2.91462	1.703	1.21345
chr1	17870646	17871100	455	51.49	3.51021	1.62595	1.68473
chr1	17882110	17882376	267	52.19	3.67488	1.64631	1.81572
chr1	17891368	17891759	392	52.19	3.65384	1.64532	1.7944
chr1	17897665	17897907	243	44.74	3.76197	1.7314	1.87988
chr1	17898494	17899040	547	39.69	3.43345	1.72498	1.61979
chr1	17899717	17899955	239	34.97	3.3947	1.77722	1.58716
chr1	17929153	17929497	345	34.11	2.94606	1.69157	1.23756
chr1	17929862	17930731	870	32.46	3.67482	1.87786	1.81471
chr1	17946250	17946772	523	44.18	4.2621	1.82288	2.29475
chr1	17951634	17952520	887	31.36	4.04259	1.98283	2.11557
chr1	17966267	17966602	336	42.49	3.18634	1.64874	1.42525
chr1	17986126	17986654	529	31.92	3.0827	1.75214	1.34282
chr1	17987484	17987767	284	34.92	3.04466	1.70296	1.31427
chr1	17988312	17988638	327	36.21	3.07496	1.69367	1.33583
chr1	18001125	18001311	187	30.09	3.42906	1.86096	1.61867
chr1	18002984	18003296	313	26.87	3.45589	1.92989	1.64456
chr1	18008442	18009076	635	19.55	4.60601	2.52644	2.60821
chr1	18041153	18041447	295	19.81	2.90356	1.94853	1.20578
chr1	18041753	18042417	665	19.48	2.99936	1.99113	1.28146
chr1	18051008	18051369	362	17.36	2.80616	1.99036	1.13205
chr1	18065744	18066165	422	40.03	4.45246	1.91032	2.46172
chr1	18067641	18067847	207	38.76	3.35969	1.72101	1.5605
chr1	18093754	18094005	252	50	4.3593	1.7728	2.3776
chr1	18095053	18096298	1246	42.69	3.66217	1.73249	1.80459
chr1	18148754	18149093	340	22.38	3.50574	2.06201	1.68065
chr1	18150267	18150604	338	26.17	3.66185	2.0028	1.80816
chr1	18154811	18155032	222	27.38	2.90508	1.78049	1.20716
chr1	18155546	18155954	409	26.21	3.034	1.83614	1.30542
chr1	18156428	18156662	235	28.62	4.09723	2.05574	2.16275
chr1	18188764	18189126	363	39.83	3.2273	1.6841	1.45555
chr1	18205818	18206230	413	41.66	2.99307	1.6211	1.27433
chr1	18221360	18222796	1437	36.61	4.30835	1.93817	2.33896
chr1	18241538	18242050	513	28.36	4.87261	2.25813	2.81819
chr1	18249595	18249803	209	42.12	3.10499	1.63714	1.36136
chr1	18250601	18251110	510	46.37	3.57337	1.68039	1.73302
chr1	18255626	18256148	523	51.48	3.74296	1.66407	1.86644
chr1	18262021	18262273	253	47.81	4.26019	1.77595	2.30292
chr1	18269219	18269477	259	47.91	3.60568	1.673	1.75529
chr1	18286597	18286921	325	22.89	3.86586	2.15405	1.97573
chr1	18299573	18299794	222	26	2.85217	1.79137	1.16941
chr1	18323527	18324036	510	56.29	3.45802	1.58626	1.63853
chr1	18358775	18359021	247	45.15	4.00949	1.77098	2.07818
chr1	18373255	18373536	282	36.09	2.88391	1.65462	1.19071
chr1	18392194	18392501	308	33.61	3.87149	1.90119	1.97324
chr1	18405854	18406527	674	38.08	3.02415	1.66208	1.29768
chr1	18436437	18436805	369	28.35	3.65368	1.95417	1.79452
chr1	18438032	18438448	417	26.17	3.07335	1.84624	1.33678
chr1	18444351	18445000	650	29.68	3.88976	1.98353	1.98655
chr1	18457727	18458466	740	24.89	3.40707	1.96646	1.60006
chr1	18463697	18464016	320	19.95	3.08375	2.00569	1.34207
chr1	18475756	18476512	757	29.67	4.54958	2.1408	2.54217
chr1	18477212	18478101	890	29.81	3.85072	1.96651	1.96214
chr1	18490809	18491254	446	41.05	2.81728	1.59284	1.13879
chr1	18495999	18496703	705	48.68	5.16883	1.90503	3.08654
chr1	18504598	18504855	258	22.96	3.01096	1.89914	1.2891
chr1	18525690	18526528	839	16	3.40289	2.27661	1.58799
chr1	18543067	18543288	222	22.44	2.824	1.85582	1.14242
chr1	18548468	18548958	491	25.84	4.4261	2.22091	2.43688
chr1	18555968	18556551	584	30.38	3.45908	1.86525	1.63959
chr1	18557099	18557766	668	38.1	5.38298	2.12046	3.26381
chr1	18564473	18565528	1056	38.7	3.52667	1.75458	1.69389
chr1	18566469	18566933	465	34.59	3.08888	1.71666	1.34678
chr1	18573885	18574581	697	18.43	2.87045	1.97943	1.17974
chr1	18576883	18577269	387	19.82	3.28616	2.07949	1.50122
chr1	18652212	18654042	1831	28.99	5.75919	2.42442	3.62609
chr1	18684786	18687118	2333	39.77	7.69594	2.51554	5.32949
chr1	18687807	18688147	341	28.3	3.17487	1.83308	1.41494
chr1	18744386	18744572	187	27.09	4.55503	2.22229	2.53907
chr1	18758517	18758969	453	34.89	5.58554	2.22679	3.45275
chr1	18769792	18770246	455	23.21	2.93428	1.87201	1.23183
chr1	18780283	18780656	374	15.97	3.34518	2.24885	1.553
chr1	18818484	18819147	664	24.16	3.00871	1.87213	1.28712
chr1	18826733	18827002	270	23.16	3.94488	2.17586	2.03055
chr1	18830806	18831080	275	24.04	3.25691	1.94659	1.4809
chr1	18832459	18832675	217	21.33	3.04542	1.95397	1.31671
chr1	18833127	18833599	473	20.06	3.07546	1.99943	1.33797
chr1	18875838	18876226	389	15.15	3.02184	2.16253	1.2885
chr1	18917090	18918108	1019	20.62	3.52985	2.12749	1.69949
chr1	18926103	18926766	664	32.59	5.60145	2.29578	3.46083
chr1	18934369	18934930	562	18.73	4.77169	2.64209	2.73081
chr1	18943851	18944336	486	29.44	3.73093	1.94855	1.85998
chr1	18951199	18951504	306	39.58	3.43866	1.72669	1.6243
chr1	18952360	18953495	1136	41.74	5.52798	2.06416	3.40423
chr1	18992469	18992788	320	33.97	3.08421	1.72383	1.34348
chr1	19000692	19001627	936	38.68	3.46147	1.74199	1.64194
chr1	19006988	19007174	187	30.11	3.40417	1.85691	1.59583
chr1	19015412	19015703	292	33.29	2.92331	1.69703	1.22198
chr1	19053968	19054778	811	38.46	4.41847	1.92334	2.44354
chr1	19055741	19056091	351	41.27	4.61065	1.9233	2.59014
chr1	19056515	19057742	1228	37.74	3.41148	1.74293	1.6032
chr1	19064510	19064726	217	32.59	3.41308	1.81432	1.60717
chr1	19065915	19066440	526	31.43	3.36939	1.82415	1.57016
chr1	19074438	19075397	960	42.63	4.32948	1.84635	2.36661
chr1	19082276	19082615	340	24.6	3.64055	2.04134	1.78514
chr1	19092062	19092906	845	22.57	4.327	2.30379	2.35991
chr1	19093369	19093795	427	23.57	3.80174	2.10605	1.93284
chr1	19106133	19106595	463	34.79	3.55461	1.81582	1.7119
chr1	19106959	19107518	560	38.37	5.15383	2.07378	3.05737
chr1	19108834	19109233	400	28	2.7949	1.74089	1.12203
chr1	19109911	19110134	224	28.37	3.58701	1.93506	1.74423
chr1	19130225	19130426	202	36.84	3.11465	1.69278	1.37227
chr1	19137236	19137661	426	23.8	2.97302	1.86812	1.25962
chr1	19142522	19142804	283	17.8	3.07118	2.07102	1.3365
chr1	19151338	19152440	1103	37.63	3.82017	1.82558	1.93341
chr1	19159924	19160220	297	31.25	2.96249	1.73289	1.25139
chr1	19183825	19184612	788	17.11	3.20858	2.14638	1.44595
chr1	19206649	19207010	362	23.08	3.6685	2.09353	1.80816
chr1	19212486	19212968	483	21.99	3.089	1.94723	1.34982
chr1	19214845	19215165	321	20.91	3.04542	1.96433	1.3124
chr1	19238845	19239043	199	16.6	3.67294	2.35696	1.80101
chr1	19425037	19425781	745	17.83	3.27193	2.14665	1.48965
chr1	19439821	19442175	2355	25.35	4.07499	2.13088	2.15607
chr1	19475497	19477541	2045	24.2	4.26736	2.22353	2.31453
chr1	19491900	19494131	2232	40.48	9.23859	2.78643	6.73597
chr1	19530986	19531329	344	18.45	3.39972	2.16615	1.59401
chr1	19531647	19531986	340	17.34	3.26118	2.16075	1.48127
chr1	19550350	19550538	189	52.06	4.89691	1.83842	2.82134
chr1	19550977	19551268	292	49.12	3.95786	1.71973	2.04014
chr1	19560164	19560354	191	48.68	3.44062	1.6384	1.62509
chr1	19576692	19577907	1216	28.04	3.46883	1.91153	1.6499
chr1	19584251	19584590	340	26.34	3.04783	1.83615	1.31875
chr1	19591303	19591565	263	35.73	6.05762	2.32627	3.83636
chr1	19591910	19592404	495	27.55	3.31221	1.88076	1.5271
chr1	19593361	19593563	203	26.89	3.75167	2.0146	1.87123
chr1	19637487	19637927	441	17.69	3.4321	2.20993	1.61684
chr1	19655978	19657925	1948	27.81	4.51297	2.18306	2.51028
chr1	19668459	19668931	473	24.11	3.20806	1.93124	1.43991
chr1	19669812	19671069	1258	26.46	3.64699	1.99334	1.79339
chr1	19676782	19678028	1247	29.95	4.53917	2.13332	2.5295
chr1	19687639	19687879	241	23.45	3.08108	1.90956	1.34332
chr1	19688291	19689670	1380	25.79	4.55404	2.25583	2.54595
chr1	19699523	19701420	1898	30.79	9.03674	3.23791	6.52717
chr1	19727552	19728042	491	24.24	3.97011	2.14588	2.05516
chr1	19730096	19730462	367	20.32	2.94504	1.94895	1.23888
chr1	19746538	19746977	440	40.82	3.19109	1.66596	1.42817
chr1	19751110	19751771	662	48.36	4.28576	1.77547	2.32229
chr1	19753213	19753429	217	44.92	3.69147	1.71378	1.82877
chr1	19762952	19763440	489	38.32	3.20212	1.69568	1.43745
chr1	19805912	19806301	390	38.15	3.89364	1.83383	1.99024
chr1	19814539	19814983	445	18.73	2.99713	2.0149	1.27539
chr1	19815384	19816130	747	22.79	4.99394	2.48832	2.94036
chr1	19816761	19817096	336	19.32	3.08618	2.02663	1.34638
chr1	19823865	19824149	285	31.11	3.86156	1.94421	1.96817
chr1	19824859	19826342	1484	34.18	4.30391	1.98336	2.33413
chr1	19845117	19845697	581	15.91	3.35518	2.26422	1.54759
chr1	19860362	19860593	232	21.08	3.11091	1.98153	1.36182
chr1	19931260	19931623	364	32.81	3.39694	1.80871	1.59244
chr1	19932462	19933071	610	32.11	3.54087	1.85367	1.70547
chr1	19943707	19944055	349	41.38	8.70693	2.66788	6.24595
chr1	19958249	19958537	289	31.32	2.92992	1.72506	1.22684
chr1	19968076	19968850	775	39.61	3.94265	1.82013	2.03687
chr1	19995959	19996412	454	35.34	4.13684	1.93103	2.18516
chr1	20038972	20039191	220	28.28	4.49848	2.17414	2.48836
chr1	20070481	20070682	202	35.3	4.34067	1.97166	2.36059
chr1	20072268	20072454	187	26.7	2.89994	1.79077	1.20054
chr1	20086520	20086917	398	19.52	3.43241	2.13214	1.62552
chr1	20090364	20090628	265	23.29	3.70851	2.10066	1.83892
chr1	20098911	20099636	726	23.06	3.07892	1.91825	1.33991
chr1	20101048	20101623	576	21.33	3.63059	2.13907	1.77664
chr1	20102051	20102360	310	18.74	3.03113	2.0258	1.30331
chr1	20113322	20113573	252	28.47	3.07203	1.80439	1.33734
chr1	20114096	20115344	1249	36.06	4.67474	1.98973	2.70269
chr1	20116203	20116433	231	32.91	3.06633	1.73456	1.33144
chr1	20125477	20125676	200	26.17	4.29804	2.17734	2.3267
chr1	20187174	20187619	446	20.01	4.21467	2.38829	2.25363
chr1	20188732	20189008	277	18.82	3.2218	2.09127	1.45417
chr1	20220056	20220479	424	24.03	3.15122	1.91595	1.39657
chr1	20220811	20221035	225	31.11	5.0074	2.22138	2.91775
chr1	20228370	20229606	1237	36.82	4.46364	1.96353	2.47365
chr1	20239136	20239636	501	27.01	3.48016	1.93743	1.65812
chr1	20252753	20254126	1374	35.28	3.6388	1.82293	1.78586
chr1	20342985	20344534	1550	46.65	4.69368	1.86398	2.65954
chr1	20356399	20356874	476	41.92	3.77809	1.76372	1.89561
chr1	20364344	20364624	281	56.8	4.25015	1.69879	2.27848
chr1	20372416	20372849	434	54.28	4.70017	1.78158	2.66536
chr1	20373223	20373752	530	47.9	3.45918	1.64636	1.64308
chr1	20387078	20387397	320	38.28	2.69088	1.59215	1.04423
chr1	20389574	20390364	791	51.51	4.45668	1.76652	2.47411
chr1	20399545	20400426	882	49.78	3.69518	1.66905	1.83239
chr1	20406313	20406629	317	63.64	3.0348	1.48613	1.30652
chr1	20407950	20408450	501	71.43	3.40931	1.50084	1.59835
chr1	20429167	20429541	375	24.46	3.67814	2.05645	1.81498
chr1	20441296	20441736	441	21.08	3.34025	2.05387	1.54619
chr1	20442089	20442818	730	24.71	4.45026	2.2647	2.45901
chr1	20451499	20451890	392	22.51	3.04469	1.92219	1.31623
chr1	20452272	20452653	382	25.73	3.52635	1.98269	1.68852
chr1	20457195	20459580	2386	45.32	5.29374	1.97847	3.17977
chr1	20477936	20478161	226	34.84	3.4042	1.78233	1.59337
chr1	20478501	20478827	327	35.32	3.70136	1.83866	1.83024
chr1	20485428	20485825	398	26.73	3.42637	1.92942	1.61367
chr1	20544627	20545217	591	20.04	4.20117	2.37311	2.2534
chr1	20551441	20552344	904	22.07	3.95624	2.20592	2.0542
chr1	20558395	20558883	489	23.06	6.11361	2.86068	3.8846
chr1	20559528	20559753	226	18.5	4.495	2.56922	2.48658
chr1	20597030	20597347	318	37.05	3.22565	1.71433	1.45602
chr1	20602306	20602789	484	36.51	3.35732	1.74653	1.5633
chr1	20637375	20638663	1289	16.86	3.61914	2.316	1.77334
chr1	20654233	20655138	906	56.42	3.64972	1.61173	1.79503
chr1	20657641	20658235	595	67.15	3.80897	1.56848	1.92604
chr1	20659596	20660059	464	69.33	3.73991	1.54814	1.87173
chr1	20664781	20665016	236	67.94	2.81203	1.43788	1.13589
chr1	20665408	20665870	463	76.73	4.71474	1.62549	2.67496
chr1	20672203	20673039	837	64.8	4.45399	1.66253	2.46171
chr1	20729595	20730048	454	42.37	4.21428	1.83859	2.25223
chr1	20754287	20754482	196	25.5	4.33534	2.20588	2.36334
chr1	20760849	20761036	188	35.33	4.95432	2.09924	2.88168
chr1	20761381	20762337	957	30.42	3.08737	1.77522	1.348
chr1	20764858	20765115	258	31.48	3.60238	1.87599	1.7591
chr1	20772269	20774095	1827	56.92	5.91254	1.91965	3.72249
chr1	20797728	20798096	369	28.83	3.31983	1.85958	1.52783
chr1	20798965	20800708	1744	29.01	3.61989	1.92687	1.77436
chr1	20811073	20811523	451	30.97	4.43855	2.07088	2.46287
chr1	20824335	20825565	1231	23	4.18291	2.23602	2.24974
chr1	20831664	20831940	277	28.76	2.98104	1.77631	1.26464
chr1	20832270	20834598	2329	32.04	4.21495	2.00678	2.2598
chr1	20862078	20862413	336	22.51	3.07705	1.93275	1.34078
chr1	20862755	20863534	780	27.98	5.49084	2.41069	3.37481
chr1	20890454	20892269	1816	32.75	3.85456	1.90689	1.96914
chr1	20938632	20938820	189	60.66	4.2188	1.66376	2.25806
chr1	20939222	20939462	241	61.67	4.65682	1.71134	2.63148
chr1	20941245	20942509	1265	56.8	4.55948	1.73041	2.56396
chr1	20955720	20956323	604	42.84	4.27417	1.84399	2.30032
chr1	20957060	20957246	187	44.72	4.05106	1.78178	2.1144
chr1	20962946	20963196	251	43.42	3.75699	1.74461	1.87512
chr1	20964174	20964686	513	39.99	3.08429	1.65313	1.34686
chr1	20976632	20976832	201	26.5	3.28086	1.89639	1.49822
chr1	20977559	20977895	337	25.26	2.93828	1.82945	1.23415
chr1	20978516	20978962	447	28.56	4.02281	2.04078	2.09765
chr1	20992078	20992654	577	69.2	5.70259	1.79055	3.5122
chr1	20992961	20993539	579	69.25	5.68472	1.77938	3.51728
chr1	20993947	20994154	208	66.67	4.72527	1.68971	2.67685
chr1	20998656	20999798	1143	44.16	3.42856	1.67497	1.62414
chr1	21006424	21006664	241	36.18	3.96392	1.87535	2.05267
chr1	21019055	21019266	212	53.93	5.60219	1.92251	3.42808
chr1	21020658	21021537	880	51.44	5.34329	1.89819	3.23392
chr1	21022041	21023141	1101	52.96	5.91527	1.97513	3.71196
chr1	21043662	21044233	572	47.94	3.30506	1.62246	1.51708
chr1	21044593	21044914	322	48.44	3.55682	1.65785	1.72259
chr1	21073495	21073704	210	52.16	4.52823	1.78103	2.51031
chr1	21079379	21080246	868	42.06	3.67892	1.7377	1.82612
chr1	21092644	21093326	683	29.1	3.40168	1.8757	1.59279
chr1	21094667	21094929	263	29.75	3.58004	1.90182	1.7428
chr1	21108029	21108299	271	15.35	3.10825	2.18927	1.3551
chr1	21142490	21144140	1651	46.51	3.63379	1.68947	1.78091
chr1	21148666	21149239	574	36.64	3.57582	1.79324	1.72972
chr1	21150679	21150928	250	34.03	4.40044	2.00557	2.41595
chr1	21207151	21207839	689	33.73	3.41786	1.80095	1.60533
chr1	21215262	21216262	1001	30.75	3.25513	1.80988	1.47866
chr1	21258231	21258417	187	27.52	4.87775	2.30003	2.80271
chr1	21261710	21262136	427	24.46	2.82107	1.81166	1.13992
chr1	21273809	21274005	197	49.56	5.66061	1.98125	3.49105
chr1	21302887	21303571	685	18.32	3.22495	2.10637	1.45706
chr1	21309309	21309800	492	26.79	3.28164	1.88954	1.50053
chr1	21327906	21328128	223	47.24	3.23063	1.61517	1.46019
chr1	21349937	21350169	233	47.93	3.14998	1.59668	1.39479
chr1	21381856	21382130	275	35.1	3.23207	1.74152	1.45833
chr1	21384035	21384769	735	38.12	3.44675	1.74363	1.63426
chr1	21392105	21392514	410	45.17	3.05538	1.60233	1.32149
chr1	21395041	21395281	241	44.27	3.0231	1.6039	1.29558
chr1	21400346	21400871	526	30.3	3.23674	1.81311	1.46492
chr1	21407888	21408210	323	19.31	3.7732	2.26691	1.88878
chr1	21408635	21408850	216	23.71	6.07609	2.8073	3.85519
chr1	21430783	21431463	681	38.74	3.40144	1.72958	1.59335
chr1	21437186	21437535	350	66.12	6.05102	1.8487	3.83749
chr1	21438295	21439570	1276	60.02	4.52417	1.70741	2.51756
chr1	21455137	21455407	271	52.07	6.69118	2.09917	4.40401
chr1	21455749	21456281	533	43.7	4.08698	1.79516	2.15478
chr1	21466100	21466302	203	34.44	4.23739	1.96578	2.27494
chr1	21469039	21469308	270	28.72	2.88685	1.75229	1.19421
chr1	21485523	21486207	685	28.18	2.90296	1.76634	1.20532
chr1	21492751	21493028	278	51.83	3.63334	1.64387	1.77856
chr1	21505782	21506024	243	46.98	4.02295	1.75135	2.09383
chr1	21506703	21506889	187	44.4	3.9444	1.76353	2.03438
chr1	21511763	21512196	434	33.38	3.89366	1.91032	1.99284
chr1	21513699	21513981	283	31.41	3.54072	1.86569	1.70454
chr1	21521451	21521997	547	27.03	3.78274	2.00811	1.91455
chr1	21538047	21538473	427	42.31	3.53321	1.71453	1.69859
chr1	21540822	21541606	785	49.96	5.91113	1.9947	3.74551
chr1	21542114	21542481	368	39.64	3.66227	1.7703	1.79925
chr1	21557007	21557309	303	44.29	4.58113	1.87344	2.56954
chr1	21558489	21559223	735	42.72	3.52221	1.70649	1.69362
chr1	21562175	21562512	338	32.11	2.85218	1.69587	1.1656
chr1	21570829	21571158	330	23	2.95237	1.88169	1.24577
chr1	21571580	21573429	1850	25.15	3.51074	1.98864	1.68392
chr1	21578690	21579864	1175	37.36	3.69254	1.79947	1.83791
chr1	21595521	21596107	587	25.14	3.05217	1.86126	1.32033
chr1	21596788	21597227	440	25.93	3.04116	1.84419	1.30989
chr1	21606320	21606538	219	46.71	3.64132	1.68883	1.78665
chr1	21607894	21608430	537	44.89	2.87078	1.5713	1.18156
chr1	21614355	21614553	199	45.17	3.48146	1.67574	1.65964
chr1	21622079	21622280	202	34.65	3.35498	1.77371	1.55566
chr1	21634025	21634217	193	27.69	3.45694	1.91835	1.63669
chr1	21635122	21636322	1201	32.9	3.632	1.86207	1.77662
chr1	21651583	21652802	1220	51.49	4.08186	1.71367	2.15126
chr1	21662828	21663038	211	41.55	4.08673	1.82754	2.14373
chr1	21670656	21670944	289	48.7	3.69524	1.67765	1.83424
chr1	21686190	21686768	579	42.29	3.38261	1.68497	1.58372
chr1	21698984	21699410	427	44.26	3.29754	1.65176	1.5121
chr1	21701137	21701543	407	40.7	3.48632	1.72304	1.66082
chr1	21724832	21725533	702	41.09	3.2678	1.67726	1.48983
chr1	21782196	21782737	542	19.84	3.44422	2.12893	1.62787
chr1	21785137	21785353	217	19.98	3.09603	2.00734	1.35362
chr1	21793164	21793364	201	29.15	4.22067	2.07474	2.263
chr1	21802023	21802281	259	53.98	5.20715	1.85229	3.11031
chr1	21814419	21814727	309	35.59	3.16331	1.71985	1.40688
chr1	21832584	21832770	187	35.17	3.13433	1.71909	1.38428
chr1	21848496	21849222	727	35.12	4.4573	1.99356	2.46847
chr1	21861302	21862690	1389	47.81	3.95724	1.72838	2.04912
chr1	21878527	21878812	286	46.21	3.28558	1.63282	1.50311
chr1	21890160	21890483	324	21.54	2.86306	1.88909	1.17295
chr1	21892661	21892917	257	29.68	4.67893	2.17376	2.64853
chr1	21899219	21899568	350	36.37	2.96436	1.6688	1.25297
chr1	21909125	21909484	360	27.87	4.36891	2.13627	2.40241
chr1	21917295	21917881	587	30.81	3.15011	1.78426	1.39663
chr1	21922245	21923299	1055	30.99	4.15097	2.01688	2.20412
chr1	21936183	21936377	195	30.62	3.8158	1.94789	1.92334
chr1	21944457	21945470	1014	47.93	4.87559	1.85899	2.85285
chr1	21945861	21946196	336	46.61	3.46925	1.66037	1.64937
chr1	21953475	21953833	359	52.88	3.02978	1.54311	1.30154
chr1	21983544	21983937	394	34.94	2.87437	1.66599	1.18101
chr1	21989126	21990449	1324	61.71	5.78212	1.84609	3.62188
chr1	22002615	22002904	290	28.33	3.64467	1.95195	1.78825
chr1	22004200	22004518	319	24.45	3.53847	2.01611	1.70355
chr1	22048010	22048196	187	22.93	3.33002	1.99716	1.53551
chr1	22212506	22212946	441	23	3.22639	1.96276	1.45758
chr1	22224631	22224819	189	41.17	4.00257	1.81853	2.07044
chr1	22237526	22238515	990	46.2	3.88148	1.73016	1.98997
chr1	22255979	22256665	687	46.36	3.45244	1.66076	1.63362
chr1	22259177	22259446	270	55.93	5.5377	1.88321	3.38665
chr1	22260004	22260190	187	46.93	2.98052	1.57488	1.26466
chr1	22273268	22273579	312	46.13	4.05786	1.76653	2.12194
chr1	22292266	22292493	228	34.66	2.85777	1.6646	1.17141
chr1	22301173	22301433	261	31.91	2.90352	1.70989	1.20579
chr1	22314731	22315525	795	42.17	4.27745	1.83976	2.32928
chr1	22326547	22326895	349	34	3.18813	1.74512	1.42589
chr1	22370313	22370557	245	21.91	3.96304	2.22284	2.04829
chr1	22381161	22381624	464	55.88	6.72629	2.02401	4.4775
chr1	22382130	22383864	1735	54.93	4.77462	1.78524	2.73056
chr1	22388943	22389489	547	45.61	3.4505	1.66697	1.63151
chr1	22427065	22427252	188	21.97	3.4787	2.06938	1.65544
chr1	22480376	22480827	452	44.56	3.49071	1.68444	1.66409
chr1	22489779	22490310	532	34.67	3.15323	1.72916	1.39723
chr1	22512254	22512440	187	22.62	3.06212	1.92385	1.32939
chr1	22533298	22533761	464	53.16	3.25466	1.5749	1.48089
chr1	22534271	22534740	470	57.44	4.80655	1.76664	2.75755
chr1	22540451	22541171	721	53.17	4.54723	1.76615	2.54274
chr1	22542524	22543434	911	50.91	3.4104	1.61511	1.60377
chr1	22560619	22560894	276	47	3.79406	1.71422	1.90539
chr1	22563117	22563495	379	45.56	3.13199	1.61224	1.38055
chr1	22586210	22586468	259	50.23	3.47618	1.6312	1.65442
chr1	22594264	22596067	1804	53.88	4.57528	1.76128	2.57173
chr1	22604247	22606644	2398	42.1	5.87257	2.11762	3.7111
chr1	22618088	22618837	750	34.35	3.23488	1.75006	1.46456
chr1	22619626	22620064	439	37.56	2.90215	1.64309	1.20478
chr1	22628019	22628430	412	57.94	3.03668	1.51468	1.30661
chr1	22629412	22630045	634	62.73	4.0652	1.62727	2.13517
chr1	22637280	22637786	507	55.8	3.39602	1.5801	1.58858
chr1	22638254	22638450	197	54.63	3.47623	1.60031	1.65143
chr1	22638917	22639652	736	57.94	5.11882	1.8007	3.03574
chr1	22640007	22640209	203	47.04	2.92534	1.56479	1.22323
chr1	22660057	22660368	312	49.87	2.79514	1.52369	1.12516
chr1	22662114	22663223	1110	52.17	4.24035	1.72352	2.30218
chr1	22668798	22669303	506	40.74	4.0766	1.83341	2.14123
chr1	22673410	22674015	606	51.14	4.03505	1.71165	2.10762
chr1	22675708	22675901	194	51.69	3.46742	1.62122	1.64247
chr1	22691727	22692172	446	61.14	2.87166	1.47473	1.18134
chr1	22701350	22701682	333	75.53	7.75821	1.94049	5.38939
chr1	22702064	22702334	271	58.31	3.13506	1.52655	1.38496
chr1	22731245	22731682	438	45.58	3.96046	1.75417	2.04717
chr1	22744325	22744530	206	43.75	3.99755	1.78113	2.07757
chr1	22745106	22745688	583	39.41	3.37887	1.71714	1.57796
chr1	22753487	22754271	785	35.08	3.53897	1.8036	1.7085
chr1	22754721	22755075	355	35.22	3.78694	1.85486	1.90667
chr1	22755796	22756381	586	32.97	3.28715	1.782	1.50306
chr1	22776208	22776806	599	44.15	2.94543	1.58986	1.23898
chr1	22783634	22783820	187	39.1	4.12312	1.86837	2.17372
chr1	22791024	22792007	984	30.89	3.46204	1.85233	1.6492
chr1	22803240	22803994	755	52.83	4.30909	1.7321	2.34889
chr1	22812722	22812963	242	54.18	3.18025	1.55782	1.42008
chr1	22829251	22829527	277	42.3	3.8599	1.7721	1.96654
chr1	22837018	22837410	393	26.46	3.38597	1.92678	1.57978
chr1	22843331	22844485	1155	40.82	3.92399	1.7946	2.03229
chr1	22845396	22845678	283	40.22	3.23997	1.67936	1.47222
chr1	22846080	22846948	869	44.13	4.38144	1.83962	2.40279
chr1	22857389	22857644	256	43.43	3.06552	1.61842	1.32881
chr1	22857967	22858194	228	47.48	3.80964	1.70808	1.92644
chr1	22859191	22859820	630	47.88	3.07476	1.58404	1.33742
chr1	22860948	22861402	455	54.72	4.30503	1.72253	2.3273
chr1	22870853	22871094	242	46.78	2.96344	1.57355	1.25082
chr1	22891762	22892012	251	43.02	6.77281	2.26467	4.49872
chr1	22906146	22906650	505	44.88	3.25673	1.64071	1.47797
chr1	22907173	22907445	273	42.28	2.71887	1.56329	1.06578
chr1	22910511	22910754	244	40.34	3.11093	1.65576	1.36495
chr1	22942448	22942912	465	48.32	3.15997	1.5958	1.40313
chr1	22961386	22961597	212	44.02	2.9373	1.5902	1.2319
chr1	22970669	22970912	244	24.47	3.47225	1.99573	1.65095
chr1	22980497	22980992	496	25.95	3.00286	1.83277	1.28188
chr1	22990244	22990458	215	43.3	4.86236	1.93702	2.8055
chr1	23003771	23003988	218	38.43	4.39303	1.92999	2.39985
chr1	23005209	23005501	293	34.23	3.76724	1.86415	1.89481
chr1	23033033	23033586	554	37.45	3.66681	1.79827	1.8082
chr1	23047686	23048145	460	44.3	3.98734	1.77267	2.06981
chr1	23068797	23069271	475	21.59	3.1895	1.9912	1.42645
chr1	23090954	23091214	261	30.76	5.62719	2.37049	3.4669
chr1	23092894	23093084	191	31.12	5.26332	2.27799	3.14347
chr1	23105701	23105935	235	34.02	2.81918	1.66455	1.14354
chr1	23114554	23114782	229	39.4	3.85218	1.80718	1.95977
chr1	23115232	23115823	592	41.07	4.10838	1.83045	2.17563
chr1	23120147	23120376	230	30.22	3.29578	1.82877	1.51001
chr1	23135823	23136227	405	44.21	3.0907	1.61589	1.35061
chr1	23180458	23180917	460	32.13	3.05682	1.74277	1.32507
chr1	23187361	23188910	1550	36.72	4.65956	1.99571	2.65498
chr1	23212824	23213062	239	33.74	4.91663	2.12021	2.86012
chr1	23216008	23216325	318	32.64	7.34022	2.70043	5.00169
chr1	23239272	23240367	1096	23.3	5.77807	2.69757	3.62921
chr1	23241217	23241430	214	17.53	3.30776	2.16874	1.51882
chr1	23261864	23263035	1172	16.71	3.46287	2.25593	1.65186
chr1	23295698	23296151	454	35.1	4.60149	2.0143	2.60593
chr1	23296702	23297716	1015	36.49	4.20282	1.91842	2.25144
chr1	23441894	23442088	195	61.85	4.03402	1.63103	2.10581
chr1	23450966	23451218	253	55.56	3.20499	1.55318	1.43896
chr1	23457768	23458590	823	54.52	3.6209	1.61887	1.77739
chr1	23459535	23459731	197	50.66	3.37676	1.61248	1.5747
chr1	23460100	23460498	399	48.8	3.27949	1.6119	1.49571
chr1	23470317	23470727	411	55.9	3.61496	1.60976	1.76785
chr1	23471570	23472314	745	62.46	3.81922	1.59813	1.92969
chr1	23480615	23481001	387	57.03	3.74792	1.62224	1.87436
chr1	23496986	23497211	226	53.17	3.17315	1.56314	1.41492
chr1	23498109	23498315	207	59.05	4.03204	1.64622	2.11088
chr1	23505878	23507194	1317	73.07	4.51249	1.61988	2.51228
chr1	23523892	23524126	235	54.95	4.68903	1.76232	2.68075
chr1	23524981	23525356	376	45.3	2.73836	1.54412	1.08085
chr1	23526679	23527400	722	46.59	3.28353	1.62758	1.5053
chr1	23532741	23532995	255	48.47	2.8127	1.53566	1.13617
chr1	23546603	23547337	735	62.3	4.09916	1.63238	2.16878
chr1	23547727	23548422	696	57.54	2.9869	1.50958	1.27046
chr1	23562329	23562843	515	45.02	4.64155	1.86729	2.63383
chr1	23564485	23565079	595	32.51	3.07615	1.74175	1.33826
chr1	23576695	23576929	235	21.99	4.87152	2.51418	2.8054
chr1	23577327	23577878	552	22.1	4.87605	2.48431	2.84079
chr1	23578303	23579338	1036	24.17	5.4003	2.5486	3.28912
chr1	23590134	23590956	823	20.75	3.07132	1.97773	1.33455
chr1	23607207	23607453	247	23.38	3.46473	2.02456	1.64421
chr1	23672385	23673056	672	37.84	2.91378	1.64216	1.21272
chr1	23680818	23681506	689	51.3	3.2759	1.59052	1.49808
chr1	23681943	23682295	353	56.22	4.45409	1.72377	2.46953
chr1	23684629	23684858	230	59.59	3.4621	1.56741	1.63969
chr1	23688256	23688611	356	53.15	3.28044	1.57951	1.49744
chr1	23693900	23694793	894	42.75	4.28481	1.83083	2.33846
chr1	23702240	23703614	1375	25.32	2.86974	1.80933	1.18108
chr1	23704145	23704758	614	23.99	3.57859	2.04039	1.73388
chr1	23718552	23718873	322	32.6	3.49356	1.8352	1.66702
chr1	23719860	23720289	430	38.19	3.99379	1.84684	2.08541
chr1	23726959	23727277	319	39.78	2.78258	1.59719	1.1155
chr1	23727644	23728082	439	43.21	4.15264	1.81438	2.20575
chr1	23728652	23728965	314	42.29	4.55194	1.90082	2.53414
chr1	23740252	23740726	475	32.71	4.94789	2.16111	2.87364
chr1	23745986	23746350	365	19.8	2.95918	1.96806	1.2471
chr1	23757764	23759473	1710	37.89	4.00902	1.85153	2.10228
chr1	23767406	23767734	329	57.75	2.93954	1.50148	1.23423
chr1	23775327	23775644	318	69.12	3.34754	1.50242	1.55186
chr1	23776102	23776486	385	76.97	5.26692	1.68562	3.14275
chr1	23777580	23778132	553	66.94	3.51048	1.53245	1.68332
chr1	23805129	23805510	382	63.69	3.19762	1.50804	1.43202
chr1	23831840	23832303	464	60.89	3.8322	1.60658	1.94834
chr1	23833516	23833723	208	61.14	2.94779	1.48588	1.2404
chr1	23870908	23871327	420	58.77	2.95615	1.49869	1.24555
chr1	23882058	23882277	220	54.49	3.21475	1.56172	1.44696
chr1	23886484	23886739	256	54.05	3.73345	1.64248	1.85898
chr1	23894635	23895318	684	54.22	3.70607	1.63348	1.84681
chr1	23907750	23908568	819	33.42	3.30049	1.7781	1.51553
chr1	23909183	23909404	222	34.56	4.29152	1.9801	2.31064
chr1	23943593	23943857	265	37.56	2.9335	1.64976	1.2265
chr1	23955868	23956434	567	26.12	4.67319	2.27979	2.64655
chr1	24012750	24013173	424	47.98	3.40884	1.63731	1.60496
chr1	24039778	24040263	486	48.95	3.48936	1.64397	1.66522
chr1	24051254	24051517	264	53.55	3.09824	1.54892	1.35642
chr1	24056516	24056805	290	53.53	3.35305	1.58913	1.55289
chr1	24063470	24063954	485	63.33	4.6451	1.69609	2.62588
chr1	24064749	24066058	1310	64.74	4.7933	1.70807	2.74191
chr1	24072682	24072907	226	48.53	4.01783	1.73205	2.09671
chr1	24079789	24080477	689	65.83	7.67497	2.04087	5.29155
chr1	24085884	24086076	193	60.38	3.79623	1.60808	1.90943
chr1	24096749	24098880	2132	59.19	5.10461	1.77452	3.04961
chr1	24111925	24112310	386	29.68	3.4055	1.86528	1.59672
chr1	24112928	24113155	228	34.34	3.93849	1.9017	2.03013
chr1	24118485	24119841	1357	41.86	3.17829	1.65372	1.41865
chr1	24120519	24121104	586	43.82	4.93243	1.93617	2.87677
chr1	24129095	24129393	299	31.48	5.12502	2.23681	3.02268
chr1	24134051	24137217	3167	70.58	6.60576	1.86232	4.35493
chr1	24140964	24141257	294	51.64	3.45312	1.61816	1.63312
chr1	24146254	24148251	1998	61.96	4.40977	1.67546	2.42894
chr1	24155931	24156857	927	56.79	3.5477	1.59271	1.71875
chr1	24177083	24177508	426	63.8	3.36873	1.53019	1.56739
chr1	24188154	24189647	1494	67.4	5.36779	1.73294	3.28888
chr1	24189954	24190182	229	60.57	4.12149	1.65094	2.17682
chr1	24230099	24230328	230	19.09	3.55148	2.19519	1.7111
chr1	24243192	24244289	1098	27.09	4.2725	2.12705	2.32927
chr1	24245991	24246397	407	27.82	2.88951	1.76845	1.19535
chr1	24246946	24247181	236	29.56	3.11653	1.79728	1.36819
chr1	24255130	24255426	297	22.05	4.13778	2.27605	2.18915
chr1	24297703	24297889	187	24.74	4.07285	2.16207	2.13593
chr1	24307323	24307615	293	16.64	3.69528	2.36177	1.82147
chr1	24342524	24343499	976	44.09	6.38031	2.155	4.18029
chr1	24345087	24345327	241	32.63	3.74562	1.89037	1.87141
chr1	24351250	24351878	629	22.43	3.94879	2.20024	2.03612
chr1	24352202	24353057	856	29.99	7.54669	2.87791	5.18135
chr1	24353689	24354209	521	23.35	4.08536	2.20709	2.15224
chr1	24375314	24375775	462	17.63	3.27042	2.15273	1.49016
chr1	24376704	24377065	362	17.91	4.34509	2.5297	2.37281
chr1	24391499	24391845	347	37.2	3.56731	1.78319	1.7241
chr1	24401113	24401383	271	31.8	3.88683	1.92795	2.00335
chr1	24416729	24416972	244	51.42	6.2266	2.04005	3.99205
chr1	24428118	24428998	881	42.99	3.31896	1.66929	1.52904
chr1	24438287	24438598	312	49.63	3.57096	1.65222	1.72871
chr1	24441492	24441964	473	59.71	3.58658	1.58184	1.7434
chr1	24453544	24453768	225	54.73	3.65931	1.62666	1.79835
chr1	24454150	24455130	981	57.55	4.74271	1.74867	2.72081
chr1	24464655	24464951	297	39.19	3.06933	1.65933	1.3334
chr1	24477293	24477938	646	29.59	2.99721	1.76708	1.27745
chr1	24563849	24564163	315	27.19	2.82443	1.76242	1.14601
chr1	24574449	24574748	300	33.67	2.77584	1.65885	1.10939
chr1	24582893	24583310	418	51.72	3.90871	1.68579	2.00661
chr1	24601092	24601370	279	20.32	2.89313	1.93146	1.19823
chr1	24629671	24631003	1333	39.19	5.04392	2.02475	2.98232
chr1	24631502	24631965	464	35.65	3.44241	1.77603	1.62881
chr1	24657292	24657588	297	65.13	4.44404	1.65972	2.4512
chr1	24658563	24659057	495	59.07	3.51959	1.57719	1.68696
chr1	24659790	24659998	209	54.2	3.25745	1.56959	1.47883
chr1	24673379	24674657	1279	60.1	3.42895	1.55766	1.62058
chr1	24678668	24678877	210	64.54	2.94515	1.46966	1.23639
chr1	24728398	24729287	890	67.28	3.54583	1.53548	1.71081
chr1	24743357	24743665	309	73.42	4.7474	1.64472	2.71038
chr1	24750273	24750600	328	72.67	5.35966	1.71623	3.24046
chr1	24754842	24755195	354	58.56	3.97902	1.64368	2.06377
chr1	24755589	24755952	364	57.24	4.75284	1.75719	2.71875
chr1	24756293	24756752	460	49.37	3.61102	1.66032	1.76253
chr1	24817719	24817930	212	27.13	3.33588	1.89737	1.54205
chr1	24818592	24819429	838	29.79	4.31107	2.07864	2.34239
chr1	24863442	24863995	554	45.59	5.99831	2.08112	3.81804
chr1	24870636	24871108	473	42.37	3.23922	1.66024	1.46434
chr1	24877321	24877771	451	35.78	3.22686	1.72844	1.45893
chr1	24962180	24962627	448	34.97	4.90058	2.0793	2.86196
chr1	24965289	24965602	314	37.81	3.64112	1.78843	1.78662
chr1	25005310	25005717	408	48.54	3.37919	1.62893	1.57747
chr1	25006270	25007112	843	52.46	4.40708	1.74874	2.43397
chr1	25029617	25029850	234	46.2	2.89912	1.56604	1.20309
chr1	25037164	25037602	439	52.89	3.16092	1.56282	1.40474
chr1	25101519	25102401	883	43.21	3.05399	1.61839	1.32002
chr1	25128830	25129102	273	42.74	3.20818	1.64998	1.44263
chr1	25136929	25137517	589	31.7	3.18524	1.77869	1.42288
chr1	25172142	25172506	365	30.58	3.36276	1.83831	1.56434
chr1	25196834	25197705	872	61.1	3.47214	1.5576	1.65404
chr1	25256498	25257114	617	75.34	4.17792	1.56677	2.24235
chr1	25257462	25257734	273	79.19	4.94088	1.62974	2.88821
chr1	25275252	25275439	188	43.69	3.25653	1.65123	1.47873
chr1	25296236	25296650	415	38.8	3.24786	1.69932	1.47127
chr1	25297180	25298383	1204	40.21	3.38983	1.7074	1.59205
chr1	25332105	25332920	816	24.99	3.14613	1.89315	1.39102
chr1	25333470	25334012	543	23.28	3.37741	2.00052	1.57603
chr1	25345719	25346163	445	34.29	4.43532	2.01462	2.43531
chr1	25346484	25348564	2081	38.21	4.74375	1.98325	2.7345
chr1	25360043	25361719	1677	40.26	6.60851	2.30514	4.3423
chr1	25373965	25375178	1214	32.16	5.44694	2.26989	3.32663
chr1	25392576	25392838	263	51.24	3.19645	1.57966	1.43363
chr1	25394907	25395189	283	56.4	3.11187	1.53472	1.36495
chr1	25402955	25404625	1671	42.73	3.51456	1.70668	1.6877
chr1	25413365	25413607	243	37.5	4.51688	1.96579	2.51254
chr1	25414223	25415030	808	39.98	4.09453	1.84029	2.16824
chr1	25436803	25437623	821	49.17	3.60188	1.65905	1.75841
chr1	25447368	25447982	615	43.17	3.17038	1.63741	1.41686
chr1	25449089	25449390	302	42.62	3.13732	1.63884	1.38416
chr1	25454106	25454566	461	33.42	4.3112	1.99321	2.34998
chr1	25464947	25465266	320	24.31	4.15619	2.20184	2.20206
chr1	25472285	25472858	574	29.51	3.56675	1.90905	1.7243
chr1	25479578	25481327	1750	39.73	4.31794	1.87716	2.37177
chr1	25498487	25498802	316	48.65	3.82477	1.70012	1.93828
chr1	25499793	25500017	225	46.08	2.96172	1.57765	1.25164
chr1	25512313	25512541	229	43.39	3.87692	1.75696	1.99236
chr1	25512968	25513435	468	43.36	4.04797	1.79522	2.11693
chr1	25520476	25520850	375	40.33	2.97134	1.62902	1.25821
chr1	25521943	25522166	224	39.43	3.16482	1.67596	1.40604
chr1	25522517	25522952	436	37.83	2.89924	1.63938	1.20186
chr1	25535325	25537271	1947	35.85	5.77152	2.24083	3.61234
chr1	25551337	25551976	640	43.22	2.94056	1.59775	1.23493
chr1	25552556	25552981	426	47.02	3.05473	1.58737	1.32177
chr1	25557639	25557975	337	55.12	2.72455	1.48216	1.07037
chr1	25558415	25558615	201	60.93	4.35415	1.68266	2.3606
chr1	25577398	25577672	275	31.5	2.88207	1.71076	1.18889
chr1	25591580	25592148	569	61.17	4.32248	1.67191	2.34806
chr1	25603411	25604514	1104	38.9	3.71456	1.78825	1.84548
chr1	25665065	25665354	290	16.45	3.22542	2.1868	1.44853
chr1	25665990	25666180	191	16.87	3.57774	2.30543	1.73093
chr1	25713480	25713756	277	34.29	2.98094	1.69652	1.26684
chr1	25736239	25737044	806	51.33	3.29448	1.5948	1.50816
chr1	25739395	25740080	686	62.8	3.62837	1.57153	1.77311
chr1	25743624	25745370	1747	66.85	4.25058	1.62151	2.29913
chr1	25752919	25754481	1563	40.22	3.75345	1.77428	1.88482
chr1	25775735	25777454	1720	33	3.35844	1.79576	1.56318
chr1	25809847	25810154	308	23.81	3.13853	1.91853	1.38722
chr1	25810492	25811490	999	29.77	4.96202	2.23815	2.89367
chr1	25817208	25818259	1052	33.23	5.1185	2.169	3.04683
chr1	25830604	25831679	1076	30.39	6.2132	2.5048	4.00744
chr1	25831985	25832328	344	36.08	9.35608	2.98911	6.85531
chr1	25832647	25833053	407	23.88	3.65447	2.06481	1.79897
chr1	25856642	25857295	654	20.33	5.14726	2.69394	3.0463
chr1	25870823	25871014	192	26.64	3.16714	1.86196	1.4099
chr1	25883488	25883717	230	44.24	4.12815	1.7985	2.18302
chr1	25889260	25890434	1175	49.1	4.50407	1.79454	2.52051
chr1	25907187	25907377	191	43.32	4.69072	1.90957	2.65552
chr1	25912372	25913737	1366	35.72	3.1183	1.70849	1.3709
chr1	25918743	25919091	349	48.24	3.82955	1.70517	1.94047
chr1	25920353	25920597	245	49.99	3.42129	1.62303	1.61477
chr1	25921708	25922681	974	54.76	4.44582	1.72767	2.47785
chr1	25923852	25924054	203	51.1	3.16327	1.57614	1.40552
chr1	25951606	25951964	359	38.07	3.05434	1.66854	1.3214
chr1	25952425	25953675	1251	49.75	6.97749	2.16741	4.67877
chr1	25981749	25982615	867	40.19	3.14641	1.66375	1.39376
chr1	25988863	25989163	301	35.59	2.85181	1.65361	1.16658
chr1	26003111	26003755	645	30.21	3.25207	1.81857	1.47545
chr1	26026941	26027677	737	70.96	4.5917	1.63846	2.58456
chr1	26037661	26038424	764	42.86	3.31287	1.66941	1.52263
chr1	26045385	26045636	252	43.08	5.0504	1.96762	2.977
chr1	26056441	26056742	302	46.26	3.23224	1.62434	1.45915
chr1	26113162	26113434	273	56.46	3.47855	1.58631	1.66068
chr1	26127866	26128140	275	55.12	3.47115	1.59559	1.64779
chr1	26150076	26150498	423	37.26	3.65615	1.7996	1.797
chr1	26158831	26159021	191	21.07	3.27972	2.03351	1.50158
chr1	26159431	26159617	187	21.69	3.77284	2.16736	1.89627
chr1	26171549	26172633	1085	76.71	28.0863	4.39006	24.3304
chr1	26187879	26189082	1204	55.46	5.67245	1.89208	3.53226
chr1	26218028	26218249	222	57.88	5.48243	1.85326	3.34289
chr1	26239446	26239777	332	39.71	3.13213	1.66681	1.38051
chr1	26272392	26272824	433	45	2.96992	1.58839	1.25748
chr1	26274129	26274377	249	46.91	3.8117	1.71643	1.92297
chr1	26275898	26276373	476	43.96	2.90163	1.58393	1.20575
chr1	26280675	26281080	406	46.67	3.41181	1.65037	1.60277
chr1	26281430	26281831	402	45.76	3.39922	1.65553	1.5937
chr1	26326528	26327312	785	19.54	3.13021	2.03305	1.38121
chr1	26351419	26351939	521	24.01	3.22029	1.93754	1.45038
chr1	26352533	26352879	347	23	2.70462	1.80724	1.0548
chr1	26353279	26353482	204	25.86	3.57251	1.99031	1.72986
chr1	26354530	26354740	211	29.97	5.13863	2.27634	3.04368
chr1	26403810	26405053	1244	22.58	3.97108	2.20136	2.0567
chr1	26441880	26442338	459	20.42	3.60856	2.1566	1.76868
chr1	26463978	26464480	503	16.95	3.21356	2.16051	1.44537
chr1	26469481	26469819	339	18.13	3.58923	2.23909	1.75235
chr1	26483749	26484776	1028	31.89	4.13479	1.9926	2.19191
chr1	26488421	26488901	481	48.71	9.00727	2.50794	6.51777
chr1	26494899	26495828	930	46.84	4.41897	1.81844	2.42347
chr1	26498902	26499713	812	48.69	5.37765	1.94148	3.25782
chr1	26513022	26513719	698	29.62	6.38705	2.58139	4.15861
chr1	26557611	26557854	244	19.82	4.45038	2.48347	2.44375
chr1	26570841	26571169	329	20.21	3.56816	2.16015	1.72249
chr1	26591588	26591859	272	24.23	3.49557	2.00964	1.67078
chr1	26594033	26594436	404	26.45	3.7447	2.01999	1.87266
chr1	26594820	26595135	316	31.51	5.81772	2.39811	3.62553
chr1	26596661	26596962	302	30.46	6.53546	2.61432	4.25777
chr1	26641225	26642467	1243	24.57	3.72671	2.06813	1.85357
chr1	26643744	26643930	187	30.17	4.5816	2.14193	2.55984
chr1	26644371	26644815	445	27.67	3.36469	1.89535	1.56144
chr1	26660228	26660846	619	25.32	4.70205	2.31372	2.67366
chr1	26674737	26675190	454	22.07	3.14708	1.96403	1.39293
chr1	26697127	26697400	274	22.17	3.72639	2.14335	1.85134
chr1	26703034	26704433	1400	21.6	4.89243	2.52838	2.83701
chr1	26749562	26749854	293	18.64	4.70271	2.62953	2.66463
chr1	27050540	27050988	449	17.32	2.86471	2.01397	1.1761
chr1	27063567	27064145	579	21.61	3.46197	2.07686	1.64142
chr1	27065777	27066193	417	19.83	3.15114	2.03059	1.39995
chr1	27066929	27067201	273	20.39	3.79639	2.22559	1.91344
chr1	27086252	27086575	324	19.6	2.93568	1.96513	1.22957
chr1	27111908	27112441	534	15.66	3.24736	2.23128	1.46386
chr1	27128076	27128308	233	30.38	4.57196	2.12141	2.56862
chr1	27136451	27136776	326	39.37	3.81919	1.80077	1.93449
chr1	27137468	27138106	639	41.34	4.5136	1.89313	2.52949
chr1	27153474	27153852	379	32.36	3.04091	1.73579	1.31254
chr1	27160585	27160908	324	47.77	3.18832	1.60467	1.42307
chr1	27161965	27163479	1515	64.39	7.81052	2.04188	5.46138
chr1	27174777	27175053	277	37.66	3.23607	1.71021	1.46197
chr1	27177388	27177673	286	42	2.72152	1.56619	1.06759
chr1	27182412	27182722	311	41.71	2.85509	1.59428	1.16804
chr1	27217175	27217447	273	23.2	2.8495	1.84665	1.16539
chr1	27217763	27218021	259	24.21	3.18948	1.92272	1.42593
chr1	27229155	27229651	497	32.44	3.19998	1.77009	1.43522
chr1	27232814	27233211	398	34.63	3.28195	1.7588	1.49699
chr1	27233691	27234607	917	32.01	2.91752	1.71231	1.21614
chr1	27240329	27241308	980	39.05	3.41394	1.7277	1.60538
chr1	27243482	27243809	328	44.49	3.87609	1.75231	1.97549
chr1	27268688	27269112	425	16.76	3.07945	2.117	1.33962
chr1	27281875	27282108	234	32.72	4.26256	2.00705	2.29239
chr1	27288822	27289063	242	32.77	4.24551	2.00105	2.28042
chr1	27289393	27289811	419	30.02	3.70079	1.92995	1.83449
chr1	27366908	27367323	416	46.48	3.47656	1.66378	1.65322
chr1	27367787	27368650	864	47.73	3.58378	1.66847	1.74333
chr1	27393452	27393951	500	35.19	3.08627	1.70787	1.34677
chr1	27397078	27397333	256	29.91	2.86295	1.72923	1.1775
chr1	27410782	27411329	548	25.98	3.54318	1.98108	1.70293
chr1	27412707	27412984	278	21.88	3.12462	1.96283	1.37625
chr1	27456299	27456556	258	54.86	3.86588	1.65721	1.96292
chr1	27457466	27457996	531	73.74	9.09095	2.11734	6.56926
chr1	27460397	27460617	221	60.71	3.71918	1.59392	1.85243
chr1	27466516	27466871	356	61.26	3.45133	1.55609	1.63064
chr1	27468177	27468407	231	62.39	3.70444	1.58042	1.84416
chr1	27470273	27470590	318	72.01	6.378	1.83397	4.1315
chr1	27482644	27483581	938	78.3	6.4894	1.78337	4.2644
chr1	27525343	27525794	452	52.9	4.19847	1.71978	2.24484
chr1	27530361	27531502	1142	56.7	5.06598	1.80591	2.9873
chr1	27607712	27609199	1488	48.35	4.938	1.87051	2.89018
chr1	27623751	27624276	526	38.22	4.71807	1.98387	2.69737
chr1	27626694	27627035	342	30.57	3.22353	1.80653	1.45278
chr1	27648186	27650864	2679	27.95	3.90307	2.02185	2.00483
chr1	27697778	27698800	1023	42.52	4.34507	1.8531	2.37624
chr1	27704437	27704725	289	42.32	3.54439	1.71606	1.70948
chr1	27705456	27706211	756	39.14	3.24885	1.69571	1.47224
chr1	27714588	27715923	1336	31.98	3.18788	1.77537	1.42552
chr1	27733201	27733462	262	22.16	2.72014	1.82996	1.06507
chr1	27761688	27762000	313	16.87	3.8099	2.39365	1.9153
chr1	27762589	27762987	399	15.83	3.3233	2.25449	1.52281
chr1	27798818	27799034	217	20.19	5.50806	2.8382	3.34647
chr1	27805182	27807457	2276	32.65	7.07346	2.61399	4.78195
chr1	27831761	27832487	727	19.62	3.26687	2.07713	1.48659
chr1	27835568	27835931	364	23.51	3.89066	2.14331	1.99375
chr1	27849215	27849436	222	22.88	5.70781	2.71696	3.55262
chr1	27849997	27850229	233	21.57	4.84483	2.52179	2.78675
chr1	27850946	27851445	500	21.24	4.52965	2.42979	2.5234
chr1	27860154	27861205	1052	39.32	6.3731	2.27954	4.13669
chr1	27861768	27863223	1456	36.42	5.05453	2.06943	3.00807
chr1	27874668	27875230	563	39.58	4.78625	1.98196	2.74076
chr1	27878321	27878613	293	45.14	5.51564	2.02168	3.36759
chr1	27884310	27884699	390	27	2.97223	1.80469	1.25634
chr1	27898313	27898646	334	21.04	2.98744	1.94152	1.27021
chr1	27909882	27910462	581	19.63	4.40723	2.45133	2.43652
chr1	27911295	27911746	452	17.88	3.29015	2.15185	1.50547
chr1	27950571	27953387	2817	50.78	6.49886	2.069	4.27108
chr1	27962387	27962641	255	17.21	2.98965	2.0652	1.27298
chr1	27983568	27984225	658	44.07	4.65989	1.88915	2.63749
chr1	27985359	27985565	207	42.16	3.76377	1.75403	1.89355
chr1	27994503	27995390	888	28.31	4.27773	2.1129	2.30736
chr1	28001619	28001833	215	16.64	3.14863	2.1483	1.39706
chr1	28002569	28003050	482	21.97	5.71363	2.78802	3.54028
chr1	28011471	28011727	257	22.04	4.64497	2.43791	2.61498
chr1	28012779	28012980	202	18.77	3.2707	2.11109	1.48778
chr1	28013925	28014892	968	18.83	3.41705	2.15563	1.60724
chr1	28026844	28027149	306	22.59	3.38391	2.02407	1.57671
chr1	28046166	28047320	1155	31.92	4.51769	2.08072	2.50847
chr1	28066333	28066578	246	36.14	3.84221	1.85556	1.94488
chr1	28068330	28068607	278	34.2	3.31135	1.76926	1.52349
chr1	28090042	28090255	214	39.39	4.14651	1.86335	2.20269
chr1	28105984	28106286	303	31.16	3.22537	1.79613	1.45539
chr1	28118396	28118753	358	58.44	3.48278	1.57578	1.6595
chr1	28138265	28138488	224	46.61	3.27554	1.62771	1.49566
chr1	28161103	28161627	525	32.7	3.79728	1.89834	1.91811
chr1	28176342	28176654	313	43	3.86157	1.76669	1.96276
chr1	28177007	28177340	334	39.2	2.89382	1.62507	1.19979
chr1	28184437	28184635	199	46.79	3.98512	1.74637	2.06451
chr1	28185091	28186172	1082	44.77	3.37712	1.66276	1.57154
chr1	28203849	28204282	434	22.37	2.90084	1.88066	1.20211
chr1	28301892	28302090	199	22.39	4.73258	2.45453	2.68292
chr1	28311873	28312206	334	40.43	4.93537	1.99282	2.87373
chr1	28313256	28313693	438	43.75	4.12744	1.80211	2.18852
chr1	28342696	28343125	430	61.29	3.96423	1.62522	2.04513
chr1	28350505	28350708	204	56.63	3.36094	1.57063	1.55706
chr1	28392969	28393284	316	57.63	2.96401	1.50582	1.251
chr1	28397344	28398197	854	44.86	4.23711	1.80805	2.27874
chr1	28405625	28406106	482	56.65	3.7494	1.62453	1.87557
chr1	28406998	28407726	729	66.35	4.81762	1.69601	2.77136
chr1	28408033	28408745	713	67.17	4.44867	1.6428	2.46829
chr1	28409185	28409616	432	68.63	3.92997	1.57744	2.01994
chr1	28421195	28421458	264	65.7	3.12485	1.48885	1.3763
chr1	28466694	28467033	340	16.05	2.78642	2.02921	1.11777
chr1	28506069	28506259	191	52.91	5.01747	1.84719	2.92412
chr1	28506584	28507067	484	44.41	3.21948	1.63729	1.44962
chr1	28524812	28524998	187	40.96	3.61235	1.74424	1.76157
chr1	28538205	28539829	1625	55.71	4.70665	1.75524	2.70044
chr1	28549873	28550855	983	50.69	3.38365	1.61473	1.57626
chr1	28564749	28565083	335	41.11	3.63462	1.74738	1.77774
chr1	28565564	28566331	768	39.4	3.16636	1.67579	1.4099
chr1	28576501	28576707	207	43.97	3.58708	1.70842	1.73872
chr1	28585750	28587082	1333	33.41	4.13995	1.9607	2.20082
chr1	28603292	28603885	594	66.02	4.85416	1.70416	2.80125
chr1	28604285	28604584	300	60.87	3.26032	1.5306	1.48321
chr1	28609579	28609920	342	56.08	2.88597	1.5016	1.19319
chr1	28613685	28613981	297	51.6	3.09452	1.56141	1.35315
chr1	28622086	28622514	429	56.35	3.85488	1.64136	1.96367
chr1	28623244	28623721	478	53.33	2.87457	1.5158	1.18338
chr1	28647744	28648092	349	42.89	3.16115	1.64053	1.40466
chr1	28650329	28650660	332	46.59	3.37668	1.64506	1.57414
chr1	28654675	28654870	196	47.02	3.77698	1.7103	1.89239
chr1	28666171	28667175	1005	40	3.07175	1.65138	1.33562
chr1	28681152	28681743	592	37.46	2.84733	1.63251	1.16182
chr1	28682177	28682380	204	40.84	3.60484	1.74571	1.7536
chr1	28721808	28722386	579	70.12	7.41154	1.9185	5.14019
chr1	28728153	28728470	318	42	2.90573	1.60154	1.20827
chr1	28739006	28739236	231	34.71	3.77352	1.86022	1.89487
chr1	28740852	28741887	1036	38.85	4.16627	1.86716	2.23457
chr1	28742419	28742813	395	35.46	3.01345	1.68993	1.29051
chr1	28759474	28760301	828	36.96	3.3868	1.74814	1.58257
chr1	28767382	28767680	299	44.1	2.80937	1.56633	1.13541
chr1	28769752	28769993	242	54.78	4.86892	1.80348	2.80362
chr1	28780210	28780396	187	45.35	3.12825	1.61318	1.37977
chr1	28781103	28781655	553	44.78	3.60225	1.70282	1.75137
chr1	28817231	28817689	459	55.41	3.33133	1.57379	1.53684
chr1	28822299	28822602	304	61.99	4.89406	1.73965	2.83234
chr1	28840885	28841133	249	56.05	3.22968	1.55416	1.45588
chr1	28857518	28857963	446	63.15	4.8896	1.73359	2.82137
chr1	28871607	28871817	211	66.77	3.11046	1.48212	1.3664
chr1	28872802	28873543	742	73.52	4.16958	1.57734	2.22749
chr1	28876825	28877262	438	69.93	4.29745	1.61582	2.3208
chr1	28878727	28879216	490	56.89	3.35338	1.56742	1.55445
chr1	28896231	28896473	243	53.81	5.09804	1.84768	2.997
chr1	28898277	28898520	244	46.61	3.00689	1.58107	1.28757
chr1	28899725	28899992	268	49.15	3.53009	1.64831	1.69828
chr1	28913531	28913863	333	32.46	2.83778	1.68774	1.15753
chr1	28931350	28931795	446	28.36	3.5318	1.91987	1.70142
chr1	28936967	28937604	638	37	3.15692	1.7006	1.40277
chr1	28969616	28969940	325	29.66	3.60159	1.91466	1.75068
chr1	29000707	29001417	711	55.63	4.18824	1.69674	2.23299
chr1	29002443	29003516	1074	54.42	4.54396	1.75373	2.54177
chr1	29003857	29004211	355	48.52	3.04756	1.57481	1.31694
chr1	29009680	29009920	241	32.64	2.74533	1.66413	1.08647
chr1	29010255	29011093	839	35.44	4.29934	1.95724	2.3319
chr1	29011506	29011803	298	32.59	3.14292	1.75542	1.3903
chr1	29017390	29017757	368	35.23	3.00234	1.68933	1.28183
chr1	29020475	29020661	187	41.82	3.62209	1.73457	1.77393
chr1	29021888	29022257	370	44.14	4.91038	1.92745	2.85693
chr1	29033903	29034120	218	46.06	4.14916	1.7806	2.20255
chr1	29057688	29057953	266	42.1	2.85077	1.58986	1.1668
chr1	29059723	29060047	325	44.01	3.77908	1.73815	1.90008
chr1	29065363	29065804	442	50.12	5.60187	1.95287	3.46095
chr1	29066271	29066661	391	42.14	2.98276	1.61438	1.26673
chr1	29079156	29080006	851	47.47	4.23844	1.77012	2.29831
chr1	29091561	29093377	1817	47.62	4.93387	1.87808	2.89135
chr1	29099565	29100302	738	48.49	3.50589	1.64924	1.68086
chr1	29100820	29101211	392	48.67	4.09417	1.7407	2.16434
chr1	29120158	29120650	493	45.5	2.88684	1.5695	1.19221
chr1	29120972	29121484	513	46.17	3.12799	1.60644	1.37988
chr1	29130144	29130485	342	46.16	3.18153	1.61648	1.41913
chr1	29160020	29160272	253	56.05	3.18138	1.54722	1.41908
chr1	29160674	29160926	253	57.66	3.48636	1.58124	1.66253
chr1	29169589	29169878	290	54.6	3.34979	1.58161	1.5512
chr1	29179345	29179980	636	67.23	5.67865	1.80132	3.49609
chr1	29189435	29189736	302	57.43	3.3078	1.55805	1.51554
chr1	29197488	29197965	478	35.43	3.28104	1.74739	1.4974
chr1	29215756	29216435	680	35.78	3.51086	1.7893	1.68222
chr1	29216766	29217040	275	41.87	4.2232	1.84477	2.26361
chr1	29221312	29221505	194	50.15	4.37118	1.77711	2.37799
chr1	29222080	29223383	1304	48.65	4.95436	1.87662	2.89086
chr1	29236547	29237072	526	17.32	4.0422	2.45394	2.11208
chr1	29332320	29334841	2522	22.22	5.12662	2.56391	3.04737
chr1	29361772	29362267	496	33.9	4.05631	1.93778	2.12272
chr1	29393275	29393920	646	32.53	4.58701	2.07357	2.58166
chr1	29395257	29395828	572	28.18	3.61574	1.94901	1.76331
chr1	29413438	29413977	540	26.11	3.07219	1.84758	1.33644
chr1	29416931	29417685	755	31.5	3.4294	1.83767	1.61725
chr1	29429392	29430173	782	34.08	3.51742	1.81398	1.69128
chr1	29430671	29431247	577	30.95	3.00365	1.74727	1.28243
chr1	29496193	29496666	474	30.06	3.9499	1.98012	2.05191
chr1	29497006	29497265	260	28.79	3.49027	1.90164	1.667
chr1	29501964	29502974	1011	28.48	3.79129	1.97734	1.92195
chr1	29504016	29504513	498	23.87	3.36003	1.97932	1.56322
chr1	29513809	29514542	734	22.19	3.81773	2.15825	1.94456
chr1	29545592	29545846	255	25.06	2.99525	1.84902	1.27491
chr1	29546462	29548186	1725	26.01	3.3457	1.9223	1.55259
chr1	29566729	29567349	621	47.7	3.66164	1.68417	1.80079
chr1	29631732	29632175	444	29.75	2.82219	1.72101	1.14295
chr1	29632784	29633683	900	30.52	3.76348	1.93327	1.88815
chr1	29634033	29634666	634	30.56	4.95696	2.21199	2.89403
chr1	29644205	29644983	779	34.6	3.69327	1.84673	1.82941
chr1	29646137	29646536	400	44.66	4.14691	1.79392	2.20412
chr1	29667952	29668456	505	50.58	4.44147	1.77945	2.44709
chr1	29675249	29675482	234	40.26	3.06914	1.6482	1.3332
chr1	29703244	29703815	572	53.84	5.13374	1.83267	3.07001
chr1	29706280	29706716	437	49.42	3.31542	1.61274	1.52336
chr1	29707200	29707441	242	47	2.63973	1.51483	1.00463
chr1	29710899	29711780	882	40.32	3.95953	1.81123	2.05569
chr1	29729226	29729470	245	45.64	3.22058	1.62807	1.44915
chr1	29729822	29730787	966	50.61	4.17268	1.72973	2.24134
chr1	29737943	29738301	359	51.64	3.62599	1.64496	1.77173
chr1	29765867	29766559	693	44.6	3.93474	1.75525	2.03682
chr1	29767075	29767474	400	43.52	3.37563	1.67291	1.57443
chr1	29768392	29768660	269	45.29	4.26653	1.81052	2.29792
chr1	29770202	29770762	561	37.31	3.68461	1.80388	1.82223
chr1	29782754	29783041	288	21.15	2.76868	1.86897	1.1031
chr1	29791849	29792610	762	18.46	3.45626	2.18584	1.6405
chr1	29793478	29793731	254	18.39	3.45559	2.18614	1.64363
chr1	29805988	29806563	576	22.97	3.54351	2.05198	1.71508
chr1	29812136	29812661	526	35.53	3.43105	1.77669	1.61724
chr1	29820359	29820562	204	43.6	3.73144	1.73793	1.8555
chr1	29835823	29836420	598	23.65	3.1887	1.93618	1.42563
chr1	29843888	29844074	187	15.86	3.3351	2.25735	1.53312
chr1	29849596	29849926	331	20.67	4.96337	2.60179	2.89662
chr1	29863297	29863494	198	35.18	3.14702	1.72202	1.39211
chr1	29907300	29907924	625	44.48	3.8292	1.74198	1.94194
chr1	29911650	29911843	194	47.34	6.07943	2.08366	3.85462
chr1	29933964	29934267	304	37.33	2.95025	1.6556	1.24271
chr1	29937714	29938066	353	43.9	4.82167	1.92315	2.76676
chr1	29943434	29943913	480	29.12	3.2722	1.84258	1.49129
chr1	29944446	29944805	360	30.39	4.23433	2.04156	2.28508
chr1	29962268	29962636	369	17.36	3.07094	2.09046	1.33332
chr1	29963201	29963754	554	19.75	4.40062	2.45858	2.41357
chr1	29979541	29980559	1019	33.58	4.52354	2.04016	2.52593
chr1	30107156	30107615	460	17.33	4.0162	2.44921	2.08724
chr1	30118768	30119364	597	37.16	3.70368	1.81029	1.83561
chr1	30125768	30126157	390	29.85	4.13784	2.04031	2.19049
chr1	30133451	30133985	535	34.69	3.8708	1.87815	1.98078
chr1	30134377	30134875	499	41.27	4.95914	1.98839	2.88394
chr1	30135524	30135884	361	37.87	3.02912	1.66467	1.30334
chr1	30136290	30136698	409	38.45	2.80169	1.61314	1.12893
chr1	30163366	30163774	409	17.18	3.38962	2.21029	1.59423
chr1	30166254	30166594	341	15.03	2.72543	2.04338	1.07065
chr1	30219830	30220200	371	16.41	3.58995	2.33131	1.73703
chr1	30295022	30295940	919	27.24	4.22687	2.12673	2.26813
chr1	30303678	30305123	1446	28.29	3.93615	2.01967	2.03544
chr1	30317681	30317882	202	38.79	4.36361	1.91716	2.37879
chr1	30318249	30318801	553	36.64	3.71487	1.81862	1.84785
chr1	30319133	30319619	487	34.33	3.03218	1.70564	1.30744
chr1	30344231	30344943	713	18.53	3.17038	2.08348	1.41177
chr1	30346445	30346828	384	18.49	3.06235	2.04604	1.3306
chr1	30356818	30357671	854	21.01	3.8549	2.2135	1.97109
chr1	30358031	30358782	752	20.52	3.38665	2.08592	1.58353
chr1	30376539	30376915	377	27.34	4.77321	2.26974	2.72632
chr1	30388666	30389665	1000	28.88	5.45815	2.39042	3.32339
chr1	30401593	30402048	456	21.4	2.83456	1.88396	1.15152
chr1	30410655	30411365	711	23.89	3.96939	2.15143	2.06182
chr1	30412690	30413035	346	26.49	4.92089	2.34252	2.84721
chr1	30419523	30419710	188	23.68	3.0234	1.88733	1.29693
chr1	30420054	30420557	504	24.76	3.1754	1.90671	1.41488
chr1	30437418	30437610	193	48.47	2.89283	1.54939	1.19715
chr1	30438252	30438541	290	51.09	3.04766	1.55757	1.31553
chr1	30453328	30454506	1179	57.21	4.00065	1.65403	2.08761
chr1	30470619	30471665	1047	51.53	4.72224	1.80818	2.69318
chr1	30489667	30490132	466	62.33	3.05319	1.49459	1.32113
chr1	30493920	30495111	1192	74.74	3.49425	1.49529	1.67147
chr1	30502305	30503447	1143	51.25	6.13843	2.0311	3.91127
chr1	30592005	30592457	453	16.3	3.05739	2.12616	1.32174
chr1	30594458	30595327	870	17.33	4.04419	2.45507	2.11271
chr1	30632481	30632887	407	15.28	3.07951	2.17963	1.33408
chr1	30658759	30658954	196	17.8	4.26909	2.5178	2.29652
chr1	30709924	30710198	275	20.65	5.16437	2.66106	3.08196
chr1	30722664	30722916	253	21.24	5.51973	2.77092	3.36623
chr1	30723323	30724399	1077	29.19	9.41773	3.38836	6.92951
chr1	30729109	30730013	905	18.05	3.75779	2.31088	1.88257
chr1	30742245	30742649	405	20.19	2.92602	1.94645	1.22537
chr1	30743278	30744243	966	19.76	3.02917	1.99306	1.30134
chr1	30751037	30752534	1498	18.98	3.6898	2.24529	1.82927
chr1	30758939	30760711	1773	36.43	3.61177	1.79911	1.76743
chr1	30792144	30794110	1967	28.93	7.33074	2.85449	5.00525
chr1	30808761	30809207	447	25.19	3.64508	2.02271	1.7964
chr1	30809728	30810316	589	31.44	6.48935	2.51443	4.27447
chr1	30904031	30904277	247	43.8	4.26602	1.82474	2.3038
chr1	30909413	30909776	364	32.25	3.46919	1.83372	1.649
chr1	30951476	30951681	206	29.67	4.90192	2.2331	2.83187
chr1	30956237	30957587	1351	36.53	4.45332	1.96779	2.46355
chr1	30967993	30969728	1736	49.68	3.84207	1.6874	1.96609
chr1	30972396	30972715	320	46.03	3.30759	1.63951	1.51824
chr1	30978397	30978626	230	50.8	3.89484	1.69156	1.99593
chr1	30979399	30979771	373	55.13	4.53678	1.75158	2.52392
chr1	30983016	30983316	301	59.51	3.17366	1.52553	1.41516
chr1	30997167	30997650	484	43.1	3.27704	1.66031	1.49485
chr1	31002419	31002879	461	31.26	3.15029	1.77649	1.39684
chr1	31048086	31048538	453	16.42	2.92487	2.06848	1.22303
chr1	31057467	31058563	1097	32.27	5.86968	2.36932	3.69114
chr1	31060085	31060508	424	29.08	3.66645	1.93843	1.80935
chr1	31066295	31066564	270	20.55	3.55921	2.13953	1.72462
chr1	31181717	31182400	684	20.84	3.33447	2.05736	1.54313
chr1	31182847	31183210	364	21.25	3.45398	2.08175	1.63996
chr1	31335659	31335904	246	34.04	2.9046	1.68281	1.20805
chr1	31355755	31356553	799	34.59	3.90102	1.88839	2.00034
chr1	31361210	31361621	412	33.97	3.0749	1.72132	1.3372
chr1	31363378	31364186	809	32.29	3.48122	1.83667	1.65778
chr1	31389007	31389470	464	61.59	4.5585	1.69696	2.55316
chr1	31392007	31392263	257	55.92	2.89223	1.50382	1.19845
chr1	31393320	31393609	290	64.97	5.8767	1.82821	3.70435
chr1	31398497	31398956	460	51.06	2.93441	1.53908	1.22992
chr1	31427097	31427292	196	30.94	3.64116	1.89626	1.78795
chr1	31429183	31429504	322	33.29	2.9481	1.70177	1.24199
chr1	31457816	31458264	449	36.01	3.406	1.7647	1.59811
chr1	31465681	31465990	310	29.14	2.86605	1.74171	1.17884
chr1	31484411	31484921	511	44.01	3.86823	1.7575	1.96585
chr1	31485357	31485606	250	40.71	2.89971	1.61152	1.2018
chr1	31542954	31543274	321	35.87	2.95765	1.67263	1.24572
chr1	31543814	31544124	311	38.17	3.77601	1.81135	1.89377
chr1	31559847	31560071	225	38.06	4.18169	1.89125	2.2297
chr1	31560614	31560904	291	33.88	3.39314	1.79368	1.58527
chr1	31561434	31561932	499	32.75	3.68178	1.87316	1.81949
chr1	31569617	31570588	972	30.77	4.7313	2.15196	2.70119
chr1	31603633	31604054	422	22.32	2.80771	1.85345	1.13246
chr1	31610213	31612040	1828	40.07	4.2661	1.86852	2.31616
chr1	31625727	31625961	235	18.44	3.79162	2.30684	1.90861
chr1	31626701	31627203	503	18.4	3.44326	2.18641	1.62733
chr1	31642569	31642978	410	43.27	3.43707	1.68612	1.6247
chr1	31643415	31643846	432	47.06	4.58315	1.83672	2.57459
chr1	31644420	31644928	509	46.6	4.76602	1.86802	2.73773
chr1	31645635	31646171	537	41.25	3.92224	1.79932	2.01208
chr1	31658056	31660121	2066	27.86	4.34619	2.13783	2.37292
chr1	31669847	31672207	2361	42.63	5.10942	1.9804	3.03453
chr1	31672594	31672810	217	37.64	3.73769	1.80809	1.86812
chr1	31685210	31685920	711	25.95	3.0309	1.84152	1.30411
chr1	31691529	31692590	1062	30.23	3.19501	1.80517	1.43036
chr1	31705119	31706040	922	19.74	3.79504	2.25225	1.91115
chr1	31714507	31716865	2359	42.88	5.57273	2.057	3.43695
chr1	31717274	31717460	187	41.02	5.24566	2.05347	3.11708
chr1	31727901	31728144	244	30.8	3.35981	1.8313	1.56446
chr1	31728945	31729272	328	36.94	3.73205	1.81912	1.85997
chr1	31736145	31737498	1354	66.53	4.61166	1.65233	2.6401
chr1	31742651	31743423	773	49.26	3.57456	1.65532	1.73204
chr1	31743771	31744243	473	43.77	3.00772	1.60508	1.28529
chr1	31759601	31760568	968	23.98	5.09395	2.48626	3.00255
chr1	31771831	31772311	481	20.24	3.99083	2.30056	2.06828
chr1	31772872	31773482	611	22.85	5.30854	2.57778	3.21753
chr1	31784208	31784463	256	33.68	3.15064	1.74216	1.39606
chr1	31788937	31789252	316	49.45	3.85839	1.69697	1.96642
chr1	31789606	31790012	407	48.39	3.64127	1.67598	1.78129
chr1	31790594	31791011	418	46.92	3.10142	1.59601	1.35945
chr1	31804218	31804427	210	19.52	3.23619	2.06994	1.46305
chr1	31819526	31820558	1033	34.65	5.58297	2.25966	3.41056
chr1	31821288	31821504	217	27.03	2.8753	1.77907	1.18722
chr1	31823118	31824016	899	31.88	5.02348	2.18322	2.96018
chr1	31846839	31847516	678	36.09	4.15243	1.91897	2.20321
chr1	31848559	31850094	1536	32.56	3.79584	1.90374	1.91056
chr1	31905546	31906439	894	22.41	5.2757	2.62385	3.15302
chr1	31906913	31907691	779	20.21	4.34006	2.41291	2.36941
chr1	31928804	31928994	191	35.69	3.69155	1.8294	1.82561
chr1	31929910	31930717	808	32.08	3.11238	1.75532	1.36704
chr1	31931064	31931397	334	29.31	2.82321	1.72818	1.14337
chr1	31956719	31957547	829	29.16	7.92731	3.0148	5.53013
chr1	31958179	31958810	632	19.92	3.91707	2.28719	2.01048
chr1	31983889	31985288	1400	35.89	4.85297	2.05097	2.81948
chr1	31985877	31986664	788	33.18	2.88681	1.6897	1.1926
chr1	31995930	31996129	200	46.25	4.89948	1.90534	2.83083
chr1	31996496	31996692	197	43.79	4.13716	1.80541	2.19136
chr1	32014761	32016552	1792	48.96	10.0642	2.59143	7.57378
chr1	32016902	32017189	288	41.22	5.9891	2.17482	3.78723
chr1	32025231	32027563	2333	31.47	5.63146	2.3398	3.48276
chr1	32038813	32039556	744	18.3	3.9847	2.38247	2.07197
chr1	32047431	32048156	726	19.27	3.32618	2.10812	1.53781
chr1	32055278	32057711	2434	40.72	3.68545	1.75956	1.82492
chr1	32062181	32062754	574	43.64	3.20224	1.6417	1.43579
chr1	32063111	32063707	597	43.86	3.56372	1.70224	1.72712
chr1	32072717	32073036	320	26.19	3.24049	1.8922	1.46676
chr1	32077770	32078397	628	71.64	11.7395	2.44319	8.99874
chr1	32080337	32082105	1769	58.51	4.43916	1.69713	2.47114
chr1	32082727	32083986	1260	52.03	3.53934	1.62737	1.70654
chr1	32095416	32096311	896	21.85	3.3906	2.04814	1.58361
chr1	32102760	32103190	431	29.18	3.4862	1.89557	1.6583
chr1	32109919	32110105	187	23	4.30251	2.29301	2.32302
chr1	32118295	32118774	480	30.28	4.05838	2.01104	2.12454
chr1	32119251	32120434	1184	31.8	3.87086	1.93469	1.97425
chr1	32125413	32126784	1372	38.19	4.00372	1.84833	2.09416
chr1	32137895	32138651	757	21.13	3.20077	2.0065	1.43766
chr1	32146563	32147000	438	26.41	3.27959	1.89936	1.49554
chr1	32147533	32148373	841	38.65	8.61506	2.74873	6.15059
chr1	32180038	32182034	1997	37.82	7.6856	2.54075	5.35921
chr1	32204718	32204956	239	15.77	3.29042	2.2452	1.49614
chr1	32205330	32205673	344	15.11	2.98124	2.14739	1.26596
chr1	32213732	32214019	288	23.56	2.86814	1.8443	1.17585
[truncated: 30,492 more rows]

## Sheet: WT_H3K9me2
chr	start	end	length	pileup	(-LOG10(pvalue))	fold_enrichment	(-LOG10(qvalue))
chr1	739	1870	1132	19.12	4.91607	2.67018	2.56868		Supplementary Table S1 : Peak calling results for H3K9me2 in WT. The 'pileup' value represents the value at the peak summit, indicating the number of fragments covering the peak summit.
chr1	549069	551267	2199	18.39	3.46068	2.18952	1.60519
chr1	1133428	1134295	868	21.8	4.89928	2.5141	2.56972
chr1	1690502	1693554	3053	19.5	3.93072	2.30466	1.91299
chr1	1773533	1774473	941	20.49	4.50622	2.45763	2.29726
chr1	2296091	2298513	2423	19.62	4.12389	2.36213	2.04343
chr1	2529045	2529955	911	17.98	4.30566	2.51144	2.16484
chr1	3061426	3062693	1268	18.63	4.38791	2.50063	2.22489
chr1	3073705	3075068	1364	17.18	3.58706	2.28673	1.68541
chr1	3122821	3123570	750	17.62	3.57787	2.26071	1.6888
chr1	3457657	3458394	738	23.82	5.04492	2.45786	2.68265
chr1	3690879	3691912	1034	29.18	3.99702	2.01792	1.95583
chr1	3950278	3951146	869	18.96	4.80467	2.64874	2.48341
chr1	4050971	4051830	860	17.49	3.22274	2.13812	1.44703
chr1	4104871	4106628	1758	24.21	3.56318	2.02619	1.66963
chr1	4127627	4128843	1217	16.3	3.49263	2.29631	1.61197
chr1	4197691	4198546	856	17.54	4.08125	2.45999	1.99673
chr1	4301193	4302669	1477	18.78	4.74432	2.62545	2.45186
chr1	4336371	4337679	1309	21.97	4.29564	2.31939	2.15553
chr1	4393133	4394711	1579	18.06	4.36783	2.52911	2.19768
chr1	4410444	4411364	921	20.51	3.1217	2.00017	1.38374
chr1	4419085	4420455	1371	34.64	4.53389	2.02151	2.31396
chr1	4480719	4481825	1107	17.5	3.22262	2.13697	1.45037
chr1	4482399	4483403	1005	17.4	3.74037	2.32925	1.78815
chr1	4542914	4544020	1107	20.5	2.91548	1.93354	1.25617
chr1	4606544	4607441	898	16.88	3.7764	2.37336	1.79963
chr1	4694535	4695294	760	18.41	4.56874	2.57613	2.33685
chr1	4979773	4982037	2265	19.7	5.23028	2.74774	2.78766
chr1	5005552	5006387	836	24.69	4.24095	2.20659	2.11686
chr1	5006744	5007634	891	22.97	3.5067	2.04816	1.63127
chr1	5038444	5039944	1501	18.88	3.94737	2.32376	1.93449
chr1	5115359	5116450	1092	25.86	4.6051	2.25733	2.3742
chr1	5177959	5181221	3263	25.23	4.91439	2.36364	2.59186
chr1	5231202	5233214	2013	32.55	3.70169	1.8807	1.75983
chr1	5376418	5378088	1671	21.18	6.03773	2.8688	3.4667
chr1	5421746	5422677	932	18.13	3.84943	2.3451	1.85273
chr1	5508041	5508757	717	16.39	3.05313	2.11959	1.34139
chr1	5671570	5672378	809	16.42	3.54094	2.31127	1.6422
chr1	5738950	5739845	896	17.98	3.09277	2.07355	1.36663
chr1	5741316	5742115	800	18.13	3.24547	2.12307	1.46877
chr1	5905821	5906718	898	18.88	4.77656	2.63807	2.46735
chr1	5934886	5935613	728	24.51	3.0844	1.88427	1.36414
chr1	5957026	5957870	845	20.04	3.2068	2.04189	1.44295
chr1	6096935	6098005	1071	16.36	3.05363	2.12076	1.34396
chr1	6151022	6152416	1395	23.32	4.28263	2.25324	2.1572
chr1	6519468	6520423	956	18.85	3.81497	2.28074	1.84202
chr1	6522151	6523408	1258	19.87	5.02125	2.66343	2.6478
chr1	6675434	6676679	1246	24.9	4.64889	2.28889	2.4165
chr1	6878817	6880680	1864	21.36	5.32454	2.67339	2.8709
chr1	6947727	6949721	1995	24.38	4.36815	2.25127	2.20434
chr1	6982572	6983652	1081	23.29	5.07709	2.48638	2.71083
chr1	7050502	7051432	931	26.42	3.23821	1.88447	1.46028
chr1	7176056	7177544	1489	16.77	3.58735	2.30781	1.69027
chr1	7206414	7207243	830	16.26	2.9379	2.07923	1.27285
chr1	7327553	7328273	721	21.34	3.77066	2.17367	1.81152
chr1	7375834	7377109	1276	16.51	3.09896	2.13039	1.36734
chr1	7385783	7386826	1044	25.94	2.95026	1.81783	1.2769
chr1	7443503	7444438	936	15.75	3.17169	2.19408	1.42484
chr1	7575958	7576845	888	31.27	4.29679	2.03866	2.15596
chr1	7577183	7577948	766	30.52	4.30781	2.0587	2.16325
chr1	7588206	7588968	763	17.33	3.97493	2.4331	1.92487
chr1	7622348	7623070	723	16.31	3.49008	2.29749	1.60875
chr1	7688441	7689395	955	23.91	3.69505	2.07809	1.75485
chr1	7739588	7740293	706	25.36	4.03606	2.12105	1.98589
chr1	7884567	7885391	825	21.29	2.74101	1.85647	1.14252
chr1	7899576	7900290	715	22.36	3.43032	2.04044	1.58642
chr1	7980842	7982036	1195	27.66	3.73333	1.98568	1.78181
chr1	8046355	8047163	809	18.83	4.39596	2.5098	2.21393
chr1	8113482	8114640	1159	24.72	2.82533	1.80622	1.19785
chr1	8120744	8121754	1011	34.12	3.60509	1.82992	1.70017
chr1	8233245	8234744	1500	17.15	3.62997	2.2988	1.7154
chr1	8249587	8250831	1245	18.9	4.0134	2.35441	1.97077
chr1	8425193	8426132	940	19.9	3.8238	2.23842	1.84974
chr1	8545003	8546707	1705	25.23	4.61808	2.27862	2.38932
chr1	8566548	8567312	765	16.51	3.31973	2.21726	1.51141
chr1	8598661	8599634	974	15.87	3.30281	2.2389	1.49172
chr1	8649743	8650691	949	18.64	3.10534	2.05355	1.37773
chr1	8671431	8672288	858	21.94	3.6054	2.10641	1.69757
chr1	8739722	8740443	722	16.93	3.80509	2.38008	1.81892
chr1	8756478	8758653	2176	24.67	4.15894	2.18367	2.06229
chr1	8802770	8804200	1431	16.58	3.61859	2.3331	1.69279
chr1	9185186	9186990	1805	36.75	3.69946	1.80715	1.76479
chr1	9202167	9203933	1767	34.39	4.06028	1.91587	2.00911
chr1	9254649	9255519	871	18.07	3.48098	2.20257	1.62266
chr1	9394154	9396409	2256	18.1	4.37064	2.53456	2.19239
chr1	9495108	9495814	707	21.19	4.46391	2.41219	2.2665
chr1	9509722	9511163	1442	21.07	5.30402	2.68802	2.86338
chr1	9522569	9523874	1306	19.44	3.62522	2.20388	1.705
chr1	9524856	9525905	1050	19.07	3.45364	2.15208	1.60164
chr1	9669580	9670331	752	24.31	3.23404	1.93156	1.45734
chr1	9731985	9732969	985	30.5	8.08454	2.92512	5.02147
chr1	9734687	9735695	1009	25.61	4.95248	2.33221	2.64536
chr1	9872701	9873828	1128	19.28	4.96373	2.69103	2.58935
chr1	9911092	9912136	1045	25.01	3.3263	1.9373	1.51849
chr1	9935364	9936568	1205	19.76	3.36472	2.10326	1.53924
chr1	9986271	9987069	799	31.86	3.92392	1.94059	1.90837
chr1	9987393	9988267	875	30.82	4.30881	2.04429	2.17556
chr1	10090959	10091844	886	15.63	3.18535	2.20682	1.41447
chr1	10216171	10219240	3070	24.64	3.82551	2.08613	1.8447
chr1	10272044	10273029	986	21.61	4.00632	2.23303	1.96943
chr1	10273338	10274575	1238	22.11	4.24249	2.29613	2.11901
chr1	10368325	10369255	931	23.28	3.42005	2.00811	1.57763
chr1	10416190	10417156	967	22.57	3.51124	2.05562	1.6385
chr1	10608306	10609085	780	17.6	3.04248	2.06989	1.34064
chr1	10683640	10684414	775	20.9	5.77323	2.86925	3.17213
chr1	11014712	11016850	2139	33.35	4.28896	1.9863	2.15947
chr1	11165077	11165791	715	20.68	4.25808	2.36979	2.12297
chr1	11212874	11213593	720	24.9	2.98346	1.84808	1.29623
chr1	11324784	11325664	881	21.28	2.92467	1.91311	1.25933
chr1	11416468	11417341	874	19.76	2.92762	1.95761	1.25921
chr1	11555108	11555811	704	25.29	3.78421	2.05919	1.81307
chr1	11567034	11567931	898	21.89	3.63307	2.10974	1.72197
chr1	11609874	11610702	829	23.78	3.65207	2.06319	1.73009
chr1	11627154	11628180	1027	19.92	3.24521	2.05792	1.46673
chr1	11670198	11670939	742	19.57	3.74424	2.23488	1.78879
chr1	11679089	11680369	1281	18.76	4.76197	2.6173	2.48697
chr1	11737713	11738545	833	23.77	4.44039	2.29377	2.25368
chr1	11778089	11778908	820	23.56	3.83949	2.12205	1.85454
chr1	11842909	11843823	915	26.4	4.37375	2.19026	2.20426
chr1	11883215	11884298	1084	16.26	3.02068	2.11101	1.31879
chr1	11921842	11922605	764	31.32	5.11135	2.20086	2.74229
chr1	11936289	11937122	834	22.78	3.56209	2.06834	1.6695
chr1	11955375	11956133	759	18.67	3.67482	2.24691	1.74845
chr1	11986123	11987759	1637	17.91	4.27178	2.5096	2.12506
chr1	12006031	12006893	863	16.95	3.11004	2.1183	1.3799
chr1	12082545	12083264	720	18.03	3.47428	2.21037	1.61494
chr1	12120373	12121111	739	19.06	3.65838	2.23062	1.73242
chr1	12202318	12203436	1119	21.32	2.90527	1.90904	1.24804
chr1	12274416	12275414	999	25.76	3.27645	1.90974	1.48421
chr1	12520440	12521183	744	24.23	3.40762	1.98183	1.57003
chr1	12741099	12741820	722	19.76	2.88329	1.94302	1.23291
chr1	12952913	12954286	1374	17.88	3.87559	2.3614	1.87799
chr1	13087301	13088557	1257	31.32	4.32848	2.03494	2.19106
chr1	13124985	13126922	1938	32.22	3.95606	1.94086	1.93074
chr1	13338323	13339543	1221	18.24	3.02244	2.03865	1.3224
chr1	13473863	13474705	843	24.53	3.81721	2.08846	1.83879
chr1	13581352	13582382	1031	22.29	3.33329	2.01283	1.52418
chr1	14005741	14007188	1448	33.17	3.82159	1.89012	1.84407
chr1	14042241	14043044	804	16.26	3.47594	2.29019	1.60222
chr1	14536788	14537970	1183	19.41	4.07772	2.35987	2.00838
chr1	14584529	14585417	889	21.32	3.39379	2.06117	1.55868
chr1	14720671	14721756	1086	22.43	4.00262	2.19887	1.97212
chr1	14822400	14823529	1130	33.92	3.15676	1.73905	1.4097
chr1	14893935	14895557	1623	19.83	3.7381	2.22369	1.78746
chr1	15160220	15161043	824	23.68	3.55989	2.04004	1.66781
chr1	15181665	15182406	742	29.14	3.2803	1.84147	1.48687
chr1	15182908	15184113	1206	29.18	3.56462	1.91129	1.67212
chr1	15276217	15277745	1529	17.17	3.13532	2.11547	1.39341
chr1	15278275	15279168	894	17.77	3.31649	2.15664	1.51332
chr1	15288274	15289013	740	16.69	3.4648	2.26053	1.6105
chr1	15310138	15310921	784	20.49	3.88152	2.24285	1.88293
chr1	15324745	15325568	824	16.19	3.43131	2.28124	1.57035
chr1	15337976	15338783	808	21.35	3.53735	2.10597	1.65439
chr1	15416303	15418076	1774	16.35	3.51535	2.29952	1.63323
chr1	15459962	15461618	1657	19.56	3.12683	2.02882	1.38985
chr1	15504221	15505083	863	23.95	4.57637	2.34124	2.3339
chr1	15514674	15515557	884	22.21	3.84505	2.16625	1.86033
chr1	15520639	15521411	773	17.1	2.99241	2.06876	1.30261
chr1	15663075	15663819	745	19.68	3.57323	2.17816	1.67836
chr1	15764042	15764795	754	26.01	4.9568	2.34884	2.61685
chr1	15791428	15792938	1511	22.8	4.88011	2.46115	2.55953
chr1	15915361	15916415	1055	27.26	3.2854	1.87568	1.49406
chr1	15964648	15966200	1553	21.08	3.69806	2.15781	1.76446
chr1	16014339	16015630	1292	31.11	2.95554	1.73259	1.28191
chr1	16016135	16016908	774	30.99	3.72547	1.9133	1.77852
chr1	16069658	16070640	983	18.98	4.91284	2.65172	2.58505
chr1	16077195	16078034	840	18.16	3.3685	2.16654	1.54493
chr1	16090155	16091408	1254	23.21	4.58044	2.34772	2.35594
chr1	16121482	16122715	1234	25.45	4.48139	2.24124	2.28512
chr1	16136537	16137247	711	20.32	3.21758	2.03598	1.44907
chr1	16138102	16139381	1280	19.99	3.63089	2.18476	1.71363
chr1	16156219	16157037	819	22.37	3.61112	2.09391	1.70384
chr1	16262949	16263768	820	16.82	3.01053	2.08567	1.3142
chr1	16315252	16316028	777	17.51	4.04593	2.45342	1.9739
chr1	16329000	16330167	1168	19.8	4.22	2.39161	2.10274
chr1	16345013	16345888	876	20.38	3.17059	2.01764	1.41663
chr1	16461404	16462293	890	24.01	2.98793	1.8685	1.29978
chr1	16506568	16507901	1334	26.26	4.11796	2.12448	2.03606
chr1	16574596	16575483	888	27.7	3.52704	1.93461	1.64403
chr1	16703998	16705227	1230	18.78	4.48014	2.53999	2.27936
chr1	16713425	16714520	1096	23.73	4.15993	2.20199	2.07605
chr1	16787715	16788498	784	28.55	5.99874	2.52437	3.35507
chr1	16876309	16877229	921	22.3	3.84975	2.16558	1.86112
chr1	17030798	17031572	775	23.87	3.25363	1.94771	1.47019
chr1	17160494	17162498	2005	20.1	3.53941	2.14628	1.65615
chr1	17190609	17191598	990	19.97	4.4858	2.4661	2.2849
chr1	17197821	17198694	874	21.66	5.54082	2.73372	3.02726
chr1	17225841	17226840	1000	16.67	3.13171	2.13917	1.39994
chr1	17279536	17280487	952	20.83	5.12884	2.64789	2.73058
chr1	17369818	17371145	1328	23.01	4.14232	2.22823	2.05675
chr1	17474112	17474991	880	19.76	3.33165	2.08912	1.52154
chr1	17509837	17511106	1270	20.09	3.89096	2.2556	1.89436
chr1	17601742	17602466	725	20.32	3.10693	1.99967	1.3737
chr1	17623876	17625069	1194	21.4	3.77265	2.17411	1.80642
chr1	17753304	17754424	1121	35.88	10.251	3.22503	6.74185
chr1	17778364	17779787	1424	16.75	3.05452	2.10647	1.34624
chr1	17824378	17825141	764	20.78	4.0135	2.28476	1.96525
chr1	17981823	17982638	816	18.92	4.21399	2.41687	2.10607
chr1	18012027	18012838	812	23.34	3.36961	1.994	1.54632
chr1	18046823	18048119	1297	21.02	3.10873	1.97982	1.37765
chr1	18170371	18171093	723	18.88	4.19983	2.41047	2.09921
chr1	18228265	18231190	2926	18.04	3.79394	2.31893	1.82327
chr1	18278836	18279595	760	25.42	3.22624	1.90098	1.45238
chr1	18303209	18303937	729	23.34	3.10378	1.91776	1.37548
chr1	18304572	18305486	915	25.59	3.6893	2.02471	1.7538
chr1	18344126	18344917	792	22.06	4.08555	2.24511	2.02082
chr1	18346210	18347101	892	21.85	3.51892	2.08322	1.64323
chr1	18384818	18385530	713	24.06	3.01974	1.87643	1.31978
chr1	18416061	18416783	723	23.02	3.35659	1.99558	1.53821
chr1	18480509	18481606	1098	20.7	3.26212	2.03939	1.47351
chr1	18519419	18520882	1464	23.64	6.47989	2.93242	3.67947
chr1	18664399	18665358	960	21.75	3.42478	2.05628	1.58055
chr1	18681855	18684458	2604	20.37	3.9373	2.26962	1.916
chr1	18689639	18691504	1866	20.47	3.90549	2.24802	1.90194
chr1	18720153	18721312	1160	36.48	5.98177	2.24211	3.38574
chr1	18789613	18790839	1227	31.44	3.90831	1.94477	1.89891
chr1	18797853	18798602	750	29.93	3.55965	1.89031	1.67311
chr1	18846648	18848056	1409	20.89	3.49	2.10836	1.62028
chr1	18866087	18866956	870	21.8	3.36348	2.03888	1.53932
chr1	19031117	19032266	1150	27.94	4.10311	2.07292	2.02624
chr1	19048393	19051047	2655	20.33	3.77152	2.21765	1.80922
chr1	19102361	19103174	814	16.98	3.80086	2.38265	1.81826
chr1	19139655	19140851	1197	24.69	4.42046	2.24561	2.24992
chr1	19330892	19331902	1011	28.89	4.06187	2.03798	1.99872
chr1	19368763	19369531	769	17.41	4.03015	2.44375	1.96552
chr1	19430527	19432066	1540	19.59	3.69204	2.21742	1.75417
chr1	19462811	19464344	1534	23.22	3.81591	2.12729	1.83709
chr1	19487254	19488778	1525	25.5	4.42667	2.22014	2.25246
chr1	19517203	19518076	874	19.87	5.25905	2.76978	2.78598
chr1	19578209	19578983	775	22.32	3.13217	1.95115	1.38914
chr1	19704730	19706938	2209	18.28	4.24074	2.45329	2.13679
chr1	19732970	19733896	927	20.56	3.79874	2.21415	1.83
chr1	19810325	19811372	1048	21.22	3.39465	2.06378	1.56225
chr1	19905577	19906594	1018	25.48	3.09529	1.86685	1.36917
chr1	19919077	19920512	1436	16.23	3.34987	2.23772	1.5314
chr1	19979915	19980705	791	25.11	3.08982	1.87201	1.36715
chr1	20004409	20005128	720	18.29	3.695	2.27467	1.75656
chr1	20169718	20170852	1135	17.28	3.29258	2.16851	1.50024
chr1	20180835	20181619	785	23.86	3.78331	2.09894	1.81676
chr1	20280826	20281598	773	27.43	3.99715	2.06097	1.95485
chr1	20282720	20283538	819	25.83	3.25139	1.90244	1.46875
chr1	20320119	20321173	1055	30.97	3.27042	1.80637	1.48328
chr1	20351276	20352696	1421	28.47	5.12115	2.3026	2.7429
chr1	20359949	20361112	1164	16.97	3.12063	2.11916	1.38752
chr1	20436107	20437373	1267	24.79	3.45852	1.98231	1.60259
chr1	20437879	20438588	710	24.29	3.38889	1.97392	1.55742
chr1	20547066	20547779	714	19.18	3.91616	2.31579	1.90111
chr1	20553245	20554288	1044	16.02	3.177	2.18529	1.42196
chr1	20590437	20591155	719	23.79	4.45552	2.28638	2.27139
chr1	20631733	20632453	721	36.53	4.96777	2.07539	2.60707
chr1	20716156	20718145	1990	31.1	4.02049	1.98095	1.97112
chr1	20756314	20757237	924	20.08	5.09051	2.60393	2.77602
chr1	20758207	20759279	1073	20.05	4.84852	2.56328	2.55791
chr1	20767310	20769350	2041	22.79	4.72741	2.42743	2.4416
chr1	20807564	20808444	881	19	3.35068	2.12541	1.53202
chr1	20908355	20909395	1041	21.07	3.79501	2.19911	1.82236
chr1	21101035	21102394	1360	19.68	3.22207	2.05701	1.44986
chr1	21102746	21103745	1000	20.37	3.50883	2.12605	1.63732
chr1	21315930	21318776	2847	31.39	3.65618	1.88922	1.73299
chr1	21404536	21405706	1171	17.68	3.19845	2.12283	1.4355
chr1	21730361	21731216	856	27.8	3.4035	1.89668	1.56723
chr1	21808480	21809315	836	22.02	3.77685	2.15742	1.81198
chr1	22072376	22073263	888	18.29	3.13887	2.07672	1.3923
chr1	22083300	22084053	754	19.16	3.55836	2.1923	1.66556
chr1	22092615	22093808	1194	26.49	3.27778	1.89441	1.48527
chr1	22103760	22104523	764	25.11	3.22621	1.91146	1.45352
chr1	22132672	22133513	842	22.45	2.94242	1.89165	1.26866
chr1	22417731	22419264	1534	33.65	4.09579	1.95075	2.01698
chr1	22429416	22430289	874	24.63	4.95374	2.41331	2.60105
chr1	22439437	22440227	791	30.59	3.48403	1.86642	1.61847
chr1	22446444	22447668	1225	18.43	3.52773	2.19814	1.65603
chr1	22469554	22471157	1604	17.45	4.06739	2.44843	1.99507
chr1	22495148	22495871	724	17.56	3.25486	2.14086	1.46906
chr1	22549167	22550090	924	18.13	3.59165	2.251	1.68955
chr1	22556402	22557581	1180	21.97	3.0645	1.93846	1.35075
chr1	22727402	22728209	808	18.48	3.46901	2.19177	1.61344
chr1	22838795	22840059	1265	20.48	3.52134	2.1192	1.64766
chr1	22877939	22879138	1200	24.25	3.39631	1.97866	1.56484
chr1	22967314	22969131	1818	28.69	3.4969	1.9029	1.62742
chr1	23026729	23028586	1858	28.57	3.95667	2.02244	1.92776
chr1	23057506	23059119	1614	30.22	4.38026	2.07118	2.22505
chr1	23084706	23085847	1142	29.97	3.91929	1.97677	1.90631
chr1	23253392	23254286	895	22.18	3.35378	2.02146	1.53463
chr1	23267587	23268423	837	21.83	3.71993	2.14404	1.77463
chr1	23283579	23284918	1340	31.56	3.33802	1.81392	1.52574
chr1	23617103	23618257	1155	34.91	3.52891	1.80153	1.65151
chr1	23626822	23628010	1189	37.42	4.55456	1.97444	2.32671
chr1	24104692	24105870	1179	24.32	3.38031	1.97286	1.55292
chr1	24370799	24371753	955	21.67	3.89694	2.19902	1.89816
chr1	24424291	24425079	789	22.17	4.34925	2.31526	2.19833
chr1	24568935	24570086	1152	27.27	4.24791	2.11671	2.13401
chr1	24576245	24577026	782	18.3	3.67622	2.25988	1.74627
chr1	24617058	24618680	1623	23.89	3.19993	1.93087	1.43544
chr1	24664685	24665507	823	22.13	3.52679	2.07416	1.64886
chr1	24768729	24769452	724	27.36	3.12805	1.83691	1.38951
chr1	24894559	24895331	773	23.27	3.2029	1.94902	1.43657
chr1	24942306	24943015	710	17.88	3.77489	2.31856	1.81423
chr1	24957966	24959079	1114	24.5	4.46295	2.26915	2.2743
chr1	25141863	25142570	708	22.24	5.50696	2.69454	2.98891
chr1	25281528	25282381	854	28.16	3.68295	1.95635	1.75232
chr1	25350417	25351155	739	19.03	3.69759	2.23916	1.76525
chr1	25379992	25380706	715	22.93	3.5173	2.05197	1.63911
chr1	25387552	25388377	826	24.32	4.12408	2.17462	2.04764
chr1	25458178	25459771	1594	19.93	3.73263	2.20938	1.78945
chr1	25582180	25583776	1597	22.27	3.45415	2.04194	1.60589
chr1	25641534	25642261	728	33.19	4.25453	1.9927	2.12432
chr1	25661940	25662814	875	26.06	3.64871	1.99829	1.72911
chr1	25836778	25838272	1495	16.64	3.66269	2.34062	1.72632
chr1	25853046	25853789	744	16.37	2.91176	2.06544	1.25361
chr1	25898013	25898924	912	20.54	5.66968	2.85862	3.08695
chr1	25972719	25973457	739	32.29	3.72848	1.8879	1.77986
chr1	26041226	26042725	1500	22.63	3.79516	2.13998	1.82597
chr1	26114314	26116017	1704	19.76	3.37418	2.10677	1.54754
chr1	26168713	26169510	798	21.57	3.89958	2.20794	1.89496
chr1	26422006	26423109	1104	24.73	3.24251	1.92326	1.46425
chr1	26516160	26517718	1559	25.83	4.15718	2.14077	2.0662
chr1	26686825	26687834	1010	20.04	3.15827	2.02662	1.41035
chr1	26937376	26938502	1127	27.62	3.71744	1.98365	1.77197
chr1	27027687	27028755	1069	25.84	5.66111	2.55716	3.10704
chr1	27063772	27064570	799	24.92	4.43181	2.23985	2.26136
chr1	27185454	27186314	861	22.08	3.19785	1.97792	1.43339
chr1	27192412	27193130	719	28.47	3.04702	1.7962	1.33769
chr1	27213862	27214832	971	20.54	3.73646	2.19311	1.78652
chr1	27634983	27636545	1563	22.96	3.03173	1.9061	1.32877
chr1	27844664	27845420	757	19.81	3.29163	2.07817	1.49622
chr1	27854912	27855721	810	17.79	4.2095	2.49318	2.08272
chr1	27981974	27982753	780	29.54	4.76552	2.19022	2.47909
chr1	28007966	28008925	960	16.17	3.34159	2.24438	1.5275
chr1	28017857	28018830	974	22.19	3.8434	2.17412	1.85371
chr1	28031207	28032495	1289	27.73	3.84306	1.99774	1.86651
chr1	28033181	28034564	1384	28.28	3.82974	1.99751	1.8437
chr1	28093667	28094764	1098	19.47	3.31525	2.09727	1.5096
chr1	28224296	28225523	1228	31.18	3.90103	1.94519	1.89646
chr1	28249846	28251052	1207	20.13	3.59287	2.16664	1.68895
chr1	28256183	28256973	791	21.3	3.70187	2.16338	1.75771
chr1	28270773	28271611	839	20.17	3.38472	2.0967	1.5559
chr1	28640902	28642094	1193	19.12	4.91777	2.65698	2.59078
chr1	28668533	28670260	1728	20.67	4.20434	2.31905	2.11758
chr1	28787337	28789711	2375	19.29	4.46177	2.48822	2.2822
chr1	28949300	28950529	1230	30.94	3.39331	1.83697	1.56005
chr1	28980177	28981722	1546	31.49	3.91351	1.94234	1.90411
chr1	29005203	29007348	2146	18.07	4.08708	2.42727	2.01818
chr1	29027152	29029087	1936	21.43	3.16886	1.9869	1.41414
chr1	29087681	29089456	1776	24.06	4.28086	2.2289	2.1512
chr1	29257921	29259395	1475	20.92	3.99761	2.26916	1.95558
chr1	29288344	29289743	1400	20.24	4.69138	2.5259	2.42602
chr1	29541258	29542370	1113	25.71	4.37387	2.20155	2.21316
chr1	29553164	29553944	781	19.66	3.51744	2.15873	1.64129
chr1	29578518	29579254	737	26.75	2.79	1.76055	1.17683
chr1	29613234	29614157	924	24.08	2.9319	1.85089	1.26381
chr1	29774281	29774990	710	22.39	3.28223	1.99777	1.48695
chr1	29950402	29952809	2408	22.19	4.70425	2.41321	2.46208
chr1	29975090	29977931	2842	18.55	3.88404	2.3274	1.88761
chr1	30059083	30059794	712	26.75	5.51628	2.47779	3.00076
chr1	30338382	30339124	743	30.33	3.11805	1.7823	1.38443
chr1	30357009	30357965	957	16.54	3.06166	2.11233	1.3499
chr1	30507370	30509502	2133	22.44	3.40482	2.02957	1.56771
chr1	30542388	30543320	933	20	4.47991	2.46976	2.27865
chr1	30566292	30567955	1664	25.87	4.46855	2.22095	2.2793
chr1	30674731	30676303	1573	18.3	3.95028	2.35984	1.93507
chr1	30683527	30684681	1155	16.41	3.43888	2.2625	1.59977
chr1	30731755	30732519	765	27.56	4.14081	2.0927	2.05365
chr1	30828715	30829957	1243	37.65	4.22788	1.89841	2.11664
chr1	30839766	30840976	1211	32.66	3.62264	1.86324	1.70618
chr1	30869960	30870691	732	28.78	4.97794	2.26436	2.6279
chr1	30880822	30881545	724	37.41	4.82726	2.02991	2.51216
chr1	31051283	31052439	1157	24.37	3.45936	1.98882	1.60691
chr1	31070504	31071380	877	25.25	3.89629	2.08835	1.8918
chr1	31124498	31126386	1889	34.87	4.53992	1.99866	2.34483
chr1	31133549	31134363	815	19.61	3.56292	2.17824	1.6707
chr1	31172194	31174125	1932	33.22	3.22726	1.76219	1.45406
chr1	31481045	31481983	939	28.46	4.25581	2.1012	2.12506
chr1	31515582	31516671	1090	22.82	3.7021	2.10459	1.76475
chr1	31549786	31551329	1544	33.65	5.09003	2.16088	2.69845
chr1	31633089	31634096	1008	33.93	3.51449	1.81519	1.64008
chr1	31634421	31635783	1363	32.87	3.38259	1.80167	1.55548
chr1	31652095	31652862	768	25.14	3.8374	2.07797	1.85011
chr1	31697260	31698132	873	23.23	3.56794	2.05465	1.67417
chr1	31864892	31865591	700	24.76	3.84769	2.09308	1.8582
chr1	31952456	31953596	1141	23.25	3.49413	2.03726	1.62148
chr1	32058424	32059600	1177	24.95	3.52748	1.99973	1.64778
chr1	32069361	32071201	1841	20.78	3.93159	2.24906	1.91671
chr1	32114942	32115846	905	20.55	3.35189	2.07523	1.53208
chr1	32128838	32130116	1279	19.42	4.32831	2.4287	2.19382
chr1	32285103	32286038	936	28.6	4.53039	2.14672	2.32762
chr1	32301064	32301946	883	31.62	5.40067	2.27786	2.92937
chr1	32325578	32326512	935	28.35	3.36226	1.87532	1.54165
chr1	32399911	32400763	853	31	3.09742	1.76701	1.36789
chr1	32473370	32474102	733	16.4	3.15014	2.14996	1.40713
chr1	32502142	32503211	1070	22.69	4.31277	2.28778	2.17749
chr1	32544302	32546409	2108	26.78	5.1994	2.39273	2.77505
chr1	32811900	32813095	1196	21.34	4.23546	2.32594	2.11517
chr1	32827267	32828055	789	20.23	4.3625	2.40485	2.20835
chr1	32958781	32960918	2138	36	3.84663	1.8419	1.86931
chr1	32969421	32970235	815	38.9	4.29146	1.89395	2.15372
chr1	32989432	32990387	956	28.99	2.95086	1.76393	1.27712
chr1	33007461	33008204	744	16.96	3.41485	2.22998	1.56968
chr1	33012350	33013354	1005	16.41	3.05804	2.11947	1.3467
chr1	33313207	33314014	808	22.9	3.10876	1.93014	1.37715
chr1	33380319	33381051	733	16.77	3.71392	2.35823	1.75621
chr1	33431123	33432043	921	33.09	3.38234	1.79912	1.55489
chr1	33615565	33616440	876	17.52	3.11995	2.10048	1.38629
chr1	33617466	33618280	815	20.51	4.97779	2.56331	2.66614
chr1	33788660	33789760	1101	17.15	3.57033	2.28147	1.6716
chr1	33838512	33840514	2003	34.99	3.84005	1.86045	1.85867
chr1	33925377	33926753	1377	24.54	4.05286	2.14807	1.99865
chr1	33940026	33940774	749	32.36	4.01078	1.94981	1.96732
chr1	33950089	33951529	1441	26.16	4.43075	2.20418	2.25247
chr1	33998956	34000187	1232	16.51	3.28101	2.20169	1.48455
chr1	34021119	34022564	1446	34.31	3.94379	1.88505	1.94279
chr1	34095530	34096276	747	21.71	4.67838	2.43139	2.43113
chr1	34240655	34241689	1035	25.47	5.48415	2.47872	3.02189
chr1	34246764	34247616	853	23.22	3.17101	1.9409	1.41488
chr1	34264556	34265930	1375	27.73	5.03271	2.32453	2.6511
chr1	34278847	34279824	978	20.99	3.73055	2.18251	1.77791
chr1	34460637	34461489	853	19.28	3.52006	2.17538	1.63786
chr1	34462580	34463398	819	17.82	3.04978	2.06377	1.34099
chr1	34543341	34544117	777	25.09	3.50293	1.98429	1.63421
chr1	34635007	34636493	1487	24.67	3.01142	1.85876	1.31543
chr1	34794261	34795585	1325	30.29	3.76926	1.93765	1.80699
chr1	34870824	34872357	1534	28.11	4.2254	2.10521	2.10277
chr1	34879845	34881149	1305	42.17	3.44546	1.69845	1.59239
chr1	34887249	34888374	1126	29.17	4.57973	2.16142	2.34635
chr1	34927590	34928928	1339	32.05	4.2874	2.01461	2.15523
chr1	35092146	35092976	831	34.44	4.36183	1.98237	2.20525
chr1	35099959	35100866	908	34.38	3.13909	1.72894	1.39555
chr1	35105907	35107164	1258	28.88	5.4318	2.3722	2.94963
chr1	35113721	35114994	1274	31.69	3.20035	1.78061	1.43765
chr1	35127886	35128743	858	31.68	4.45783	2.06548	2.27068
chr1	35219345	35220547	1203	16.9	3.78528	2.37573	1.80525
chr1	35233080	35234020	941	30.38	3.08673	1.77535	1.36271
chr1	35251282	35252198	917	29.69	4.43652	2.11655	2.24313
chr1	35303121	35304337	1217	33.1	4.1645	1.96034	2.07858
chr1	35304656	35305857	1202	36.08	5.09579	2.09023	2.72249
chr1	35346820	35347899	1080	19.04	4.87995	2.65971	2.54608
chr1	36052005	36052874	870	18.47	4.59736	2.58422	2.35582
chr1	36321632	36322582	951	24.62	4.45087	2.26628	2.25997
chr1	36390305	36391656	1352	20.17	3.10137	2.00269	1.37193
chr1	36423794	36424507	714	26.66	4.25264	2.13776	2.13497
chr1	36443487	36444279	793	25.91	2.82499	1.78393	1.19995
chr1	36545083	36546304	1222	23.52	4.83982	2.40651	2.54214
chr1	36559153	36559888	736	29.95	3.50501	1.88014	1.63574
chr1	36562610	36563311	702	31.48	3.51098	1.8537	1.63679
chr1	36627164	36627938	775	21.6	3.97201	2.23101	1.93963
chr1	36644298	36645465	1168	23.65	3.15739	1.9238	1.40816
chr1	36675304	36676037	734	27.85	3.80946	2.00001	1.83285
chr1	36801102	36801877	776	27.05	3.73685	1.99683	1.78809
chr1	36835720	36837585	1866	31.12	4.00959	1.97959	1.96162
chr1	37038729	37039669	941	19.34	3.76017	2.25465	1.8031
chr1	37186583	37187402	820	31.24	3.74786	1.91415	1.79083
chr1	37202014	37202864	851	24.6	4.63309	2.32363	2.3788
chr1	37235485	37236646	1162	30.81	4.30117	2.03105	2.18438
chr1	37274235	37275183	949	21.52	3.89728	2.2157	1.88838
chr1	37309410	37310380	971	23.1	3.37959	2.0047	1.55103
chr1	37318068	37318784	717	24.93	3.10525	1.88284	1.37564
chr1	37344926	37345785	860	24.33	4.09828	2.17579	2.02334
chr1	37353191	37353977	787	19.31	3.40949	2.1344	1.57115
chr1	37431519	37432433	915	22.99	3.35124	1.99913	1.53312
chr1	37502339	37503449	1111	22.21	4.16515	2.25319	2.08507
chr1	37756548	37757705	1158	17.63	2.9389	2.02887	1.27
chr1	37893872	37894664	793	20.18	3.06499	1.99156	1.34766
chr1	38121730	38122734	1005	19.62	5.20632	2.70919	2.81204
chr1	38138770	38139883	1114	16.63	3.64606	2.34039	1.71108
chr1	38160952	38162180	1229	21.03	3.1406	1.99244	1.39503
chr1	38210075	38211088	1014	20.51	4.95729	2.6003	2.61331
chr1	38226195	38227077	883	30.67	4.85789	2.17544	2.55015
chr1	38245839	38246877	1039	38.21	4.28264	1.90674	2.14482
chr1	38266780	38267609	830	22.03	3.90734	2.1914	1.90163
chr1	38310232	38311099	868	26.89	5.81805	2.55997	3.20777
chr1	38333164	38334642	1479	21.63	3.27071	2.013	1.48035
chr1	38490407	38492279	1873	22.3	5.59811	2.66174	3.12831
chr1	38509359	38510407	1049	17.63	4.16644	2.47266	2.06413
chr1	38589311	38590328	1018	27.62	5.28416	2.36493	2.86235
chr1	38616488	38617577	1090	20.01	2.88288	1.9343	1.23643
chr1	38654643	38655386	744	24.35	4.58204	2.30943	2.35215
chr1	38925238	38926064	827	22.73	6.93347	3.1493	3.9973
chr1	38988908	38990186	1279	17.99	4.31655	2.52082	2.15579
chr1	39039884	39040633	750	23.8	4.28288	2.24674	2.14313
chr1	39063124	39063867	744	17.25	3.95406	2.4215	1.91663
chr1	39064295	39065097	803	18.22	4.43137	2.55107	2.23235
chr1	39174566	39175498	933	22.31	4.57004	2.37354	2.36269
chr1	39231487	39232894	1408	21.73	5.66892	2.76518	3.12342
chr1	39273069	39273867	799	20.61	5.74736	2.86188	3.16379
chr1	39279159	39281284	2126	27.84	4.73982	2.22795	2.47009
chr1	39413455	39414448	994	22.5	3.25109	1.98076	1.46989
chr1	39440769	39441674	906	15.89	3.3001	2.24188	1.48691
chr1	39570251	39572079	1829	27.07	3.20132	1.86164	1.43764
chr1	39664360	39665302	943	18.51	3.6794	2.2614	1.74807
chr1	39715172	39716167	996	21.25	4.07469	2.27976	2.00398
chr1	39811583	39812400	818	16.98	3.81286	2.38612	1.82043
chr1	39946245	39946949	705	19.95	3.4195	2.11102	1.57915
chr1	39959159	39960264	1106	17.58	4.06131	2.44281	2.00057
chr1	40232670	40233457	788	31.31	2.99308	1.7385	1.30579
chr1	40254829	40255805	977	22.28	4.14856	2.24562	2.06935
chr1	40331041	40332039	999	30.82	2.81942	1.70436	1.19586
chr1	40410010	40410724	715	22.93	3.36895	2.00579	1.54663
chr1	40518865	40520013	1149	20.64	3.66641	2.16996	1.74228
chr1	40599784	40601924	2141	32.66	5.70094	2.29279	3.16841
chr1	40632681	40633499	819	22.35	3.52117	2.064	1.64413
chr1	40693804	40694557	754	20.52	3.5973	2.15493	1.69077
chr1	40715067	40715863	797	26.22	3.30535	1.90641	1.50459
chr1	40768278	40769327	1050	17.13	2.97857	2.06157	1.29317
chr1	40860643	40862106	1464	34.26	3.96402	1.88745	1.95703
chr1	40862451	40863361	911	36.31	4.61395	1.99322	2.38249
chr1	40918997	40920060	1064	32.4	3.47063	1.82782	1.61266
chr1	40920586	40921715	1130	32.81	3.20832	1.76681	1.4399
chr1	40962170	40963581	1412	33.58	3.36972	1.78849	1.5466
chr1	40963992	40964748	757	31.8	3.21223	1.78066	1.44467
chr1	41032222	41033107	886	25.91	3.05755	1.84614	1.3457
chr1	41343832	41345093	1262	19.65	3.3302	2.09221	1.52188
chr1	41489806	41490552	747	21.32	2.88951	1.90311	1.24094
chr1	41507727	41508623	897	20.98	3.6155	2.13395	1.71022
chr1	41515840	41516576	737	22.46	4.01008	2.21458	1.96481
chr1	41542319	41543331	1013	21.28	3.18462	1.99759	1.42325
chr1	41578484	41579415	932	20.53	4.30112	2.39258	2.15232
chr1	41829892	41830625	734	20.54	3.76629	2.20601	1.80172
chr1	41855157	41856250	1094	17.62	3.23176	2.13544	1.45117
chr1	41981223	41981999	777	28.06	3.6223	1.94801	1.71005
chr1	41998660	41999415	756	20.22	3.36082	2.08658	1.53815
chr1	42158294	42159038	745	18.7	4.13824	2.41857	2.04763
chr1	42165431	42166146	716	26.65	5.4205	2.43743	2.95078
chr1	42258923	42259832	910	16.9	3.40074	2.2305	1.56222
chr1	42455265	42456012	748	16.85	3.70152	2.34708	1.75996
chr1	42516867	42519358	2492	23.77	3.49886	2.01179	1.63724
chr1	42552157	42553492	1336	21.75	3.54001	2.09413	1.65565
chr1	42563364	42564236	873	18.65	3.17744	2.07649	1.42269
chr1	42678775	42679650	876	33.85	3.62537	1.84148	1.71047
chr1	42718976	42720676	1701	30.71	3.37728	1.83386	1.55202
chr1	42775939	42777111	1173	28.63	3.64999	1.94562	1.7247
chr1	43017479	43018626	1148	33.56	4.73038	2.07828	2.45807
chr1	43156100	43157274	1175	31.16	3.29696	1.80985	1.49941
chr1	43179565	43180619	1055	30.74	4.45916	2.07007	2.28669
chr1	43249774	43250514	741	23.83	3.8093	2.10173	1.8373
chr1	43258434	43259250	817	27.01	3.48348	1.93843	1.61833
chr1	43271045	43272550	1506	22.95	3.0785	1.91816	1.35895
chr1	43420948	43423729	2782	34.01	4.23103	1.96179	2.12297
chr1	43578053	43579004	952	24.78	3.4639	1.98492	1.60487
chr1	43628783	43629516	734	33.35	3.36775	1.79542	1.54163
chr1	43643066	43644358	1293	20.31	3.99473	2.28629	1.95502
chr1	43701330	43702249	920	33.75	3.98349	1.91735	1.95081
chr1	43721171	43722746	1576	26.33	3.53406	1.96631	1.65207
chr1	43777922	43778813	892	23.75	2.99871	1.87742	1.30723
chr1	43896370	43897131	762	34.83	3.73844	1.85046	1.7854
chr1	44082984	44084346	1363	29.81	3.1771	1.80404	1.42178
chr1	44119284	44120030	747	21.76	2.85881	1.88203	1.21784
chr1	44197714	44198504	791	32.62	3.85565	1.91423	1.86329
chr1	44208433	44209303	871	26.02	3.62487	1.98977	1.71573
chr1	44231459	44232251	793	19.38	3.74758	2.24939	1.79037
chr1	44589390	44590222	833	23.97	3.32225	1.96533	1.51477
chr1	44673952	44674680	729	33.12	3.2162	1.76453	1.4453
chr1	44682768	44683916	1149	23.48	3.39211	1.99745	1.55996
chr1	44702924	44703676	753	18.89	4.7455	2.63993	2.43606
chr1	44709912	44711250	1339	19.24	3.87585	2.29197	1.88117
chr1	44802323	44803135	813	22.97	3.36299	2.002	1.54237
chr1	44812292	44813216	925	18.32	2.94621	2.00951	1.27807
chr1	44834199	44835051	853	24.81	3.97919	2.12947	1.93909
chr1	44835402	44837004	1603	27.04	4.78831	2.27375	2.4944
chr1	44983269	44984793	1525	35.39	3.99785	1.8867	1.96488
chr1	45065273	45066360	1088	24.98	2.84076	1.80568	1.2087
chr1	45153664	45154487	824	21.72	4.08621	2.26714	2.01687
chr1	45200179	45201086	908	17.93	4.3204	2.51169	2.16837
chr1	45225359	45226381	1023	21.41	3.53334	2.10265	1.65109
chr1	45277019	45278018	1000	34.55	4.63641	2.03974	2.39089
chr1	45297101	45298538	1438	38.26	3.9008	1.82285	1.9031
chr1	45324269	45325234	966	22.81	3.7855	2.13642	1.81451
chr1	45459467	45460778	1312	36.67	3.63124	1.80013	1.71411
chr1	45503516	45504217	702	23.77	3.70189	2.0746	1.76606
chr1	45571146	45572363	1218	29.63	4.38438	2.09152	2.22267
chr1	45593334	45594485	1152	28.51	4.25259	2.08603	2.13411
chr1	45604069	45604892	824	20.67	3.30039	2.05109	1.50376
chr1	45605329	45606288	960	21.07	4.57038	2.42842	2.36104
chr1	45662957	45663892	936	20.93	5.73981	2.85042	3.14712
chr1	45685542	45686797	1256	21.3	4.65152	2.46638	2.39627
chr1	45704531	45705251	721	16.95	3.79584	2.38184	1.80909
chr1	45718702	45719509	808	18.37	4.54407	2.57007	2.32005
chr1	45768004	45769154	1151	31.28	2.96379	1.73229	1.28475
chr1	45930672	45931388	717	16.57	3.59191	2.31911	1.68292
chr1	46018403	46019725	1323	31.14	3.43171	1.83943	1.58856
chr1	46162145	46162852	708	31.44	4.26913	2.02701	2.14086
chr1	46164394	46165219	826	28.37	4.30725	2.10758	2.16821
chr1	46201258	46202398	1141	31.34	3.61503	1.88184	1.7038
chr1	46305945	46306783	839	29.53	4.68396	2.1811	2.41032
chr1	46387948	46389012	1065	30.77	3.73316	1.91489	1.78599
chr1	46450840	46451605	766	23.42	3.33797	1.98464	1.52498
chr1	46592898	46593690	793	32.71	3.90351	1.92581	1.88914
chr1	46935200	46936076	877	26.75	4.27379	2.14745	2.14357
chr1	46986626	46987468	843	19.2	3.64478	2.22088	1.721
chr1	47120473	47121455	983	33.39	3.24028	1.76386	1.46229
chr1	47190690	47191709	1020	30.81	3.32323	1.81909	1.51955
chr1	47212548	47213331	784	20.92	3.91591	2.2248	1.91399
chr1	47458683	47459499	817	34.45	4.13123	1.94256	2.04098
chr1	47481527	47483489	1963	23.45	3.68845	2.08283	1.75276
chr1	47594530	47595968	1439	32.97	5.25856	2.18507	2.85064
chr1	47611308	47612518	1211	34.32	4.33496	1.98468	2.1809
chr1	47669868	47670607	740	30	3.60182	1.90095	1.69875
chr1	47719598	47720337	740	16.52	3.59731	2.32556	1.68021
chr1	47933413	47934317	905	19.83	3.03249	1.99082	1.32727
chr1	47981097	47983198	2102	36.53	3.95117	1.86637	1.92695
chr1	48018883	48019702	820	23.33	3.86933	2.1395	1.87198
chr1	48221168	48223290	2123	35.02	3.66527	1.82869	1.73957
chr1	48293644	48294360	717	16.59	3.62613	2.33481	1.69805
chr1	48318365	48320688	2324	21.31	3.29694	2.02814	1.50102
chr1	48335563	48336810	1248	30.07	4.02652	1.9992	1.98082
chr1	48375730	48376457	728	19.37	2.72194	1.89819	1.12872
chr1	48479429	48480227	799	26.79	2.93366	1.79787	1.26498
chr1	48535215	48537188	1974	32.3	3.94814	1.93606	1.92888
chr1	48577849	48579764	1916	36.69	3.70153	1.81382	1.76049
chr1	48588443	48589261	819	23.65	3.99466	2.16841	1.95533
chr1	48598178	48599886	1709	22.03	4.05045	2.22266	2.00843
chr1	48636402	48637338	937	32.89	3.32602	1.79227	1.51429
chr1	48656677	48657628	952	27.35	3.38134	1.89995	1.55445
chr1	48823027	48824155	1129	18.89	2.98135	2.00166	1.298
chr1	48849889	48850979	1091	33.4	2.97199	1.70576	1.28977
chr1	48851384	48852288	905	35.05	3.36017	1.76856	1.53687
chr1	48882178	48883074	897	28	2.74238	1.72696	1.14441
chr1	48992904	48995505	2602	29.04	4.71865	2.18896	2.45237
chr1	49090360	49091209	850	27.91	3.11959	1.82407	1.38595
chr1	49518120	49519025	906	15.98	3.3249	2.24641	1.5128
chr1	49519342	49520345	1004	17.34	3.96479	2.4208	1.93892
chr1	49657590	49658300	711	18.71	3.61874	2.23209	1.70588
chr1	49693874	49694622	749	25.7	3.20855	1.89199	1.44251
chr1	49763599	49765413	1815	29.26	3.08005	1.78966	1.35931
chr1	49946544	49947276	733	19.59	4.44156	2.4551	2.27471
chr1	49965056	49966139	1084	16.57	3.63174	2.33207	1.70542
chr1	49966927	49967644	718	16.76	3.7194	2.35716	1.76203
chr1	49978074	49979228	1155	16.36	3.11774	2.14238	1.37701
chr1	49998498	49999226	729	20.38	4.07407	2.3121	2.01305
chr1	50016028	50016842	815	25.03	3.94594	2.1068	1.92547
chr1	50021700	50022736	1037	24.28	3.7168	2.06882	1.76935
chr1	50045741	50047006	1266	23.35	3.54052	2.04635	1.65447
chr1	50074030	50074863	834	24.46	3.3765	1.96963	1.54766
chr1	50222847	50223770	924	16.9	3.05799	2.09864	1.34564
chr1	50367859	50368586	728	23.32	3.15753	1.93294	1.40892
chr1	50540461	50542304	1844	26.12	4.57414	2.23402	2.35824
chr1	50554963	50555911	949	26.1	4.82491	2.30832	2.52834
chr1	50563236	50564032	797	33.62	3.29292	1.77105	1.49487
chr1	50674611	50675436	826	19.34	3.57368	2.19156	1.67556
chr1	50790057	50791105	1049	20.27	3.02302	1.96951	1.32584
chr1	50797413	50798142	730	24.28	4.02665	2.16218	1.97032
chr1	50914715	50915687	973	21.49	3.21009	1.996	1.44495
chr1	50940480	50941257	778	26.21	5.19646	2.41517	2.7744
chr1	50950113	50951155	1043	23.75	3.63223	2.05902	1.7155
chr1	51053853	51055349	1497	27.24	3.45614	1.92608	1.60036
chr1	51177724	51178909	1186	34.34	4.11255	1.93495	2.03371
chr1	51194882	51196254	1373	21.91	4.31409	2.32719	2.16972
chr1	51226105	51227432	1328	38.69	4.84836	2.00193	2.5372
chr1	51257327	51258029	703	25.84	4.37188	2.20005	2.20916
chr1	51282588	51283305	718	16.98	3.79948	2.386	1.80883
chr1	51302179	51303187	1009	21.83	3.40546	2.04415	1.57224
chr1	51304646	51305379	734	23.78	3.54139	2.03235	1.65591
chr1	51401380	51402396	1017	18.64	4.70531	2.60711	2.43339
chr1	51447168	51447928	761	20.16	3.01718	1.9773	1.32023
chr1	51510984	51511955	972	18.77	4.69549	2.62437	2.40488
chr1	51525044	51525760	717	35.34	4.31599	1.95442	2.17247
chr1	51538514	51539306	793	27.44	3.654	1.97501	1.72758
chr1	51659178	51660717	1540	34.28	3.39838	1.78448	1.56603
chr1	51689726	51690816	1091	36.82	3.48872	1.76723	1.62352
chr1	51743553	51745111	1559	38.35	4.1705	1.87631	2.0771
chr1	51745484	51746454	971	38.51	4.40252	1.92588	2.22559
chr1	51905217	51906106	890	34.08	4.70738	2.06585	2.44014
chr1	51935199	51936300	1102	27.85	3.97582	2.04238	1.94307
chr1	52080170	52080884	715	28.83	3.93864	2.01614	1.91248
chr1	52148965	52150676	1712	29.92	4.18402	2.03981	2.08356
chr1	52245401	52247266	1866	26.95	3.8386	2.03008	1.85163
chr1	52319307	52321067	1761	32.6	4.31923	2.00777	2.17853
chr1	52360294	52361097	804	19.17	4.1556	2.38918	2.06844
chr1	52389933	52390938	1006	35.16	4.33805	1.94862	2.20822
chr1	52404046	52404857	812	33.72	5.41577	2.19898	2.97534
chr1	52435484	52436420	937	21.76	3.43699	2.054	1.59476
chr1	52567863	52568580	718	22.87	3.35403	2.0045	1.53191
chr1	52641795	52643097	1303	23.44	3.50042	2.03164	1.63043
chr1	52660113	52660854	742	28.69	3.69619	1.95209	1.75985
chr1	52681986	52684006	2021	26.91	3.7539	2.00669	1.79823
chr1	52760061	52761076	1016	27.97	2.87822	1.76265	1.23182
chr1	52873522	52875679	2158	32.64	3.64829	1.85964	1.73224
chr1	52913028	52913727	700	24.08	6.76536	2.91775	3.96984
chr1	53023836	53024910	1075	32.62	5.10825	2.19769	2.70308
chr1	53171819	53173526	1708	31.91	4.38805	2.04223	2.22187
chr1	53289238	53290129	892	31.55	4.72248	2.12128	2.45335
chr1	53320725	53322352	1628	17.6	4.12473	2.46789	2.02911
chr1	53375873	53376819	947	26.04	5.22246	2.41917	2.79933
chr1	53422990	53423747	758	20.22	3.06818	1.98857	1.3505
chr1	53520468	53521824	1357	30.11	3.47644	1.87181	1.61519
chr1	53533350	53535369	2020	30.43	3.51695	1.87291	1.64508
chr1	53552486	53554105	1620	27.46	3.47181	1.92419	1.61218
chr1	53692964	53694441	1478	20.21	3.63031	2.17353	1.71379
chr1	53759357	53760191	835	18.14	3.13381	2.08144	1.39481
chr1	53804136	53804906	771	20.77	3.05801	1.97094	1.34845
chr1	53849742	53850563	822	20.28	3.84173	2.24427	1.85239
chr1	53968489	53969210	722	24.42	3.60331	2.03579	1.69457
chr1	53992068	53992930	863	17.68	4.08642	2.44265	2.02333
chr1	54039184	54040325	1142	31.9	3.09715	1.75461	1.36806
chr1	54057201	54057948	748	18.74	3.31807	2.12283	1.51317
chr1	54072082	54073251	1170	25.04	3.23171	1.91322	1.45702
chr1	54166023	54167589	1567	21.09	4.27962	2.35396	2.14509
chr1	54175854	54177737	1884	31.63	5.24022	2.23325	2.82482
chr1	54201095	54202198	1104	35.19	4.34848	1.95348	2.20774
chr1	54249940	54250748	809	30.54	3.44425	1.85441	1.59455
chr1	54258627	54259326	700	20.71	3.54516	2.1315	1.65925
chr1	54280045	54280851	807	33.95	3.17383	1.74337	1.41842
chr1	54301212	54302330	1119	27.37	4.28151	2.12279	2.15528
chr1	54347243	54348234	992	18.36	3.21881	2.10383	1.45071
chr1	54437235	54438067	833	25.76	3.15995	1.87766	1.40993
chr1	54706749	54707635	887	21.94	3.1948	1.98085	1.4334
chr1	54753043	54754515	1473	27.54	4.32529	2.14008	2.17561
chr1	54842500	54843260	761	21.5	5.36643	2.68226	2.89716
chr1	54927678	54928765	1088	31.14	3.52285	1.86129	1.64764
chr1	54953386	54954227	842	35.21	4.92642	2.08427	2.59499
chr1	55013742	55014897	1156	20.96	3.37399	2.06725	1.54749
chr1	55041650	55042518	869	24.86	5.08213	2.4039	2.73475
chr1	55145714	55146741	1028	32.47	3.26243	1.78206	1.47622
chr1	55210801	55211636	836	17.24	3.94727	2.41886	1.91545
chr1	55270668	55271630	963	31.27	4.7492	2.11067	2.50393
chr1	55291783	55292968	1186	26.55	4.57838	2.22569	2.35913
chr1	55328497	55330255	1759	36.02	4.34716	1.95138	2.19732
chr1	55393214	55394356	1143	23.49	3.04253	1.89642	1.33509
chr1	55403664	55404367	704	15.49	3.11336	2.18291	1.37703
chr1	55418398	55419552	1155	18.13	4.39973	2.53844	2.21647
chr1	55480771	55481825	1055	18.79	3.81351	2.28372	1.84037
chr1	55620610	55621311	702	27.32	3.75661	1.99242	1.80283
chr1	55698453	55699769	1317	33.59	4.27946	1.99125	2.13951
chr1	55789530	55790351	822	24.56	3.1635	1.90739	1.41155
chr1	55798443	55799244	802	30.08	3.22545	1.8102	1.45291
chr1	55799588	55801295	1708	32.44	3.73579	1.88733	1.78437
chr1	55809212	55810373	1162	33.81	3.73982	1.86689	1.78628
chr1	55874510	55875713	1204	29.25	9.10905	3.33136	5.78194
chr1	55942216	55943287	1072	33.23	3.97528	1.92943	1.93784
chr1	55969516	55971984	2469	22.42	3.77746	2.14562	1.80976
chr1	56084243	56085314	1072	19.98	3.81649	2.25059	1.83113
chr1	56221042	56221804	763	26.37	4.67537	2.26564	2.41523
chr1	56251085	56252911	1827	24.71	4.61033	2.27562	2.40677
chr1	56277866	56278762	897	20.52	3.58686	2.14353	1.69117
chr1	56332131	56333241	1111	25.74	3.43827	1.95285	1.58971
chr1	56385280	56386935	1656	25.52	3.16585	1.88522	1.41383
chr1	56467943	56469300	1358	19.6	2.81648	1.92389	1.19013
chr1	56485200	56485945	746	20.59	4.23183	2.36563	2.10419
chr1	56486434	56487936	1503	20.71	4.56955	2.45527	2.3504
chr1	56496841	56498003	1163	19.62	3.20273	2.05456	1.43831
chr1	56691299	56692137	839	17.69	3.08678	2.08268	1.36637
chr1	56895445	56896298	854	28.72	3.03861	1.79055	1.33329
chr1	57578725	57579671	947	33.84	3.4009	1.79298	1.56452
chr1	57597477	57598620	1144	29.82	7.04469	2.65767	4.30042
chr1	57873722	57874788	1067	18.99	3.44537	2.15815	1.59058
chr1	58122891	58123855	965	20.06	3.11892	2.01299	1.38426
chr1	58148936	58149840	905	28.16	4.2627	2.09827	2.14266
chr1	58175168	58175890	723	18.56	4.59354	2.58022	2.35988
chr1	58228699	58229599	901	30.78	3.29827	1.81761	1.49917
chr1	58238162	58238915	754	34.77	3.53014	1.80373	1.65154
chr1	58339255	58340002	748	16.07	3.3662	2.2564	1.54027
chr1	58409412	58410259	848	34.69	4.16143	1.93565	2.07116
chr1	58507249	58509293	2045	35.74	5.26237	2.12222	2.85901
chr1	58524848	58526182	1335	19.15	3.39782	2.13873	1.56362
chr1	58558108	58558928	821	19.72	4.1503	2.36301	2.05714
chr1	58579199	58580934	1736	20.28	5.67991	2.82429	3.17397
chr1	58704456	58706198	1743	17.55	4.10574	2.46229	2.0175
chr1	58712372	58713144	773	17.02	3.07247	2.1012	1.35316
chr1	58774145	58775176	1032	26.67	6.11995	2.65353	3.42504
chr1	58822360	58823181	822	38.93	4.94133	2.02454	2.58708
chr1	58844963	58845723	761	15.61	3.10308	2.17437	1.37042
chr1	58920433	58921754	1322	27.86	3.50549	1.92036	1.63588
chr1	58960266	58961633	1368	31.06	4.61011	2.10999	2.37675
chr1	59144414	59145361	948	15.96	3.33252	2.25144	1.5077
chr1	59152452	59153309	858	24.84	3.30175	1.93851	1.50081
chr1	59170003	59171599	1597	33.44	4.06592	1.94355	2.00051
chr1	59188406	59189108	703	19.31	3.77501	2.263	1.81081
chr1	59223688	59224396	709	29.93	3.12705	1.7907	1.38987
chr1	59286452	59288720	2269	19.14	4.89986	2.67295	2.54853
chr1	59304667	59305444	778	18.22	4.38953	2.53253	2.21639
chr1	59499552	59501437	1886	21.39	3.67055	2.14348	1.7433
chr1	59527912	59528951	1040	20.1	4.02404	2.31452	1.96826
chr1	59545168	59546013	846	19.34	3.32563	2.10754	1.51874
chr1	59546528	59547431	904	21.94	4.62062	2.42266	2.3756
chr1	59595492	59597469	1978	30.17	4.6083	2.14096	2.36752
chr1	59616411	59617396	986	16.95	3.79114	2.38167	1.80512
chr1	59702047	59702854	808	25.89	5.62644	2.51447	3.11397
chr1	59903305	59904216	912	21.87	3.43982	2.05802	1.59281
chr1	59921984	59922765	782	17.98	4.10088	2.43092	2.0322
chr1	59923100	59924187	1088	16.92	3.63396	2.3118	1.72492
chr1	59956632	59958494	1863	21.04	4.46947	2.40601	2.28588
chr1	59977025	59979522	2498	22.14	3.98243	2.21247	1.94928
chr1	60001184	60003214	2031	33.22	3.94678	1.91998	1.9245
chr1	60135771	60136535	765	18.8	2.85892	1.96208	1.21567
chr1	60274501	60275644	1144	30.9	3.22845	1.79916	1.45376
chr1	60623396	60624105	710	24.14	3.60754	2.03854	1.70464
chr1	60656056	60656777	722	16.44	3.16513	2.1566	1.40702
chr1	60738221	60739363	1143	22.46	3.41424	2.03305	1.57469
chr1	60768489	60769582	1094	19.38	4.2634	2.41255	2.1423
chr1	60813885	60815200	1316	17.94	3.39377	2.18263	1.5628
chr1	60885494	60886363	870	34.1	3.61792	1.8382	1.707
chr1	60906724	60907594	871	17.89	3.5464	2.24292	1.66026
chr1	61091539	61092865	1327	24.74	3.17155	1.90272	1.41756
chr1	61156878	61157759	882	17.2	3.34279	2.19308	1.52328
chr1	61174690	61175441	752	23.08	4.87523	2.45035	2.55213
chr1	61204597	61205440	844	18.66	4.01727	2.37719	1.97499
chr1	61205873	61206672	800	16.08	3.04406	2.12343	1.33263
chr1	61234912	61236080	1169	22.24	4.28631	2.30679	2.14926
chr1	61345766	61346534	769	19.08	3.22652	2.08151	1.4565
chr1	61451383	61452354	972	21.14	4.80631	2.5178	2.50173
chr1	61483257	61484484	1228	18.21	4.37671	2.52705	2.21987
chr1	61586253	61587731	1479	33.69	4.8429	2.07316	2.57568
chr1	61666586	61667814	1229	16.85	3.24129	2.17076	1.46687
chr1	61678567	61679679	1113	23.49	3.58403	2.05029	1.68439
chr1	61689955	61691630	1676	32.16	4.99828	2.15811	2.66428
chr1	61819658	61820586	929	24.13	2.99422	1.8656	1.30561
chr1	61844685	61845531	847	18.93	4.43548	2.49037	2.25774
chr1	61910029	61911323	1295	18.48	4.5695	2.5854	2.32681
chr1	61949511	61950747	1237	20.85	4.11901	2.30584	2.04321
chr1	61996845	61997853	1009	23.01	3.93319	2.16742	1.91548
chr1	62051666	62052408	743	22.36	3.69167	2.12165	1.7546
chr1	62074540	62075746	1207	27.83	5.09741	2.32387	2.71077
chr1	62170836	62172141	1306	20.25	3.34546	2.07707	1.53519
chr1	62280435	62281233	799	20.74	4.3949	2.37825	2.24448
chr1	62281633	62282519	887	21.08	4.43053	2.40337	2.24338
chr1	62300760	62301471	712	16.3	3.48539	2.29567	1.60662
chr1	62327634	62328583	950	20.38	3.20017	2.02755	1.43809
chr1	62429692	62430751	1060	24.75	3.8214	2.08165	1.84221
chr1	62540645	62541352	708	21.36	4.14034	2.2985	2.04872
chr1	62559232	62560119	888	18.74	4.64051	2.59429	2.39987
chr1	62561292	62562808	1517	19.86	5.29158	2.76623	2.82514
chr1	62693142	62694293	1152	24.59	3.33856	1.95413	1.52325
chr1	62740242	62741123	882	22.51	2.98916	1.90385	1.30434
chr1	62845329	62846606	1278	17.4	2.94323	2.03866	1.27406
chr1	62887573	62888487	915	19.97	3.13435	2.02161	1.39277
chr1	62902181	62903231	1051	18.13	4.39667	2.53819	2.21322
chr1	62909183	62909982	800	20.14	5.4598	2.80503	2.94389
chr1	62933830	62934624	795	22.03	4.04693	2.24408	1.98876
chr1	63008392	63009092	701	18.09	3.94252	2.37335	1.91456
chr1	63168480	63170023	1544	25.63	4.58363	2.24119	2.37957
chr1	63385282	63386139	858	23.78	3.23199	1.94318	1.45747
chr1	63442382	63443149	768	18.23	4.06011	2.40529	2.00229
chr1	63491790	63493199	1410	19.24	3.58518	2.19571	1.69032
chr1	63493860	63494616	757	19.74	3.21128	2.05441	1.44199
chr1	63538676	63539416	741	18.45	3.53964	2.21111	1.65716
chr1	63562983	63563837	855	15.68	3.21007	2.21347	1.43082
chr1	63612076	63613115	1040	17.63	4.13419	2.47277	2.03319
chr1	63630424	63631199	776	17.06	3.50899	2.26483	1.63488
chr1	63725416	63726198	783	22.57	3.19497	1.96496	1.43068
chr1	63765136	63766066	931	20.62	5.00007	2.60703	2.64658
chr1	63817328	63818328	1001	35.36	4.57151	2.00903	2.3458
chr1	63818696	63819403	708	31.48	3.6357	1.88543	1.71604
chr1	63898517	63900627	2111	26.35	4.93997	2.33343	2.60507
chr1	63921076	63922510	1435	31.05	3.84774	1.93681	1.85995
chr1	63999575	64000599	1025	20.47	3.29352	2.05514	1.49637
chr1	64070344	64071531	1188	26.53	3.50244	1.95214	1.63207
chr1	64144053	64144935	883	23.41	3.94728	2.15916	1.92691
chr1	64169994	64171821	1828	24.36	3.99425	2.13265	1.96612
chr1	64213205	64214495	1291	18.48	4.51572	2.56941	2.29384
chr1	64222896	64224068	1173	25.09	4.86702	2.36209	2.55265
chr1	64316038	64317426	1389	17.95	4.04859	2.41995	1.9904
chr1	64362264	64363053	790	16.35	3.41762	2.26042	1.58325
chr1	64398405	64399401	997	38.69	5.00774	2.04384	2.63125
chr1	64444639	64445540	902	17.1	3.77984	2.36069	1.82257
chr1	64459559	64461018	1460	17.63	4.13612	2.46919	2.04207
chr1	64486352	64487211	860	20.89	4.07548	2.29238	2.01079
chr1	64495025	64496000	976	16.99	3.75054	2.35838	1.78745
chr1	64562719	64563447	729	18.05	3.97706	2.38447	1.93958
chr1	64599944	64600654	711	17.69	3.93841	2.38917	1.92128
chr1	64766650	64768230	1581	35.47	3.6588	1.82056	1.73443
chr1	64842875	64844836	1962	24.23	5.10074	2.4614	2.71651
chr1	64869340	64870045	706	28.92	3.87088	1.99016	1.87293
chr1	65054768	65055582	815	19.85	3.58785	2.17376	1.68741
chr1	65155861	65157293	1433	32.27	3.65139	1.86873	1.73182
chr1	65238653	65239407	755	30.56	3.50942	1.87241	1.63475
chr1	65325270	65326098	829	22.73	3.1938	1.95799	1.43382
chr1	65848091	65849163	1073	30.4	4.47544	2.08127	2.29935
chr1	65860715	65862175	1461	22.52	3.27211	1.99033	1.48257
chr1	66027772	66029189	1418	23.19	3.97261	2.17384	1.94336
chr1	66293923	66294680	758	21.92	3.71153	2.14444	1.76346
chr1	66379788	66382075	2288	22.89	4.5576	2.34656	2.35277
chr1	66407545	66408248	704	24.14	7.96179	3.33696	4.88087
chr1	66412860	66413955	1096	21.91	5.91592	2.83031	3.30279
chr1	66415347	66416065	719	20.24	5.00519	2.63945	2.62817
chr1	66507759	66508965	1207	20.38	3.59569	2.15178	1.69555
chr1	66616144	66617328	1185	17.93	3.82288	2.34099	1.83768
chr1	66759696	66760502	807	29.98	3.00626	1.76294	1.31211
chr1	67046117	67046821	705	28.26	6.08876	2.52798	3.4677
chr1	67108774	67109766	993	29.84	3.36963	1.85119	1.54517
chr1	67158727	67159974	1248	28.12	4.72655	2.19708	2.47882
chr1	67280290	67281906	1617	16.76	3.71222	2.35716	1.75595
chr1	67417328	67419586	2259	32.35	3.49662	1.83588	1.62758
chr1	67463191	67464310	1120	21.2	3.63722	2.14434	1.71507
chr1	67500921	67502119	1199	25.59	3.81014	2.05242	1.83787
chr1	67527256	67528209	954	23.59	5.83667	2.70581	3.24143
chr1	67537641	67538947	1307	19.7	5.24639	2.74671	2.80108
chr1	67696599	67697925	1327	19.82	3.78975	2.22742	1.82859
chr1	67899059	67900148	1090	17.9	4.26092	2.5084	2.11558
chr1	67929158	67929972	815	17.93	3.16149	2.09923	1.41279
chr1	67942376	67943118	743	23.14	3.67415	2.09007	1.74416
chr1	68006876	68008150	1275	28.71	3.36083	1.87222	1.53895
chr1	68089062	68089779	718	22.13	4.98602	2.49694	2.65828
chr1	68138853	68139893	1041	22	5.01441	2.53633	2.65549
chr1	68353556	68354619	1064	16.32	3.14	2.15312	1.39213
chr1	68393895	68394819	925	16.17	2.88774	2.06422	1.23424
chr1	68521772	68522478	707	20.75	3.22291	2.01882	1.45141
chr1	68558769	68559768	1000	20.06	3.94402	2.28254	1.92516
chr1	68648438	68649803	1366	17.32	3.66282	2.30725	1.73886
chr1	68744695	68745588	894	16.16	2.7406	2.0065	1.14503
chr1	68947393	68948094	702	20.88	5.46416	2.748	2.96814
chr1	69059403	69060949	1547	32.52	4.47199	2.05053	2.27477
chr1	69128736	69129447	712	30.35	5.52967	2.34376	3.01549
chr1	69158231	69159636	1406	18.99	4.09245	2.38931	2.01938
chr1	69472634	69473431	798	18.75	3.47437	2.17975	1.6136
chr1	69490462	69491355	894	21.86	3.3062	2.01182	1.50506
chr1	69492812	69493512	701	25.15	4.94573	2.38462	2.59609
chr1	69613051	69614015	965	17.62	3.92891	2.39431	1.91264
chr1	69724902	69725967	1066	24.65	6.25209	2.75952	3.57516
chr1	69726528	69727731	1204	22.35	4.8333	2.45319	2.5367
chr1	69734053	69734793	741	16.2	3.44128	2.28207	1.57832
chr1	69886951	69887844	894	16.61	3.05172	2.10843	1.33835
chr1	69922924	69924566	1643	16.82	3.73487	2.36547	1.76873
chr1	70033230	70034073	844	20.09	5.00754	2.63509	2.65694
chr1	70109483	70110512	1030	22.25	5.05947	2.50534	2.71781
chr1	70173300	70174162	863	19.23	4.91492	2.65624	2.5866
chr1	70174567	70175584	1018	18.92	4.80614	2.64156	2.49469
chr1	70192426	70193444	1019	18.81	4.75325	2.62929	2.45653
chr1	70355914	70357006	1093	15.78	3.25402	2.22665	1.45876
chr1	70399532	70400462	931	20.13	3.40744	2.10406	1.56778
chr1	70424430	70425532	1103	16.26	3.47138	2.29092	1.59765
chr1	70542212	70543062	851	17.71	4.15533	2.48335	2.04297
chr1	70568015	70568777	763	18.97	4.82996	2.65065	2.50499
chr1	70592830	70595787	2958	18.56	4.08533	2.40075	2.01828
chr1	70799403	70802590	3188	21.39	3.74657	2.159	1.79826
chr1	71024530	71025625	1096	20.7	5.07761	2.62212	2.70087
chr1	71071004	71072085	1082	27.31	4.02154	2.06925	1.97217
chr1	71107367	71109071	1705	17.4	3.95309	2.41505	1.93606
chr1	71172505	71174198	1694	21.09	4.37953	2.38101	2.21488
chr1	71260246	71261300	1055	26.35	7.27502	3.00848	4.27676
chr1	71283838	71285130	1293	18.13	4.40315	2.53923	2.21803
chr1	71490001	71491111	1111	25.45	4.26648	2.1891	2.13407
chr1	71563217	71563959	743	20.24	3.73414	2.20357	1.78781
chr1	71829365	71830120	756	16.02	3.35967	2.25816	1.52602
chr1	71881471	71884388	2918	18.08	3.75117	2.29916	1.79375
chr1	72104947	72105703	757	22.38	5.23427	2.59281	2.79963
chr1	72202829	72203829	1001	16.3	3.49129	2.29603	1.61104
chr1	72239351	72240170	820	20.01	3.71917	2.21631	1.77039
chr1	72563536	72564761	1226	16.36	3.52349	2.30358	1.63326
chr1	72598196	72599347	1152	27.69	3.73252	1.98784	1.77916
chr1	72621907	72622662	756	17.72	4.18217	2.48423	2.0667
chr1	72831429	72832691	1263	18.26	4.09667	2.41286	2.02306
chr1	73154701	73156139	1439	16.54	3.6107	2.32802	1.68997
chr1	73461496	73462200	705	23.32	4.49799	2.31823	2.299
chr1	73469971	73471664	1694	17.98	4.30905	2.51891	2.15073
chr1	73489876	73490591	716	19.96	5.3442	2.7812	2.85729
chr1	73526183	73528403	2221	18.66	4.67869	2.60925	2.40701
chr1	73757418	73758942	1525	20.57	5.76259	2.86316	3.18085
chr1	74055959	74056966	1008	17.81	4.27509	2.49683	2.14226
chr1	74510082	74510833	752	16.75	3.71792	2.35579	1.76181
chr1	74571162	74572094	933	29.39	3.21725	1.8223	1.44775
chr1	75447580	75448624	1045	17.02	3.82481	2.39126	1.82689
chr1	75867712	75868508	797	17.62	4.13397	2.47069	2.03527
chr1	76453341	76454043	703	20	4.12851	2.34355	2.04687
chr1	76771016	76771903	888	18.02	4.33324	2.52452	2.16829
chr1	76777496	76778431	936	20.77	3.30955	2.05114	1.50426
chr1	76779696	76780865	1170	17.11	2.89307	2.03073	1.24404
chr1	77102247	77103269	1023	17.3	3.95625	2.429	1.91178
chr1	77236480	77237218	739	29.69	3.67453	1.9208	1.75189
chr1	77593250	77593949	700	15.52	3.13905	2.19297	1.38504
chr1	77717369	77718873	1505	18.16	3.85446	2.33284	1.87029
chr1	77857680	77858971	1292	15.99	3.35224	2.25445	1.52249
chr1	78126266	78127710	1445	25.92	5.15799	2.38999	2.78645
chr1	78164655	78165521	867	21.01	4.86169	2.53399	2.55337
chr1	78166990	78168950	1961	19.87	4.36634	2.42024	2.21641
chr1	78192615	78193349	735	18.05	4.3533	2.52843	2.18234
chr1	78621233	78622059	827	20.96	5.45218	2.74904	2.94477
chr1	78634817	78635613	797	18.2	3.02217	2.03824	1.32008
chr1	80786595	80789422	2828	19.29	5.06669	2.69271	2.70025
chr1	80833657	80836259	2603	27.33	7.26026	2.89071	4.37551
chr1	82208237	82209937	1701	16.39	3.53338	2.3073	1.63884
chr1	82394862	82396192	1331	20.64	5.75012	2.87209	3.15092
chr1	82430448	82431623	1176	21.26	4.58126	2.41959	2.36769
chr1	87092879	87093600	722	17.77	4.24436	2.49064	2.11821
chr1	87127356	87128636	1281	15.24	3.01365	2.15486	1.30573
chr1	87129094	87129837	744	16.93	3.78402	2.37995	1.80015
chr1	87885746	87886855	1110	17.41	4.01027	2.44272	1.94825
chr1	88014216	88015511	1296	17.63	4.1446	2.47232	2.04335
chr1	88144127	88145672	1546	20.06	5.57512	2.79516	3.08716
chr1	88382081	88384359	2279	20.48	3.64509	2.16787	1.72343
chr1	88384681	88386324	1644	22.95	4.82269	2.44062	2.5142
chr1	88641945	88643002	1058	16.83	3.73988	2.36602	1.77278
chr1	88643530	88644809	1280	18.22	4.46315	2.55105	2.26304
chr1	90459966	90461202	1237	19.94	5.39585	2.77909	2.91426
chr1	91439358	91442294	2937	31.73	5.30009	2.23682	2.87416
chr1	92672878	92673595	718	17.44	3.5902	2.27612	1.6877
chr1	92723024	92724029	1006	19.18	3.55546	2.19065	1.66215
chr1	92807826	92810028	2203	48.83	6.52737	2.10018	3.78431
chr1	92839594	92843341	3748	73.84	5.15206	1.69211	2.73571
chr10	390	3582	3193	36.52	7.77818	2.62111	4.76883
chr10	33033	34116	1084	19.89	3.8186	2.25088	1.83692
chr10	35882	37582	1701	20.72	3.93755	2.2593	1.9163
chr10	368449	369399	951	24.58	4.8983	2.38744	2.58018
chr10	1481692	1482922	1231	18.34	3.76008	2.29818	1.80068
chr10	2576640	2577342	703	17.97	4.00848	2.39334	1.96737
chr10	2857869	2858832	964	17.19	3.93598	2.41358	1.90805
chr10	3302868	3304028	1161	20.45	5.43023	2.75879	2.93945
chr10	3320610	3321863	1254	20.67	3.58718	2.14271	1.68919
chr10	3346102	3346981	880	18.14	4.37608	2.53655	2.19896
chr10	3390961	3392275	1315	24.84	3.94104	2.10916	1.92513
chr10	3750172	3750899	728	16.57	3.4062	2.24549	1.57141
chr10	3783113	3784263	1151	19.09	3.19424	2.0702	1.43143
chr10	3835512	3836371	860	16.54	3.45163	2.26387	1.60447
chr10	3894469	3896079	1611	18.16	4.01534	2.39369	1.96764
chr10	3896605	3897500	896	16.73	3.393	2.22471	1.56225
chr10	4474806	4475756	951	19.9	5.32765	2.77428	2.84742
chr10	4531557	4533158	1602	16.44	3.55938	2.31414	1.65613
chr10	4555493	4557061	1569	26.16	3.99661	2.0934	1.9545
chr10	4618829	4620425	1597	17.98	4.30232	2.51845	2.14534
chr10	4625434	4626920	1487	18.3	4.45396	2.54204	2.26918
chr10	4627268	4628159	892	17.71	3.87247	2.3696	1.87076
chr10	4660598	4661420	823	23.73	3.47617	2.01688	1.61297
chr10	4869472	4870852	1381	22.48	3.13253	1.9455	1.39424
chr10	4889738	4890441	704	18.66	3.16884	2.07506	1.41959
chr10	4931920	4932663	744	22.18	5.44364	2.65738	2.96905
chr10	4936392	4937352	961	20.19	3.73811	2.20862	1.78562
chr10	5106665	5107667	1003	16.33	3.12759	2.15008	1.38476
chr10	5108423	5109237	815	17.66	3.5945	2.26467	1.69452
chr10	5181415	5182118	704	20.66	4.78155	2.52724	2.49561
chr10	5182626	5183839	1214	20.22	4.07745	2.32331	2.0095
chr10	5232070	5233785	1716	33.02	4.86604	2.11798	2.55668
chr10	5315834	5316916	1083	19.93	3.20001	2.04318	1.43747
chr10	5662319	5663669	1351	19.96	3.5862	2.17042	1.6882
chr10	5711839	5713096	1258	18.3	3.455	2.1847	1.60032
chr10	5776904	5778745	1842	23.75	5.21628	2.51699	2.79568
chr10	5954587	5955941	1355	19.55	5.17077	2.72749	2.75099
chr10	6132006	6133106	1101	19.73	3.736	2.22299	1.79096
chr10	6133439	6134250	812	22.54	4.62294	2.38009	2.39357
chr10	6143747	6144611	865	24.29	3.36216	1.962	1.54437
chr10	6252303	6253023	721	21.05	3.31988	2.04271	1.51548
chr10	6253682	6254511	830	20.04	3.63778	2.18706	1.72059
chr10	6322140	6322979	840	17.08	3.85936	2.39985	1.85037
chr10	6431855	6434103	2249	22.44	3.88659	2.16881	1.89018
chr10	6520244	6521127	884	19.8	3.24885	2.06486	1.46725
chr10	6603896	6604923	1028	25.4	4.16012	2.15691	2.06811
chr10	6805175	6805955	781	32.19	4.17463	1.99015	2.07674
chr10	6816322	6817808	1487	34.66	4.13381	1.92326	2.06252
chr10	6850951	6851890	940	23.4	3.98251	2.17147	1.94526
chr10	7158490	7159517	1028	18.69	3.79698	2.2894	1.8283
chr10	7213246	7214043	798	23.58	4.74085	2.38746	2.45766
chr10	7224916	7226153	1238	27.87	2.97663	1.78998	1.29212
chr10	7278482	7280337	1856	18.35	4.57746	2.568	2.35939
chr10	7396601	7397475	875	16.64	3.63703	2.33962	1.70594
chr10	7398554	7399324	771	15.64	3.1529	2.19207	1.41239
chr10	7528075	7528817	743	25.15	3.20702	1.90296	1.44016
chr10	7549006	7549904	899	22.42	3.8091	2.15184	1.833
chr10	7580588	7581450	863	18.13	3.05338	2.05141	1.3383
chr10	7583242	7584125	884	22.51	4.27087	2.27303	2.15479
chr10	7620557	7622676	2120	25.43	3.56478	1.99492	1.67181
chr10	7696844	7697989	1146	19.66	3.79844	2.24518	1.82968
chr10	7715395	7716709	1315	21.45	3.07183	1.95722	1.3544
chr10	8014618	8016910	2293	20.99	3.74351	2.1724	1.79617
chr10	8040232	8040984	753	17.21	3.09104	2.09946	1.361
chr10	8280177	8281036	860	16.93	3.18131	2.14475	1.42438
chr10	8303833	8305403	1571	30.37	3.44715	1.85638	1.599
chr10	8322552	8323419	868	19.58	4.26916	2.40588	2.1498
chr10	8430054	8430936	883	24.58	3.60831	2.02805	1.70006
chr10	8510528	8512460	1933	31.04	3.7127	1.90713	1.77125
chr10	8575463	8577602	2140	33.24	4.66753	2.06043	2.42963
chr10	8714367	8715070	704	26.78	4.44748	2.18358	2.26899
chr10	8738759	8739483	725	17.74	4.21024	2.48648	2.08998
chr10	8799770	8800735	966	19.81	3.15784	2.03129	1.41107
chr10	8828416	8829624	1209	18.49	3.13058	2.06888	1.39145
chr10	8895697	8896584	888	17.71	4.19526	2.48327	2.07956
chr10	8973926	8974700	775	20.29	3.89509	2.26168	1.89143
chr10	8975305	8976336	1032	20.71	4.65102	2.49336	2.39945
chr10	9062496	9063899	1404	24.66	3.53969	2.00925	1.65423
chr10	9083903	9084876	974	16.58	3.45613	2.26828	1.60325
chr10	9094012	9095972	1961	23.81	3.69661	2.07206	1.76163
chr10	9379889	9381204	1316	27.84	4.51376	2.18428	2.29995
chr10	9444507	9445724	1218	17.64	3.6304	2.27969	1.71524
chr10	9458849	9460237	1389	17.88	3.34116	2.16711	1.5261
chr10	9581117	9581963	847	26.96	3.27441	1.88002	1.48456
chr10	9620541	9621326	786	26.13	2.92067	1.80528	1.25983
chr10	9660491	9661832	1342	29.26	3.11858	1.80141	1.38306
chr10	9739186	9739997	812	22.14	3.57173	2.09296	1.67673
chr10	9745930	9747165	1236	25.48	3.98932	2.09346	1.96492
chr10	9788874	9789888	1015	25.83	4.03118	2.11265	1.97871
chr10	9825923	9827324	1402	28.79	4.20478	2.05864	2.11226
chr10	9972803	9973665	863	20.73	3.75118	2.19548	1.79141
chr10	10021659	10022486	828	28.49	4.34859	2.11691	2.19206
chr10	10029044	10030711	1668	20.95	3.27386	2.03263	1.48362
chr10	10075893	10077025	1133	28.9	4.54164	2.14757	2.33051
chr10	10088512	10089232	721	17.03	3.3694	2.21376	1.53981
chr10	10109670	10110441	772	16.61	3.22221	2.17253	1.45269
chr10	10126700	10127822	1123	29.28	4.59527	2.14984	2.36943
chr10	10161184	10161926	743	23.62	4.5931	2.35135	2.35216
chr10	10205905	10206814	910	19.8	3.47856	2.1392	1.61668
chr10	10213556	10214280	725	21.81	3.56924	2.09822	1.67502
chr10	10235049	10235981	933	22.8	3.44913	2.03265	1.59586
chr10	10319852	10320669	818	21.27	3.91226	2.21708	1.90323
chr10	10354224	10355036	813	24	3.76335	2.0827	1.80663
chr10	10360581	10361774	1194	35.29	5.03067	2.10501	2.66677
chr10	10375766	10376650	885	30.32	3.59621	1.89867	1.68999
chr10	10412037	10413097	1061	29.34	3.50381	1.89324	1.63206
chr10	10413766	10414509	744	29.21	3.23427	1.83028	1.45838
chr10	10699868	10701146	1279	25.75	3.69908	2.02704	1.75826
chr10	10728711	10729693	983	19.7	4.07288	2.34284	2.01485
chr10	10823046	10825135	2090	19.65	5.09343	2.66599	2.74573
chr10	10918118	10919352	1235	35.57	4.70019	2.03723	2.42953
chr10	11091163	11091972	810	25.69	3.67638	2.02294	1.74167
chr10	11282598	11283353	756	18.92	4.83236	2.6433	2.51594
chr10	11299747	11301040	1294	31.33	4.55701	2.07454	2.3602
chr10	11313670	11314639	970	23.91	4.34604	2.24134	2.20838
chr10	11367713	11368588	876	25.48	2.85373	1.80059	1.21671
chr10	11428009	11428926	918	25.53	3.3812	1.94279	1.55313
chr10	11513325	11515120	1796	19.49	3.83554	2.269	1.8535
chr10	11597797	11599003	1207	30.87	3.79625	1.93179	1.82332
chr10	11610956	11612358	1403	19.26	3.67887	2.21988	1.75507
chr10	11660077	11661945	1869	28.79	3.46364	1.89153	1.60917
chr10	11907742	11908642	901	25.93	2.81941	1.78191	1.19607
chr10	11949373	11951326	1954	34.98	3.75013	1.84663	1.79632
chr10	11991122	11992318	1197	24.79	3.88642	2.08965	1.89141
chr10	12092275	12093061	787	37.62	3.67896	1.79146	1.75099
chr10	12134082	12134962	881	27.73	4.94942	2.27467	2.62561
chr10	12267468	12268181	714	30.04	3.7433	1.93916	1.78576
chr10	12287239	12288570	1332	19.81	2.97775	1.97321	1.29182
chr10	12504261	12505598	1338	23.54	4.25199	2.25195	2.12469
chr10	12559183	12560606	1424	25.82	3.52612	1.97825	1.64536
chr10	12830609	12832575	1967	33.93	3.69279	1.85216	1.75714
chr10	12954164	12955072	909	27.61	3.92159	2.02782	1.91242
chr10	13156048	13157466	1419	27.86	4.2178	2.11003	2.09835
chr10	13321853	13322795	943	23.2	3.64276	2.08199	1.7217
chr10	13350126	13351046	921	16.71	3.19905	2.16341	1.43707
chr10	13512958	13513936	979	28.24	3.34749	1.87484	1.52964
chr10	13586551	13588633	2083	32.18	3.3707	1.80879	1.55002
chr10	13627735	13629017	1283	16.97	3.80262	2.3853	1.81228
chr10	13685318	13686231	914	22.26	4.41367	2.32653	2.25058
chr10	13720051	13721408	1358	16.9	3.80107	2.37623	1.81938
chr10	13760077	13761691	1615	23.06	3.37101	1.99759	1.55004
chr10	13898752	13900181	1430	35.97	4.13196	1.90033	2.05958
chr10	13999097	13999881	785	20.26	3.09245	1.99677	1.3647
chr10	14064959	14065811	853	19.18	3.61143	2.20347	1.70566
chr10	14092305	14094971	2667	31.27	4.05911	1.97054	2.01209
chr10	14117092	14118874	1783	20.1	4.23819	2.37914	2.12032
chr10	14168156	14169019	864	24.33	3.41781	1.97936	1.58019
chr10	14178860	14179789	930	24.92	3.69256	2.04289	1.75491
chr10	14206949	14207682	734	38.38	4.51592	1.94768	2.30529
chr10	14212399	14213751	1353	36.79	4.21549	1.90884	2.10791
chr10	14219226	14220193	968	35.86	4.45906	1.97387	2.27506
chr10	14223739	14225761	2023	34.07	3.75452	1.86626	1.79511
chr10	14237234	14239132	1899	37.81	4.22399	1.8905	2.11938
chr10	14251954	14253612	1659	24.98	4.77369	2.33252	2.49268
chr10	14258686	14260903	2218	31.03	4.60824	2.09909	2.39032
chr10	14281887	14283396	1510	32.48	4.02738	1.95329	1.97685
chr10	14296120	14297245	1126	42.73	4.54203	1.86609	2.34698
chr10	14297821	14298848	1028	37.04	3.21708	1.71186	1.44717
chr10	14304504	14305213	710	27.24	3.67426	1.9838	1.74201
chr10	14313648	14314713	1066	36.86	3.59853	1.78886	1.69739
chr10	14330172	14333364	3193	34.34	5.12059	2.14798	2.72958
chr10	14369292	14371279	1988	30.62	4.39606	2.06258	2.24293
chr10	14692802	14693608	807	16.63	2.80798	2.01388	1.18162
chr10	14739665	14741164	1500	30.63	3.6993	1.91433	1.7591
chr10	14758176	14759232	1057	19.78	3.55651	2.1663	1.66738
chr10	14965446	14966191	746	26.14	3.39584	1.93307	1.56122
chr10	14997118	14997981	864	22.13	5.38907	2.63334	2.93144
chr10	15095011	15095844	834	20.96	3.39544	2.07544	1.5616
chr10	15157397	15158104	708	15.4	3.08243	2.17617	1.34888
chr10	15192803	15193728	926	21.16	3.6641	2.14881	1.73615
chr10	15259950	15260810	861	18.54	4.31779	2.49293	2.16672
chr10	15261352	15262150	799	16.24	3.40746	2.26851	1.57677
chr10	15300792	15301523	732	51.35	10.2497	2.62907	6.74157
chr10	15302074	15302851	778	49.31	8.00303	2.33701	4.85611
chr10	15317911	15318792	882	39.29	5.17327	2.05955	2.75123
chr10	15343790	15344743	954	34.68	4.88026	2.09677	2.55288
chr10	15345432	15346297	866	32.48	5.35346	2.23234	2.90958
chr10	15355097	15355996	900	40.69	13.9484	3.8415	9.91433
chr10	15393224	15395230	2007	24.35	3.93126	2.12139	1.91733
chr10	15481195	15482516	1322	25.04	3.77252	2.0589	1.80916
chr10	15687691	15688438	748	20.49	4.2344	2.36079	2.11501
chr10	15711102	15712128	1027	24.67	3.98186	2.13033	1.94552
chr10	15816765	15818051	1287	16.56	3.29485	2.20387	1.4971
chr10	15859334	15860132	799	19.03	2.97588	1.99557	1.29281
chr10	15919805	15920909	1105	24.86	3.31765	1.94387	1.51103
chr10	15942153	15942939	787	26.59	4.30032	2.16241	2.15656
chr10	15967683	15968390	708	18.16	3.60455	2.24201	1.69883
chr10	16101146	16101886	741	16.79	3.51952	2.27816	1.64616
chr10	16495122	16496167	1046	26.64	4.28352	2.15048	2.15137
chr10	16627560	16628418	859	28.14	3.38994	1.88934	1.55729
chr10	16635136	16635942	807	34.59	3.33904	1.76893	1.52615
chr10	16878491	16879461	971	23.91	3.72265	2.07766	1.77657
chr10	16935222	16936053	832	28.66	3.45749	1.89249	1.60532
chr10	16955777	16956543	767	24.31	3.99178	2.1422	1.95627
chr10	16963816	16964666	851	19.54	2.80705	1.92292	1.18257
chr10	17047463	17048247	785	27.31	3.88844	2.03183	1.88534
chr10	17048622	17049555	934	25.43	3.1233	1.87435	1.38522
chr10	17240169	17241197	1029	34.82	4.45421	1.98195	2.28136
chr10	17256676	17257695	1020	27.86	3.78734	1.99734	1.81654
chr10	17268501	17269348	848	33.56	3.91086	1.90607	1.90129
chr10	17288834	17289754	921	32.45	3.08986	1.74565	1.36496
chr10	17301566	17302647	1082	39.66	3.41287	1.71891	1.57482
chr10	17307695	17308418	724	34.3	2.99907	1.69944	1.30746
chr10	17308883	17309989	1107	37.71	3.94135	1.8492	1.9171
chr10	17314158	17315054	897	39.83	3.81147	1.78939	1.83659
chr10	17357994	17358704	711	17.64	3.03318	2.06484	1.33362
chr10	17411016	17411759	744	34.31	4.49006	2.01162	2.29001
chr10	17417966	17418920	955	20.55	3.13901	2.00522	1.39357
chr10	17533168	17533934	767	32.4	3.78795	1.90146	1.81576
chr10	17557919	17559987	2069	31.57	3.81794	1.92153	1.83996
chr10	17837658	17838405	748	21.75	3.12244	1.96339	1.38839
chr10	18001465	18002855	1391	30.66	3.90499	1.96062	1.89524
chr10	18016260	18017029	770	28.87	3.25314	1.84112	1.46947
chr10	18029512	18031673	2162	36.13	5.20414	2.11859	2.78929
chr10	18042038	18043715	1678	28.17	4.08025	2.04405	2.03051
chr10	18168871	18170840	1970	29.22	4.1303	2.04121	2.05201
chr10	18466647	18467382	736	28.73	3.15124	1.81796	1.40552
chr10	18688821	18690851	2031	36.64	4.14741	1.89795	2.06364
chr10	18700875	18702292	1418	17.28	3.96119	2.42566	1.91944
chr10	18708728	18709860	1133	21.23	4.5081	2.41877	2.299
chr10	18710216	18711432	1217	18.74	3.36106	2.13232	1.54156
chr10	18741338	18742351	1014	26.24	3.5493	1.96995	1.66277
chr10	18946382	18947880	1499	33.05	4.26791	1.9821	2.14754
chr10	18994008	18994804	797	23.41	3.35972	1.99075	1.53551
chr10	19189932	19191961	2030	16.84	3.40137	2.22943	1.56324
chr10	19399122	19400345	1224	28.4	4.15587	2.0673	2.06981
chr10	19429306	19430109	804	17.41	3.61667	2.28126	1.70318
chr10	19444970	19446178	1209	19.7	4.54264	2.48903	2.34132
chr10	19470795	19471662	868	35.34	3.78425	1.84643	1.82117
chr10	19550778	19551542	765	33.19	4.532	2.04661	2.31509
chr10	19625656	19626413	758	21.44	3.30646	2.03165	1.50344
chr10	19779723	19781060	1338	20.91	3.77962	2.19648	1.81341
chr10	19851327	19852246	920	22.29	4.5277	2.36885	2.32495
chr10	19857971	19858976	1006	31.17	3.49637	1.85633	1.62604
chr10	19883896	19884806	911	27.94	3.14944	1.83021	1.40656
chr10	20043820	20044582	763	34.15	3.16999	1.73537	1.41979
chr10	20054421	20055120	700	25.81	3.3072	1.91509	1.50435
chr10	20097595	20099261	1667	34.94	3.91059	1.88267	1.89928
chr10	20146525	20147274	750	22.33	3.37622	2.02436	1.55063
chr10	20246523	20247237	715	24.97	3.75462	2.0643	1.79384
chr10	20317720	20319032	1313	34.66	4.06241	1.91787	2.00119
chr10	20692003	20693967	1965	32.52	3.57323	1.84525	1.68261
chr10	20699576	20700985	1410	32.77	3.38589	1.80432	1.55664
chr10	20724754	20727114	2361	19.16	4.94952	2.67568	2.59456
chr10	20811050	20811832	783	30.96	3.82084	1.92759	1.84912
chr10	20858482	20859854	1373	16.77	3.3471	2.21218	1.5288
chr10	20892223	20893569	1347	24.08	3.17535	1.91776	1.42263
chr10	20943306	20944935	1630	32.06	4.46816	2.04747	2.28772
chr10	21056426	21057208	783	34.13	3.43438	1.79556	1.58855
chr10	21057566	21058508	943	36.93	4.23561	1.90947	2.12321
chr10	21077872	21078877	1006	30.69	3.43111	1.85072	1.58498
chr10	21100229	21102276	2048	30.26	4.54402	2.10482	2.34505
chr10	21131801	21132922	1122	34.46	3.57962	1.82062	1.68329
chr10	21133271	21134460	1190	34.82	3.56128	1.80713	1.67469
chr10	21146263	21147187	925	24.64	3.9246	2.113	1.91128
chr10	21160993	21163618	2626	39.71	4.50353	1.90997	2.31789
chr10	21222381	21223293	913	22.24	3.16064	1.9615	1.4124
chr10	21298801	21300057	1257	22.34	3.30344	2.00406	1.50285
chr10	21322763	21323903	1141	34.57	3.92682	1.89443	1.90707
chr10	21347843	21348566	724	20.46	5.70488	2.84743	3.14388
chr10	21376193	21376903	711	26.08	5.25314	2.44455	2.80541
chr10	21509071	21510011	941	37.52	3.98794	1.86019	1.9484
chr10	21510849	21511606	758	39.17	4.46877	1.92853	2.26892
chr10	21523793	21524633	841	30.04	4.19581	2.0461	2.08668
chr10	21626268	21627814	1547	36.4	3.91819	1.86397	1.90049
chr10	21669720	21670435	716	20.03	4.10725	2.34537	2.028
chr10	21809210	21810047	838	18.68	4.73537	2.61234	2.45944
chr10	21840243	21841405	1163	16.47	3.5771	2.31882	1.66791
chr10	21898199	21899141	943	29.25	3.41972	1.87511	1.57842
chr10	21899493	21900248	756	35.25	5.39588	2.1829	2.91631
chr10	21912898	21914022	1125	34.9	3.82607	1.85022	1.86275
chr10	21914379	21915235	857	35.97	4.26318	1.93774	2.13372
chr10	22020522	22021319	798	22.42	4.05938	2.22933	1.99754
chr10	22139211	22139980	770	25.79	2.83231	1.78752	1.20196
chr10	22179568	22180515	948	18.6	4.48711	2.54926	2.28933
chr10	22320116	22320909	794	19.35	3.43792	2.14105	1.5947
chr10	22379430	22380239	810	16	3.20707	2.19755	1.43192
chr10	22398554	22399759	1206	31.05	3.88537	1.94007	1.89248
chr10	22433743	22434807	1065	21.18	2.8867	1.90519	1.23756
chr10	22511761	22512760	1000	34.74	3.8504	1.86834	1.86421
chr10	22682626	22684661	2036	21.31	4.73179	2.48439	2.455
chr10	22696493	22698517	2025	25.91	4.5049	2.23579	2.29781
chr10	22841508	22842308	801	17.77	3.83951	2.35422	1.84557
chr10	22858221	22859207	987	22.04	3.5826	2.09701	1.68009
chr10	22902299	22903661	1363	26.23	5.2824	2.39989	2.88423
chr10	23114450	23115209	760	47.84	11.346	2.88775	7.80805
chr10	23150826	23152007	1182	28.82	3.89304	1.98538	1.89923
chr10	23198331	23199037	707	26.79	3.2628	1.88448	1.47585
chr10	23272357	23273417	1061	18.88	3.60088	2.20933	1.69738
chr10	23290514	23291468	955	26.5	4.26244	2.15532	2.13117
chr10	23368777	23370435	1659	27.42	3.55219	1.9421	1.66525
chr10	23598275	23599581	1307	23.29	3.51005	2.0325	1.64033
chr10	23806400	23807640	1241	20.84	3.43949	2.09055	1.58795
chr10	23863484	23865034	1551	23.31	3.34111	1.9846	1.5284
chr10	24033084	24034572	1489	21.45	4.43975	2.36845	2.267
chr10	24050054	24050895	842	17.31	3.4842	2.24156	1.62243
chr10	24143729	24144500	772	26.66	3.2189	1.87547	1.44879
chr10	24151769	24152837	1069	19.84	3.99017	2.31178	1.94917
chr10	24199111	24199842	732	22.32	5.40192	2.62427	2.9461
chr10	24420534	24421543	1010	24.94	3.65575	2.02881	1.73381
chr10	24478287	24479226	940	20.61	3.57881	2.13288	1.68685
chr10	24512874	24513770	897	16.74	3.66338	2.33629	1.72802
chr10	24563975	24564702	728	27.3	4.14699	2.09335	2.06062
chr10	24655539	24656517	979	25.99	2.96636	1.8197	1.28823
chr10	24683151	24684017	867	26.14	3.13028	1.86291	1.39077
chr10	24702419	24703212	794	32.3	4.13647	1.98073	2.0487
chr10	24703737	24704494	758	30.11	3.39306	1.85223	1.5588
chr10	24745907	24746622	716	17.18	2.95338	2.05085	1.28252
chr10	24841231	24842070	840	18.53	2.99829	2.02013	1.30633
chr10	24858967	24859688	722	24.31	3.89533	2.12052	1.88556
chr10	24882280	24883450	1171	18.71	3.34083	2.13491	1.52613
chr10	24958364	24961166	2803	32.53	4.45357	2.03547	2.27936
chr10	24996703	24997425	723	23.93	4.06134	2.18629	1.99321
chr10	25363014	25364474	1461	34.32	3.6168	1.83007	1.7103
chr10	25617036	25618162	1127	27.35	3.61842	1.96514	1.70623
chr10	25661326	25662183	858	21.37	4.97587	2.58025	2.60887
chr10	25738819	25739616	798	21.64	3.79573	2.17052	1.82757
chr10	25761552	25763241	1690	28.24	4.20164	2.08492	2.10083
chr10	25778187	25779543	1357	23.07	3.77066	2.11766	1.80729
chr10	25970856	25971735	880	32.25	3.87331	1.91956	1.87814
chr10	25983531	25984822	1292	30.93	3.60785	1.88628	1.70099
chr10	26040358	26041423	1066	34.75	3.63092	1.82227	1.72037
chr10	26070317	26071481	1165	34.13	4.37092	1.9809	2.22264
chr10	26092696	26094081	1386	25.15	4.61762	2.27519	2.39633
chr10	26202418	26204005	1588	34.52	4.19171	1.94893	2.08682
chr10	26204335	26205134	800	32.86	4.16921	1.97624	2.07056
chr10	26402545	26403483	939	17.53	3.67011	2.29346	1.73587
chr10	26439447	26440792	1346	18.51	4.06511	2.39068	2.01167
chr10	26471121	26471921	801	23.45	3.51048	2.03175	1.63687
chr10	26472472	26473724	1253	21.73	3.94545	2.21999	1.92218
chr10	26533504	26534277	774	24.71	5.57885	2.59667	3.02988
chr10	26563950	26564862	913	22.59	3.58881	2.07389	1.69094
chr10	26710899	26711608	710	20.17	3.3615	2.09053	1.54381
chr10	26821760	26822713	954	18.69	3.25598	2.10296	1.47112
chr10	26834367	26835185	819	31.45	3.90417	1.93843	1.90147
chr10	27171495	27172241	747	18.75	2.93006	1.98793	1.26182
chr10	27206900	27208288	1389	17.76	4.09079	2.4495	2.02169
chr10	27348722	27350205	1484	21.76	3.70347	2.14047	1.76666
chr10	27484761	27485782	1022	16.23	3.45324	2.28606	1.58566
chr10	27520603	27521337	735	22.47	3.49419	2.06067	1.62293
chr10	27525503	27526956	1454	28.34	3.69571	1.96274	1.75589
chr10	27617194	27618302	1109	17.46	4.06002	2.44964	1.98731
chr10	27640780	27641783	1004	35.42	2.98019	1.68233	1.29606
chr10	27697371	27698085	715	34.45	3.49041	1.79937	1.62674
chr10	27728214	27729044	831	38.99	3.9236	1.82713	1.9043
chr10	27814134	27815333	1200	16.72	2.96578	2.07267	1.28759
chr10	27849647	27851006	1360	24.43	4.57009	2.31021	2.33777
chr10	27875742	27876470	729	23.6	4.29705	2.24973	2.16569
chr10	27946835	27948199	1365	33.41	3.50216	1.82167	1.63045
chr10	27999299	28000065	767	30.57	3.87337	1.95357	1.87554
chr10	28087126	28088175	1050	17.07	3.44162	2.23769	1.58718
chr10	28103289	28104398	1110	32.57	3.5559	1.84652	1.66614
chr10	28104729	28106206	1478	28.63	3.0202	1.78792	1.31987
chr10	28222524	28223408	885	16.2	3.36027	2.25021	1.53522
chr10	28250097	28251937	1841	20.97	3.29064	2.03966	1.49449
chr10	28252390	28253192	803	23.35	4.24059	2.25083	2.11761
chr10	28288801	28291744	2944	29.11	4.28783	2.08146	2.1586
chr10	28303408	28305314	1907	17.35	3.72671	2.32867	1.77846
chr10	28324682	28325423	742	22.09	3.05519	1.93071	1.34404
chr10	28352015	28353223	1209	31.66	3.48185	1.84479	1.61953
chr10	28353731	28354602	872	28.77	3.1075	1.80721	1.37699
chr10	28407515	28408523	1009	23.04	4.31919	2.27701	2.18023
chr10	28536691	28537418	728	32.4	4.23169	2.00333	2.10978
chr10	28597461	28598248	788	31.07	3.44622	1.8466	1.59582
chr10	28610382	28612213	1832	35.73	4.10791	1.89745	2.04485
chr10	28726864	28727753	890	16.81	3.03515	2.09609	1.33034
chr10	28739915	28741180	1266	29.85	3.10035	1.78653	1.37266
chr10	28770744	28771868	1125	29.65	4.30288	2.07014	2.17043
chr10	28796237	28797449	1213	25.42	3.62289	2.00966	1.71062
chr10	28853735	28854566	832	24.99	3.32107	1.9381	1.51438
chr10	28887150	28888259	1110	24.34	4.42079	2.24705	2.2551
chr10	29029831	29030547	717	35.08	4.25946	1.94373	2.14286
chr10	29031602	29032515	914	39.04	5.18903	2.06213	2.77014
chr10	29046430	29047448	1019	19.43	3.58839	2.19115	1.68498
chr10	29048284	29049076	793	19.89	3.96719	2.30141	1.93501
chr10	29148294	29149127	834	28.69	3.58199	1.92685	1.68062
chr10	29193914	29196201	2288	30.59	3.93375	1.96471	1.92078
chr10	29205146	29206162	1017	34.66	3.68613	1.84008	1.75383
chr10	29206597	29207413	817	36.87	4.45906	1.96224	2.26383
chr10	29334757	29336007	1251	33.47	4.09563	1.94064	2.0309
chr10	29350990	29352722	1733	19.53	5.10035	2.72406	2.68478
chr10	29394959	29395720	762	15.93	3.01341	2.12301	1.31506
chr10	29472852	29474258	1407	34.8	3.74182	1.85125	1.78616
chr10	29564719	29565429	711	16.22	3.46513	2.28572	1.59647
chr10	29577791	29579010	1220	23.23	3.58362	2.06226	1.68378
chr10	29653360	29654117	758	16.73	3.70828	2.35365	1.75522
chr10	30014730	30015431	702	16.4	3.54103	2.3098	1.64357
chr10	30214084	30215845	1762	25.82	3.72324	2.02439	1.77859
chr10	30234135	30235161	1027	21.14	3.52269	2.10467	1.64645
chr10	30255237	30256313	1077	26.31	3.57803	1.97754	1.68054
chr10	30302408	30303644	1237	32.2	3.23536	1.78118	1.45897
chr10	30326044	30326939	896	25.17	4.85072	2.36572	2.52522
chr10	30351583	30352976	1394	18.7	4.65661	2.58244	2.40977
chr10	30378307	30379156	850	17.28	3.97068	2.42606	1.92738
chr10	30401807	30402766	960	20.21	3.47924	2.12245	1.61625
chr10	30460885	30461775	891	18.11	4.30534	2.49561	2.16973
chr10	30471306	30472819	1514	24.81	4.48841	2.25687	2.30179
chr10	30498431	30499355	925	18.18	2.84211	1.97657	1.20942
chr10	30773641	30774389	749	27.82	3.09281	1.81895	1.36822
chr10	30783379	30784321	943	22.78	3.90417	2.17193	1.89344
chr10	30874400	30875651	1252	27.22	3.24373	1.86892	1.4662
chr10	30996777	30997476	700	25.38	3.00878	1.84471	1.31353
chr10	31091670	31092533	864	17.91	4.01066	2.39542	1.97237
chr10	31145181	31146735	1555	30.43	3.08068	1.77325	1.3597
chr10	31218668	31219474	807	21.08	3.4356	2.07804	1.59072
chr10	31376514	31377405	892	24.12	4.92635	2.43041	2.57698
chr10	31583694	31585201	1508	28.1	3.50919	1.92119	1.63486
chr10	31629512	31631047	1536	24.61	3.20367	1.91417	1.43942
chr10	31710435	31711178	744	19.16	3.06581	2.02262	1.34879
chr10	31804350	31805235	886	28.73	3.4539	1.88874	1.60505
chr10	31823294	31824830	1537	31.23	3.37036	1.82609	1.54702
chr10	31870048	31871199	1152	22.76	4.07345	2.22857	2.00353
chr10	31938102	31938907	806	27.75	2.83339	1.75465	1.20224
chr10	32076656	32077357	702	20.72	2.81456	1.89243	1.19016
chr10	32280619	32281350	732	22.66	3.52785	2.04984	1.65714
chr10	32295663	32296445	783	30.55	5.90928	2.40136	3.33304
chr10	32494064	32494939	876	26.14	3.22225	1.88851	1.44984
chr10	32524393	32526387	1995	28.34	3.5597	1.927	1.66828
chr10	32534305	32535371	1067	22.76	3.28959	1.98747	1.49285
chr10	32546809	32547684	876	20.42	3.13723	2.0045	1.3945
chr10	32762174	32763097	924	19.94	5.02433	2.66527	2.65184
chr10	32775633	32776400	768	36.88	4.94149	2.04799	2.60933
chr10	32886111	32886875	765	31.31	3.31847	1.81294	1.51076
chr10	32887229	32888220	992	31.22	3.61365	1.88135	1.70465
chr10	33158881	33160016	1136	16.37	3.10761	2.13866	1.37595
chr10	33183143	33183939	797	29.31	4.24723	2.08012	2.11614
chr10	33205650	33206555	906	18.64	3.85156	2.31912	1.85646
chr10	33232219	33233609	1391	24.33	4.15345	2.18474	2.06582
chr10	33309971	33310733	763	15.76	3.24883	2.22485	1.45566
chr10	33459725	33460432	708	23.29	4.0045	2.18896	1.9562
chr10	33471166	33472913	1748	20.34	4.1909	2.35078	2.08931
chr10	33608176	33609000	825	29.65	3.82641	1.95679	1.84973
chr10	33639223	33640078	856	29.51	4.36205	2.1015	2.19459
chr10	33667854	33669359	1506	28.24	5.12816	2.30382	2.7498
chr10	33688764	33689494	731	28.55	4.76582	2.21638	2.48003
chr10	33872206	33874340	2135	24.89	4.6459	2.29621	2.40994
chr10	33949291	33950196	906	23.85	3.39502	1.98896	1.56071
chr10	33967140	33968104	965	17.69	4.16731	2.48083	2.05676
chr10	34014681	34015381	701	30.93	2.84606	1.70883	1.21321
chr10	34069405	34070283	879	19.57	3.95564	2.31177	1.93378
chr10	34087577	34088450	874	26.81	3.93591	2.04979	1.92249
chr10	34131959	34132854	896	22.52	4.48066	2.34248	2.29242
chr10	34362634	34363858	1225	21.13	4.0905	2.28919	2.01752
chr10	34396637	34397660	1024	26.8	3.49388	1.94252	1.62767
chr10	34477234	34478315	1082	22.77	3.24335	1.96789	1.46571
chr10	34486520	34488333	1814	33.31	4.24756	1.98245	2.12881
chr10	34551104	34552036	933	27.87	3.49821	1.92149	1.62862
chr10	34583618	34586911	3294	29.02	4.80296	2.20808	2.51056
chr10	34629924	34632441	2518	35.25	3.96861	1.88953	1.93857
chr10	34660722	34661989	1268	33.6	4.80251	2.08569	2.51862
chr10	34667408	34668511	1104	21.85	3.89244	2.19951	1.89012
chr10	34691601	34692620	1020	23.78	3.44886	2.00666	1.59514
chr10	34751689	34753257	1569	21.88	3.69963	2.13328	1.76519
chr10	34852860	34853742	883	24.32	4.69268	2.34283	2.42749
chr10	34890829	34891946	1118	21.05	3.11488	1.97909	1.3822
chr10	34903092	34903862	771	17.32	3.96342	2.43179	1.91583
chr10	34904331	34905117	787	15.13	2.96711	2.14045	1.27652
chr10	34959574	34960583	1010	36.13	5.28914	2.13821	2.84817
chr10	34961008	34962299	1292	36.31	5.38844	2.10007	3.02367
chr10	34984977	34985707	731	26.57	4.67027	2.25214	2.41556
chr10	35007167	35007970	804	17.21	3.94292	2.41702	1.91072
chr10	35301318	35302234	917	22.37	4.36328	2.30104	2.22621
chr10	35317694	35318462	769	20.47	4.15666	2.33722	2.05688
chr10	35581972	35583338	1367	17.28	2.90625	2.02947	1.24925
chr10	35734807	35735678	872	25.42	2.99745	1.84059	1.30868
chr10	36152513	36153431	919	16.74	3.71113	2.35494	1.75658
chr10	36248092	36249072	981	18.34	3.06895	2.0501	1.35179
chr10	36312483	36313584	1102	16.49	3.19478	2.16832	1.43383
chr10	36344982	36346279	1298	22.68	3.1508	1.94889	1.40311
chr10	36346597	36347388	792	21.95	3.27226	2.0027	1.48407
chr10	36408545	36409326	782	18.54	3.81409	2.31229	1.83197
chr10	36754491	36755569	1079	20.75	3.44208	2.09569	1.59298
chr10	36879040	36880257	1218	30.69	4.62768	2.13082	2.3789
chr10	36903471	36904588	1118	29.11	4.68824	2.16858	2.44765
chr10	37050943	37051803	861	21.46	3.27288	2.01946	1.48056
chr10	37130077	37131897	1821	30.28	3.92877	1.97008	1.91405
chr10	37216499	37217440	942	27.16	2.88794	1.77753	1.23902
chr10	37421853	37422569	717	23.57	4.27231	2.25534	2.13549
chr10	37520635	37521911	1277	18.9	4.75696	2.64085	2.44583
chr10	37603059	37604479	1421	35.35	3.46196	1.78199	1.60655
chr10	37777208	37777971	764	27.82	3.53621	1.93277	1.65352
chr10	37810565	37811286	722	26.97	3.80812	2.0208	1.8326
chr10	37942669	37944203	1535	23.21	3.38486	2.00213	1.55564
chr10	38014039	38015289	1251	21.73	4.22299	2.30063	2.11013
chr10	38107669	38108405	737	24.3	3.72021	2.06569	1.7754
chr10	38134787	38135883	1097	20.24	3.87231	2.25376	1.87446
chr10	38249279	38250147	869	33.98	6.19077	2.37027	3.53138
chr10	38504511	38505753	1243	20.81	3.51543	2.1171	1.64147
chr10	38554276	38555015	740	23.86	3.56915	2.04038	1.67217
chr10	38576341	38577448	1108	24.25	3.6526	2.05075	1.7299
chr10	38577827	38578723	897	23.97	3.85874	2.11968	1.86297
chr10	38659857	38660647	791	19.98	2.92877	1.95153	1.26383
chr10	38689114	38690333	1220	17.7	4.04443	2.42778	1.98552
chr10	38744811	38745767	957	20.18	3.3691	2.08362	1.54898
chr10	38834992	38836536	1545	25.72	3.82903	2.05585	1.8481
chr10	38853144	38853964	821	28.44	3.12367	1.81649	1.38584
chr10	38898955	38900073	1119	27.08	3.91011	2.03047	1.91234
chr10	39004472	39005233	762	21.66	3.37859	2.04567	1.55257
chr10	39072771	39073947	1177	20.29	3.92356	2.26564	1.9108
chr10	39121399	39122547	1149	20.39	3.70907	2.19102	1.76821
chr10	39187767	39189395	1629	22.92	3.83802	2.1442	1.8543
chr10	39219636	39220342	707	34.55	3.58228	1.82224	1.68188
chr10	39285449	39286333	885	16.77	3.26938	2.18223	1.47806
chr10	39353391	39355614	2224	18.4	4.20128	2.44325	2.10126
chr10	39391258	39392475	1218	32.42	3.49238	1.83725	1.62327
chr10	39545767	39546820	1054	21.34	3.89489	2.20818	1.89613
chr10	39619045	39620169	1125	29.96	3.76303	1.94201	1.80145
chr10	39640020	39640737	718	21.93	3.46665	2.06788	1.60706
chr10	39713008	39713803	796	20.17	3.24536	2.05141	1.46752
chr10	39742003	39743101	1099	18.73	4.77486	2.61875	2.49615
chr10	39831296	39832289	994	23.91	4.45595	2.28364	2.27144
chr10	39901728	39902505	778	23.12	3.19689	1.94914	1.43583
chr10	39917146	39918016	871	19.96	4.13737	2.35146	2.05671
chr10	39923625	39924664	1040	25.18	3.93511	2.09785	1.91823
chr10	40032275	40033006	732	15.6	3.17318	2.20339	1.40657
chr10	40049544	40050771	1228	18.66	3.97313	2.36338	1.94131
chr10	40154366	40155250	885	27.92	3.72323	1.97619	1.77642
chr10	40176481	40178066	1586	30.68	4.50866	2.10145	2.30131
chr10	40222514	40223278	765	34.01	3.29985	1.767	1.50302
chr10	40230993	40232222	1230	27.02	4.0732	2.08295	2.01169
chr10	40297932	40299169	1238	23.98	4.58561	2.3198	2.36176
chr10	40356665	40357402	738	17.04	3.6062	2.30193	1.69902
chr10	40377821	40379063	1243	18.57	4.64124	2.59777	2.38407
chr10	40421446	40422305	860	25.42	4.15427	2.15578	2.06094
chr10	40455206	40455922	717	26.2	4.88416	2.33767	2.54772
chr10	40470871	40472142	1272	21.33	3.58893	2.11822	1.69004
chr10	40559757	40560541	785	19.53	5.03349	2.6421	2.70225
chr10	40579962	40580790	829	34.49	3.29039	1.76133	1.49253
chr10	40604394	40605204	811	16	3.14549	2.1705	1.40368
chr10	40622147	40623452	1306	21.33	3.32836	2.04322	1.51654
chr10	40662974	40664250	1277	38.07	4.47228	1.94407	2.27402
chr10	40675157	40675947	791	35.37	4.09441	1.91623	2.01724
chr10	40707133	40707964	832	16.33	3.14142	2.14915	1.39444
chr10	40780290	40781026	737	25.84	3.27791	1.90916	1.48689
chr10	40796978	40797815	838	21.51	3.34397	2.03996	1.52907
chr10	40935566	40936317	752	18.5	4.10103	2.40243	2.03081
chr10	41040638	41042010	1373	23.53	3.76622	2.10037	1.80675
chr10	41053586	41055447	1862	20.49	3.98374	2.26767	1.95807
chr10	41164622	41165667	1046	29.76	3.09045	1.78349	1.36783
chr10	41177503	41178301	799	17.33	3.22305	2.14513	1.4488
chr10	41202150	41203049	900	25.42	3.3516	1.93738	1.53278
chr10	41212903	41213641	739	17.01	3.71386	2.34745	1.76172
chr10	41234929	41236252	1324	24.32	4.19656	2.19121	2.10264
chr10	41468415	41469297	883	16.75	3.56314	2.30464	1.66946
chr10	41491620	41492756	1137	23.47	3.86395	2.13252	1.86873
chr10	41636326	41637424	1099	24.19	3.53256	2.02202	1.6482
chr10	41799887	41801940	2054	20.42	3.82942	2.22095	1.85621
chr10	41824497	41825226	730	19.29	3.41288	2.13316	1.57677
chr10	41836295	41837106	812	33.33	3.60918	1.84149	1.7053
chr10	41871966	41873006	1041	27.9	3.02236	1.80097	1.324
chr10	41992996	41993726	731	21.38	3.34099	2.03993	1.52343
chr10	42001880	42002590	711	16.67	3.65857	2.34548	1.71789
chr10	42076848	42077885	1038	27.05	3.61813	1.97184	1.7056
chr10	42300468	42301821	1354	19.8	4.03769	2.32182	1.98883
chr10	42352379	42353149	771	15.46	2.94464	2.1152	1.27726
chr10	42361317	42362394	1078	30.75	3.45027	1.85592	1.59594
chr10	42437058	42437777	720	29.23	4.24613	2.06658	2.13172
chr10	42477649	42478408	760	18.25	3.40184	2.17178	1.57058
chr10	42492237	42493105	869	20.44	5.15191	2.6106	2.80502
chr10	42516284	42517408	1125	29.02	3.477	1.89136	1.61376
chr10	42534793	42535520	728	21.97	4.81197	2.4859	2.50632
chr10	42611574	42612328	755	35.7	4.24858	1.93493	2.13089
chr10	42633001	42634157	1157	22.77	4.30716	2.28785	2.16532
chr10	42661685	42663082	1398	34.33	4.22051	1.95971	2.10486
chr10	42683176	42683951	776	19.53	3.19834	2.05564	1.43703
chr10	42699839	42700580	742	30.49	4.00389	1.9875	1.96375
chr10	42717857	42719594	1738	35.39	4.18912	1.9285	2.09169
chr10	42853770	42854501	732	15.24	3.01232	2.154	1.30715
chr10	42894508	42895312	805	22.54	3.79653	2.14556	1.82297
chr10	42958658	42960830	2173	33.79	4.39532	2.0024	2.22699
chr10	43186069	43187792	1724	20.01	3.27837	2.06628	1.48888
chr10	43197162	43198123	962	17.01	3.82676	2.38954	1.83004
chr10	43385462	43387560	2099	32.1	3.41837	1.81926	1.58185
chr10	43545688	43546446	759	20.05	3.58994	2.17168	1.68652
chr10	43586364	43587262	899	24.08	5.66776	2.60318	3.15196
chr10	43618117	43618981	865	26.18	3.6384	1.9961	1.72019
chr10	43688496	43689201	706	29.35	3.02287	1.77317	1.3236
chr10	43784441	43785500	1060	25.66	3.87846	2.07584	1.87443
chr10	43932976	43933909	934	37.45	4.46473	1.95281	2.27022
chr10	44003182	44004159	978	27.4	3.50344	1.93303	1.6335
chr10	44174027	44175089	1063	18.53	3.96969	2.36559	1.93435
chr10	44175867	44176653	787	15.37	3.06458	2.1694	1.34208
chr10	44295472	44296459	988	17.42	3.85467	2.3785	1.85737
chr10	44323594	44324383	790	22.29	4.52118	2.38815	2.29482
chr10	44460483	44461236	754	17.65	3.71205	2.30164	1.77096
chr10	44480433	44481598	1166	31.72	4.83245	2.13577	2.53752
chr10	44481940	44482879	940	28.31	3.73903	1.96952	1.78695
chr10	44529846	44531164	1319	21.3	4.44923	2.37719	2.27845
chr10	44665328	44666727	1400	25.63	3.32074	1.92557	1.51267
chr10	44856746	44857644	899	26.06	4.56976	2.22507	2.36968
chr10	44872001	44873524	1524	33.25	3.25652	1.77087	1.47309
chr10	44937957	44938898	942	22.59	6.02238	2.77202	3.43813
chr10	44944253	44944976	724	19.5	4.92572	2.62503	2.61215
chr10	45062915	45063974	1060	25.79	3.92043	2.07463	1.90961
chr10	45075616	45076357	742	20.23	5.47852	2.81756	2.94453
chr10	45164337	45165146	810	20.52	3.73699	2.197	1.78652
chr10	45188354	45189745	1392	28.76	4.98318	2.26043	2.64337
chr10	45372996	45373733	738	17.74	3.03476	2.05942	1.32967
chr10	45454139	45454952	814	23.95	3.58778	2.03819	1.69011
chr10	45510890	45511685	796	27.04	4.53998	2.20806	2.32262
chr10	45692555	45693644	1090	15.79	3.26276	2.22866	1.46478
chr10	45735349	45736166	818	21.5	3.42922	2.06777	1.58335
chr10	45750425	45751296	872	29.24	3.11423	1.80178	1.37943
chr10	45866570	45867288	719	17.44	4.03551	2.44784	1.96631
chr10	46024781	46025558	778	20.57	3.37689	2.08258	1.54799
chr10	46058157	46059550	1394	17.83	4.23318	2.49772	2.10226
chr10	46067975	46069095	1121	18.62	3.00647	2.01904	1.31414
chr10	46084236	46085011	776	30.09	3.18037	1.8013	1.42493
chr10	46115675	46117461	1787	16.72	3.45674	2.26158	1.59551
chr10	46140988	46141720	733	16.87	3.76359	2.37148	1.78923
chr10	46190839	46192706	1868	32.32	4.82548	2.11584	2.54265
chr10	46203616	46204353	738	16.33	3.50294	2.29999	1.61798
chr10	46247885	46249350	1466	15.9	3.30628	2.24322	1.49128
chr10	46283387	46284162	776	18.27	4.40126	2.53763	2.23044
chr10	46285308	46286078	771	16.75	3.36459	2.22468	1.5408
chr10	46373489	46374958	1470	19.94	5.45281	2.77965	2.97799
chr10	46395701	46396597	897	15.71	3.22408	2.21758	1.43981
chr10	46427162	46428865	1704	28.96	3.9103	1.99917	1.90027
chr10	46459144	46460251	1108	18.62	4.01393	2.37007	1.97366
chr10	46531886	46532657	772	22.68	4.4898	2.33571	2.30043
chr10	46541515	46542470	956	27.02	3.82528	2.03189	1.83601
chr10	46558913	46560212	1300	21.85	4.59289	2.42667	2.351
chr10	46719913	46721225	1313	32.88	3.44354	1.81692	1.59275
chr10	46749698	46750445	748	22.02	6.61637	3.05505	3.80195
chr10	46856437	46857458	1022	33.75	6.05491	2.34537	3.42613
chr10	46915969	46917006	1038	24.96	3.19557	1.90361	1.43502
chr10	46980853	46982194	1342	20.15	3.77449	2.22334	1.80992
chr10	47025750	47026923	1174	23.77	3.27786	1.9574	1.48648
chr10	47062387	47064678	2292	19.02	4.6282	2.5723	2.38587
chr10	47072792	47074881	2090	22.08	6.5724	3.06309	3.7445
chr10	47085041	47085823	783	17.75	4.22113	2.48818	2.10005
chr10	47110451	47111414	964	26.31	3.15657	1.86674	1.4081
chr10	47111806	47112759	954	30.91	5.03879	2.21905	2.66233
chr10	47142467	47143329	863	21.55	4.05948	2.25159	2.00614
chr10	47164872	47166237	1366	24.95	5.1307	2.44737	2.72381
chr10	47310949	47312173	1225	25.15	3.52957	1.99289	1.64873
chr10	47411728	47412447	720	19.66	3.52886	2.15768	1.65029
chr10	47444618	47445915	1298	25.08	4.15441	2.16273	2.06434
chr10	47556089	47556958	870	17.25	3.69438	2.32899	1.75456
chr10	47616971	47618067	1097	16.2	3.11819	2.1484	1.38051
chr10	47645960	47647188	1229	18.86	4.7748	2.63508	2.46884
chr10	47984895	47985611	717	20.49	3.75766	2.20904	1.7941
chr10	48064448	48065149	702	18.51	3.55845	2.21431	1.66921
chr10	48086283	48087429	1147	23.34	3.67711	2.08427	1.74787
chr10	48102604	48103631	1028	16.93	3.32149	2.1957	1.51425
chr10	48111119	48112130	1012	24.41	3.37297	1.96864	1.54532
chr10	48115621	48116320	700	24.29	3.21158	1.92691	1.44122
chr10	48209379	48210628	1250	20.52	5.3395	2.72817	2.88321
chr10	48222947	48223739	793	23.01	3.10972	1.92474	1.37867
chr10	48283122	48284035	914	24.95	3.85706	2.08819	1.86554
chr10	48366614	48367801	1188	22.11	3.54841	2.08461	1.66081
chr10	48490204	48490933	730	19.79	3.32384	2.08653	1.5137
chr10	48524688	48525518	831	18.92	3.12375	2.05155	1.38943
chr10	48539036	48539971	936	19.16	4.01229	2.34543	1.96235
chr10	48596953	48598252	1300	29.7	4.76319	2.17679	2.48495
chr10	48889969	48890832	864	15.3	2.96591	2.13184	1.29503
chr10	49014001	49015453	1453	24.36	3.6066	2.03116	1.70277
chr10	49027428	49028874	1447	25.86	3.26358	1.90273	1.47724
chr10	49132674	49133491	818	28.44	3.7533	1.97164	1.79328
chr10	49176113	49176917	805	26.37	3.87627	2.05197	1.87873
chr10	49272020	49272996	977	15.79	2.9098	2.08569	1.24598
chr10	49315956	49316768	813	23.35	2.73999	1.8101	1.1419
chr10	49403405	49405337	1933	29.02	4.69566	2.18986	2.4283
chr10	49577644	49579025	1382	20.26	3.7677	2.2222	1.80669
chr10	49609316	49611608	2293	27.42	4.46176	2.158	2.29392
chr10	49631649	49633049	1401	18.52	3.45165	2.18214	1.60032
chr10	49646325	49648966	2642	28.23	3.45079	1.90052	1.59962
chr10	49674887	49676297	1411	29.74	4.19875	2.03792	2.10494
chr10	49782748	49783803	1056	19.58	4.37474	2.46021	2.20655
chr10	49791923	49793515	1593	24.63	4.39895	2.24531	2.23015
chr10	49802078	49803124	1047	23.58	3.68355	2.07877	1.74994
chr10	49821276	49822638	1363	16.89	3.27232	2.17917	1.48008
chr10	50004816	50006757	1942	30.56	4.89448	2.17696	2.5906
chr10	50020876	50022044	1169	18.38	3.34445	2.14977	1.53132
chr10	50054166	50054939	774	29.01	4.66942	2.18788	2.40522
chr10	50103337	50104901	1565	15.84	2.95931	2.10342	1.27898
chr10	50170683	50172128	1446	22.68	5.60283	2.65855	3.09703
chr10	50183243	50184306	1064	18.81	3.49938	2.18695	1.6293
chr10	50203109	50204248	1140	20.51	4.11112	2.31407	2.03616
chr10	50215952	50216653	702	27.21	2.79578	1.75433	1.18093
chr10	50251354	50252865	1512	33.52	6.42226	2.46196	3.64343
chr10	50271239	50272479	1241	22.66	3.33261	2.00332	1.52069
chr10	50305040	50305744	705	34.24	4.84255	2.09035	2.53148
chr10	50311965	50312733	769	22.42	3.03066	1.91635	1.32955
chr10	50324638	50325953	1316	19.16	3.56165	2.18789	1.66861
chr10	50380983	50381708	726	27.91	3.235	1.8545	1.45805
chr10	50419188	50419945	758	21.3	4.23771	2.32334	2.11999
chr10	50561884	50562596	713	20.43	4.9099	2.59982	2.57578
chr10	50663027	50663810	784	23.79	3.50948	2.01844	1.64326
chr10	50729235	50730187	953	18.02	4.17757	2.45504	2.08754
chr10	50862224	50862934	711	20.47	4.15367	2.34635	2.05004
chr10	50863294	50864325	1032	17.8	3.31632	2.16148	1.51177
chr10	50906682	50908298	1617	23.61	3.80296	2.11115	1.82942
chr10	50916202	50917523	1322	20.54	4.27917	2.36571	2.15312
chr10	50928556	50929588	1033	28.96	5.42891	2.3599	2.95327
chr10	50958640	50960571	1932	23.05	3.31624	1.98269	1.51408
chr10	50970052	50972011	1960	20.92	3.97739	2.25668	1.94631
chr10	50981629	50982986	1358	23.9	2.79577	1.81491	1.18189
chr10	51032496	51034702	2207	18.11	3.31627	2.14481	1.51383
chr10	51256040	51256796	757	21.3	5.20443	2.65414	2.76746
chr10	51257469	51258526	1058	18.16	3.54082	2.21995	1.66007
chr10	51282334	51283205	872	20.35	4.31162	2.38549	2.17354
chr10	51359074	51361190	2117	20.25	3.26873	2.05137	1.48094
chr10	51367211	51367952	742	23.9	4.59782	2.31811	2.37593
chr10	51395095	51396067	973	22.64	4.82154	2.46896	2.49965
chr10	51531808	51532583	776	17.6	3.92455	2.39624	1.89897
chr10	51536347	51537225	879	23.49	5.93306	2.69344	3.36753
chr10	51542904	51544035	1132	19.6	3.77547	2.23633	1.81767
chr10	51642946	51644088	1143	22.36	3.83147	2.15344	1.852
chr10	51805205	51805905	701	16.92	3.65905	2.32593	1.74086
chr10	51807786	51808624	839	22.29	6.4989	3.00577	3.72402
chr10	51817324	51818035	712	19.85	3.42037	2.11691	1.57676
chr10	51968405	51969602	1198	19.07	3.31654	2.1129	1.51244
chr10	51970294	51971041	748	18.13	2.93312	2.01032	1.26888
chr10	52033448	52035528	2081	27.05	6.11744	2.65158	3.40784
chr10	52053669	52054634	966	23.5	5.19023	2.52653	2.77288
chr10	52094417	52095348	932	25.6	5.2264	2.45419	2.78448
chr10	52183066	52183839	774	19.5	5.09317	2.72038	2.68265
chr10	52195566	52196266	701	21.35	3.07402	1.95995	1.35536
chr10	52239856	52240653	798	15.98	3.16651	2.1831	1.4174
chr10	52260850	52261913	1064	25.44	4.18133	2.16446	2.07777
chr10	52400178	52401184	1007	25.3	3.2938	1.92527	1.49664
chr10	52473963	52474872	910	19.62	5.24442	2.73701	2.81662
chr10	52488177	52489557	1381	27.45	3.26681	1.86908	1.48114
chr10	52593275	52594139	865	27.72	4.43528	2.15928	2.25448
chr10	52666386	52667162	777	21.42	4.50579	2.40515	2.30014
chr10	52672205	52672968	764	23.18	4.14612	2.22476	2.05801
chr10	52714082	52716121	2040	19.98	4.21611	2.36883	2.11435
chr10	52728238	52729597	1360	34.36	4.12074	1.93519	2.04061
chr10	52757083	52758462	1380	20.22	3.57568	2.14101	1.68876
chr10	52758950	52759729	780	19.79	3.17553	2.04109	1.42372
chr10	52788007	52788805	799	24.02	3.17448	1.92233	1.4203
chr10	52854655	52855865	1211	20.65	3.67054	2.17002	1.74066
chr10	52908768	52909684	917	18.54	3.28124	2.12057	1.48372
chr10	52939270	52940778	1509	20.37	3.46438	2.11574	1.60508
chr10	52977854	52979336	1483	20.06	5.50182	2.79455	3.01459
chr10	52996574	52997665	1092	17.22	3.9198	2.41742	1.88959
chr10	53022631	53025282	2652	23.36	3.92355	2.15321	1.90824
chr10	53042464	53044234	1771	24.82	4.29038	2.21679	2.14909
chr10	53117654	53119013	1360	24.22	5.88428	2.69347	3.28102
chr10	53408073	53409125	1053	29.23	3.33835	1.85198	1.52608
chr10	53447510	53448515	1006	27.95	4.65527	2.20841	2.40596
chr10	53467248	53468240	993	23.41	4.16095	2.22355	2.0671
chr10	53486869	53487912	1044	18.03	3.28133	2.14054	1.49226
chr10	53512897	53513742	846	23.94	4.62743	2.35376	2.37176
chr10	53576512	53577257	746	15.56	3.09457	2.17309	1.36052
chr10	53628434	53629346	913	21.81	2.87205	1.88476	1.22376
chr10	53814016	53815493	1478	20.19	3.84234	2.22506	1.86569
chr10	53847414	53848470	1057	19.26	3.65228	2.22167	1.72605
chr10	53882582	53883676	1095	23.41	3.17082	1.93416	1.41745
chr10	53894341	53895737	1397	19.74	4.36778	2.43614	2.209
chr10	53906769	53907790	1022	21.51	3.90081	2.21226	1.89438
chr10	53965407	53966256	850	16.78	3.718	2.35988	1.75855
chr10	53973935	53974653	719	20.41	3.20688	2.03	1.43591
chr10	54013320	54015221	1902	18.79	3.40921	2.15445	1.56995
chr10	54024979	54026959	1981	19.68	3.3001	2.08483	1.49739
chr10	54054699	54055820	1122	22.27	3.71939	2.13028	1.77645
chr10	54065945	54067040	1096	20.61	4.42004	2.41979	2.24058
chr10	54077801	54078595	795	23.55	4.23717	2.22239	2.13395
chr10	54118551	54120480	1930	18.4	4.08714	2.40715	2.01736
chr10	54130382	54131515	1134	21.17	3.6041	2.13298	1.69602
chr10	54166820	54167854	1035	19.99	4.93401	2.58522	2.63302
chr10	54216270	54217261	992	18.49	3.35708	2.15014	1.53704
chr10	54278208	54279078	871	21.68	3.46617	2.07369	1.60852
chr10	54437498	54438197	700	21.02	5.94108	2.9223	3.27884
chr10	54543654	54544568	915	17.69	3.25561	2.14085	1.46798
chr10	54545090	54546400	1311	20.26	3.85075	2.24845	1.86244
chr10	54557932	54559959	2028	32.85	3.95241	1.92605	1.93059
chr10	54859059	54860556	1498	20.8	4.11637	2.30123	2.04243
chr10	54901274	54902167	894	20.73	3.41481	2.08842	1.57206
chr10	54902943	54904063	1121	20.95	3.61298	2.14537	1.70543
chr10	54910178	54911396	1219	18.74	3.49517	2.18879	1.62547
chr10	55133815	55134671	857	24.67	4.0993	2.16833	2.02227
chr10	55144146	55145301	1156	23.6	3.44752	2.01444	1.59326
chr10	55319501	55320485	985	23.87	2.98059	1.86976	1.29573
chr10	55404910	55406155	1246	17.84	4.22703	2.49982	2.0933
chr10	55414020	55415640	1621	32.21	3.73686	1.89463	1.78479
chr10	55501337	55502544	1208	26.85	3.51054	1.94647	1.63644
chr10	55525741	55527175	1435	25.65	3.66915	2.02091	1.73813
chr10	55550323	55551260	938	33.99	3.10702	1.72714	1.37653
chr10	55551589	55552654	1066	37.28	4.14871	1.88344	2.06873
chr10	55596230	55597724	1495	28.11	3.70415	1.96673	1.7638
chr10	55620023	55621746	1724	19.47	4.95032	2.64248	2.6149
chr10	55782929	55783678	750	16.39	3.53884	2.30831	1.64291
chr10	55819405	55820213	809	26.85	5.0342	2.34823	2.6615
chr10	55978735	55979440	706	21.42	3.20725	2.00032	1.44088
chr10	56135561	56136637	1077	24.41	3.80182	2.09269	1.82375
chr10	56169795	56172523	2729	17.2	3.88714	2.40377	1.88527
chr10	56194319	56195533	1215	18.71	3.9701	2.34227	1.94401
chr10	56290758	56291740	983	21.06	4.1005	2.28823	2.03425
chr10	56345200	56345918	719	22.29	4.08079	2.23582	2.01447
chr10	56376610	56377836	1227	26.33	5.33377	2.42992	2.8879
chr10	56502839	56503847	1009	22.44	4.18565	2.26445	2.08558
chr10	56609172	56610096	925	17.49	3.10263	2.09394	1.37536
chr10	56663283	56665171	1889	21.13	5.13953	2.60937	2.75476
chr10	56833808	56834602	795	31.02	3.24677	1.8024	1.46514
chr10	56918982	56920350	1369	16.65	3.66016	2.34254	1.72175
chr10	56991744	56992580	837	17.24	3.93389	2.42123	1.89846
chr10	57001169	57002388	1220	20.75	4.78197	2.53158	2.49288
chr10	57015520	57017208	1689	22.7	4.19725	2.26254	2.08733
chr10	57088438	57089748	1311	17.69	4.18712	2.47997	2.076
chr10	57165139	57166121	983	22.3	3.75388	2.13414	1.80011
chr10	57203737	57204583	847	31.47	3.80178	1.91774	1.83001
chr10	57353298	57354998	1701	18.39	4.54145	2.57276	2.31403
chr10	57478429	57479472	1044	18.35	3.65962	2.25561	1.73581
chr10	57480555	57481408	854	16.67	3.42811	2.25121	1.5836
chr10	57560617	57562841	2225	31.47	3.90592	1.9418	1.90015
chr10	58297394	58298149	756	17.01	3.35907	2.20954	1.53341
chr10	58298566	58299481	916	18.44	4.14957	2.42393	2.05535
chr10	58341775	58342666	892	22.67	3.1302	1.94121	1.39057
chr10	58406929	58407982	1054	16.73	3.68741	2.35302	1.73711
chr10	58485479	58486241	763	15.26	3.02365	2.15796	1.312
chr10	58568070	58568906	837	17.2	3.76511	2.34585	1.81143
chr10	58580775	58582308	1534	20.1	4.61045	2.50116	2.376
chr10	58884151	58884912	762	16.07	3.13246	2.15969	1.39383
chr10	59025628	59027149	1522	25.59	4.02769	2.11672	1.97712
chr10	59049369	59050861	1493	24.1	3.95241	2.14193	1.92613
chr10	59121814	59123057	1244	17.94	3.53998	2.23787	1.65408
chr10	59123468	59124703	1236	17.95	3.51374	2.22482	1.63708
chr10	59642137	59643338	1202	28.75	3.78323	1.97142	1.81849
chr10	59643767	59644643	877	26.22	3.48667	1.9513	1.62264
chr10	59672701	59675727	3027	24.48	4.6073	2.3033	2.38182
chr10	59866884	59867718	835	22.08	3.20135	1.97874	1.43517
chr10	59913137	59914749	1613	17.44	4.04398	2.44723	1.97517
chr10	59920957	59922306	1350	18.42	4.61517	2.57787	2.38268
chr10	59978444	59979688	1245	16.38	3.52496	2.3066	1.63204
chr10	60074936	60075714	779	21.53	3.55823	2.09915	1.66855
chr10	60316969	60318338	1370	15.98	2.94136	2.09302	1.27364
chr10	60392178	60392894	717	17.96	4.30767	2.51629	2.15138
chr10	60433246	60433953	708	17.88	3.54134	2.2407	1.65748
chr10	61137047	61140365	3319	21.97	3.72922	2.13878	1.78256
chr10	61381905	61384074	2170	18.07	4.36896	2.53138	2.19317
chr10	62734851	62735945	1095	28.62	3.13559	1.81721	1.3954
chr10	62783528	62784923	1396	17.9	4.23635	2.50142	2.10905
chr10	63700255	63702099	1845	18.12	4.32245	2.49502	2.18723
chr10	64859441	64860269	829	20.25	5.63978	2.81985	3.11706
chr10	64861444	64862238	795	17.88	4.27955	2.50572	2.1354
chr10	65700323	65701073	751	21.44	5.72173	2.7991	3.14998
chr10	65701843	65702821	979	17.82	3.86669	2.36582	1.86154
chr10	66267102	66267906	805	20.74	4.4583	2.42013	2.27539
chr10	66272365	66273402	1038	20.89	4.1585	2.30976	2.07554
chr11	601	1518	918	36.31	8.79305	2.88941	5.46181
chr11	82891	85333	2443	18.51	4.31198	2.48052	2.17219
chr11	701908	702664	757	19.89	5.29282	2.77239	2.81558
chr11	1074027	1074965	939	16.27	3.48068	2.29227	1.60472
chr11	2175802	2176510	709	18.26	4.45815	2.55669	2.25129
chr11	2332891	2333791	901	18.09	4.38558	2.53322	2.20864
chr11	2397405	2398880	1476	17.97	4.22088	2.47016	2.1135
chr11	3314543	3316442	1900	21.13	4.72975	2.48725	2.46163
chr11	3527872	3529573	1702	16.13	3.41619	2.27392	1.56297
chr11	3840913	3841900	988	23.74	7.9593	3.28302	5.02534
chr11	3918614	3920516	1903	26.09	4.6642	2.26648	2.41459
chr11	4383653	4385075	1423	21.67	6.07721	2.86239	3.45822
chr11	4634229	4635038	810	19.36	3.88897	2.29766	1.88918
chr11	4885823	4886600	778	17.54	3.12342	2.09688	1.38738
chr11	5166767	5167627	861	18.93	4.81725	2.64525	2.49893
chr11	5257609	5258507	899	22.67	3.13945	1.94506	1.39764
chr11	5500382	5501319	938	16.78	3.70999	2.36019	1.75111
chr11	5689599	5690557	959	17.14	3.88817	2.40796	1.86914
chr11	5915034	5917328	2295	22.03	6.48329	3.04052	3.69168
chr11	5929485	5930794	1310	16.42	3.5481	2.31225	1.64783
chr11	5968162	5968913	752	17.71	4.08746	2.44684	2.02568
chr11	5997498	5999213	1716	20.94	4.17028	2.32347	2.07202
chr11	5999698	6000478	781	20.06	3.62734	2.18094	1.71326
chr11	6030791	6031648	858	20.64	3.80375	2.21716	1.82614
chr11	6282989	6284725	1737	17.87	3.96288	2.38627	1.93542
chr11	6428805	6429559	755	26.61	3.39245	1.92173	1.56149
chr11	6562329	6563182	854	21.73	3.61007	2.11395	1.70316
chr11	6632995	6633797	803	35.73	4.41419	1.97922	2.22863
chr11	6634238	6635530	1293	38.03	4.44476	1.94046	2.25537
chr11	6783583	6784452	870	18.59	3.80244	2.30097	1.8279
chr11	7676790	7678554	1765	20.65	3.84638	2.21729	1.86738
chr11	7723117	7724087	971	23.38	7.23805	3.19765	4.2667
chr11	7905173	7906163	991	27.66	3.76727	1.99606	1.80284
chr11	8097782	8098765	984	21.14	3.83702	2.20364	1.85409
chr11	8667490	8668423	934	18.28	4.0487	2.40164	1.99125
chr11	8698166	8701013	2848	38.31	4.87125	2.01217	2.55496
chr11	8801552	8802436	885	20.86	3.29411	2.04003	1.49968
chr11	8817903	8819147	1245	18.62	4.66082	2.60362	2.39474
chr11	8895325	8896522	1198	19.31	4.66178	2.56259	2.40433
chr11	8924086	8925115	1030	30.6	3.19244	1.7963	1.43091
chr11	8943747	8944660	914	29.18	3.27809	1.84138	1.48666
chr11	9056121	9056939	819	24.7	3.19226	1.91043	1.43186
chr11	9110466	9111228	763	25.15	3.89879	2.09295	1.89258
chr11	9137890	9138807	918	37.5	5.57127	2.1653	3.05006
chr11	9271661	9272427	767	26.23	3.18633	1.87629	1.42691
chr11	9273593	9274571	979	28.01	3.38979	1.89309	1.55576
chr11	9313586	9315211	1626	19.32	4.84456	2.63449	2.53536
chr11	9327059	9328015	957	20.57	3.08192	1.98548	1.36468
chr11	9384066	9384914	849	20.64	3.47636	2.10634	1.61663
chr11	9393403	9394431	1029	21.19	2.87121	1.90065	1.22676
chr11	9424258	9425355	1098	20.93	5.11019	2.63768	2.71184
chr11	9449367	9450670	1304	18.7	3.4844	2.18434	1.62051
chr11	9454837	9456169	1333	16.64	3.42203	2.25107	1.5724
chr11	9482600	9483515	916	27.46	3.6268	1.96507	1.71277
chr11	9523709	9524877	1169	29.17	4.22187	2.06795	2.11061
chr11	9570917	9571802	886	16.96	3.49215	2.25875	1.6219
chr11	9641716	9642417	702	18.37	4.53963	2.57113	2.3154
chr11	9679871	9680573	703	17.78	3.9711	2.40521	1.94098
chr11	9821887	9824161	2275	18.03	3.47336	2.20497	1.61046
chr11	9824524	9825564	1041	17.58	3.43158	2.21242	1.58782
chr11	9869023	9869976	954	21.8	3.42313	2.05638	1.58059
chr11	10055669	10056468	800	32.05	3.64819	1.87397	1.72729
chr11	10070418	10071223	806	17.33	2.82752	1.99939	1.20037
chr11	10178764	10180883	2120	23.74	4.79685	2.412	2.48464
chr11	10236239	10237186	948	17.95	4.29012	2.51496	2.13692
chr11	10295880	10296601	722	22.74	2.93726	1.88163	1.26894
chr11	10418261	10419155	895	18.44	4.08336	2.41175	2.01007
chr11	10419503	10420565	1063	16.3	3.50251	2.29382	1.62421
chr11	10450280	10452168	1889	31.58	3.46522	1.84197	1.60921
chr11	10479261	10480026	766	17.35	3.14397	2.11437	1.40189
chr11	10480410	10481272	863	19.33	3.47591	2.15485	1.61656
chr11	10536954	10537838	885	17.53	4.07648	2.45943	1.99298
chr11	10608524	10609633	1110	23.72	3.76434	2.09379	1.80596
chr11	10744633	10747151	2519	19.15	4.5158	2.50531	2.32465
chr11	10779823	10780552	730	27.67	4.81119	2.2624	2.50248
chr11	10795975	10796749	775	19.65	3.72515	2.22271	1.77869
chr11	10852201	10854180	1980	23.94	7.42453	3.17876	4.46175
chr11	10902834	10905145	2312	34.85	3.78695	1.85035	1.8261
chr11	10979115	10980286	1172	22.67	3.35997	2.01442	1.53851
chr11	11001811	11002659	849	21.29	4.10879	2.29053	2.02725
chr11	11009116	11010148	1033	21.91	3.89714	2.18068	1.90047
chr11	11176990	11177724	735	30.27	3.28005	1.82251	1.48875
chr11	11178214	11178933	720	30.3	3.24057	1.81064	1.46283
chr11	11268298	11269371	1074	28.49	4.18379	2.07703	2.084
chr11	11340783	11342054	1272	24.33	3.38387	1.97133	1.55723
chr11	11417478	11418432	955	33.78	4.04967	1.93183	1.99313
chr11	11494511	11495360	850	28.56	4.35442	2.11593	2.19809
chr11	11520314	11522290	1977	18.31	3.29553	2.12676	1.49662
chr11	11594653	11596082	1430	22.26	4.13136	2.25322	2.05028
chr11	11861503	11862349	847	30.02	4.28004	2.06487	2.14438
chr11	11862783	11863523	741	28.39	3.44284	1.89828	1.59148
chr11	11878322	11879889	1568	21.02	3.90353	2.23107	1.89495
chr11	11957923	11958752	830	31.17	3.14866	1.77679	1.40193
chr11	11989376	11990248	873	24.75	3.16546	1.90076	1.41422
chr11	12044765	12046713	1949	22.98	3.70943	2.09573	1.77476
chr11	12091146	12093695	2550	33.43	4.1814	1.96288	2.0886
chr11	12106615	12107997	1383	19.89	4.35443	2.42534	2.19617
chr11	12128646	12129884	1239	23.73	4.06127	2.1816	2.00154
chr11	12152390	12153823	1434	37.13	5.10198	2.07275	2.72535
chr11	12160548	12161843	1296	24.84	3.60576	2.02126	1.69861
chr11	12166362	12167129	768	17.2	3.30889	2.18334	1.50209
chr11	12214497	12215234	738	23.78	4.93117	2.43454	2.59591
chr11	12303865	12304729	865	31.96	3.15999	1.76591	1.41293
chr11	12392671	12393779	1109	16.47	3.57682	2.31889	1.66766
chr11	12516894	12517718	825	20.17	2.94318	1.95088	1.2752
chr11	12535398	12536334	937	20.28	3.64683	2.171	1.72945
chr11	12561496	12563306	1811	34.02	5.39604	2.15579	3.0368
chr11	12641768	12642521	754	21.8	3.82713	2.17638	1.84705
chr11	12649340	12650364	1025	33.01	3.43546	1.81155	1.58875
chr11	12650814	12651635	822	35.18	3.83856	1.8557	1.8614
chr11	12689165	12690211	1047	18.9	3.78298	2.27583	1.81806
chr11	12728428	12729961	1534	18.34	3.03103	2.03675	1.32902
chr11	12822145	12823263	1119	29.12	3.65253	1.9331	1.72926
chr11	12930333	12931239	907	21.91	3.41143	2.04842	1.57028
chr11	12995094	12995799	706	22.24	3.27128	1.99895	1.48287
chr11	13039510	13040449	940	21.56	3.66085	2.134	1.73656
chr11	13049841	13050905	1065	26.15	3.77781	2.03469	1.81071
chr11	13095922	13098240	2319	17.11	3.51544	2.26042	1.64148
chr11	13130994	13131891	898	18.64	3.34921	2.13958	1.52889
chr11	13228547	13229898	1352	35.25	3.72583	1.84037	1.77626
chr11	13230442	13231495	1054	33.79	4.0145	1.92547	1.96932
chr11	13250140	13250880	741	32.91	3.26991	1.77775	1.48172
chr11	13286404	13287582	1179	17.64	3.93133	2.37932	1.92289
chr11	13374347	13375396	1050	24.12	3.84393	2.11218	1.85274
chr11	13456819	13457601	783	17.15	3.31648	2.18327	1.51266
chr11	13475821	13476769	949	19.38	5.08287	2.70533	2.689
chr11	13521316	13522274	959	21.43	3.08421	1.96006	1.36324
chr11	13595687	13596442	756	21.37	3.02184	1.94357	1.32469
chr11	13615998	13616708	711	25.2	4.33518	2.20773	2.18757
chr11	13651756	13654451	2696	38.68	3.59731	1.76443	1.69517
chr11	13680253	13681177	925	19.28	4.08381	2.36924	2.00731
chr11	13681601	13682314	714	17.05	3.1399	2.12733	1.397
chr11	13691977	13692962	986	24.95	3.36217	1.95107	1.54129
chr11	13712712	13713477	766	26.59	3.06518	1.83378	1.35084
chr11	13820616	13821439	824	17.38	4.00595	2.43928	1.94749
chr11	13842166	13843309	1144	21.21	4.90371	2.5303	2.58952
chr11	13844707	13845890	1184	20.22	5.00285	2.60319	2.6736
chr11	13895431	13896537	1107	20.63	3.25903	2.03741	1.47402
chr11	13958393	13959352	960	28.2	5.95444	2.53061	3.32773
chr11	14044321	14045168	848	24.26	3.57084	2.0272	1.67644
chr11	14063406	14064365	960	17.47	4.04591	2.44437	1.98706
chr11	14159349	14160239	891	18.52	3.6136	2.23048	1.70929
chr11	14264284	14265058	775	16.45	3.56204	2.31593	1.65707
chr11	14318806	14320851	2046	36.78	4.34778	1.93767	2.19651
chr11	14380540	14381430	891	33.33	3.85208	1.89652	1.86257
chr11	14406960	14408222	1263	24.97	3.45448	1.97372	1.60254
chr11	14413244	14414455	1212	25.33	3.20826	1.9016	1.44043
chr11	14487864	14488716	853	21.74	4.4251	2.37382	2.23936
chr11	14498209	14499274	1066	35.72	4.02823	1.8874	1.98328
chr11	14506531	14507267	737	16.64	3.00138	2.08955	1.30775
chr11	14543845	14546186	2342	34.19	4.50826	2.01532	2.30667
chr11	14551446	14554328	2883	33.03	4.01549	1.9369	1.97258
chr11	14612158	14612936	779	17.2	3.74914	2.35259	1.78447
chr11	14620098	14621422	1325	37.91	4.6547	1.98199	2.39883
chr11	14767859	14768759	901	37.48	4.79642	2.00984	2.50755
chr11	14806538	14807291	754	20.79	3.73354	2.18281	1.78508
chr11	14839846	14841230	1385	18.48	3.19271	2.08837	1.43074
chr11	14855264	14856066	803	31.69	3.58176	1.87057	1.68063
chr11	14930639	14931749	1111	22.09	3.1652	1.96849	1.41314
chr11	14962374	14963687	1314	21.38	4.13571	2.28972	2.05159
chr11	14998485	14999375	891	18.75	2.84952	1.96145	1.21533
chr11	15000086	15001137	1052	24.56	4.6578	2.32142	2.40738
chr11	15009049	15010259	1211	31.07	3.27932	1.80999	1.48629
chr11	15052432	15055447	3016	26.49	4.19823	2.12928	2.09872
chr11	15059593	15060839	1247	22.56	4.07711	2.22477	2.01158
chr11	15073570	15074310	741	20.8	3.20254	2.01465	1.43949
chr11	15134725	15136313	1589	18.99	4.82453	2.65318	2.49675
chr11	15136902	15137793	892	16.78	3.72042	2.35987	1.76082
chr11	15150566	15151366	801	25.23	3.1905	1.89911	1.42951
chr11	15169038	15169876	839	25.56	3.50954	1.97945	1.63515
chr11	15179692	15180451	760	26.28	4.05413	2.11267	1.98609
chr11	15303130	15304597	1468	33.1	3.92128	1.90844	1.91549
[truncated: 7,768 more rows]

## Sheet: ddm1_H3K9me2
chr	start	end	length	pileup	(-LOG10(pvalue))	fold_enrichment	(-LOG10(qvalue))
chr1	550152	552236	2085	22.33	3.72917	2.13545	1.50345		Supplementary Table S1 : Peak calling results for H3K9me2 in ddm1. The 'pileup' value represents the value at the peak summit, indicating the number of fragments covering the peak summit.
chr1	700578	701374	797	13.73	3.91063	2.62403	1.61662
chr1	713419	714350	932	12.19	3.36387	2.4846	1.26678
chr1	1312295	1312967	673	13.6	3.18549	2.31047	1.16289
chr1	1619794	1620639	846	12.41	3.50036	2.53642	1.33597
chr1	1690436	1692310	1875	26.19	4.13728	2.13111	1.76294
chr1	1773508	1774227	720	22.17	5.77731	2.79794	2.8618
chr1	1935189	1935830	642	16.52	5.99781	3.31399	3.01096
chr1	2064183	2065415	1233	27.66	4.82475	2.26747	2.21608
chr1	2296073	2297299	1227	24.01	4.87358	2.42471	2.23347
chr1	2297625	2298868	1244	21.99	3.91884	2.2098	1.61699
chr1	2417638	2419136	1499	17.22	4.13194	2.49521	1.75782
chr1	2651116	2652957	1842	16.06	4.43532	2.69582	1.94236
chr1	3050693	3052750	2058	16.1	3.95511	2.49064	1.64056
chr1	3060768	3061798	1031	21.99	4.34427	2.3422	1.88784
chr1	3062127	3062692	566	23.21	4.32949	2.28122	1.88942
chr1	3301569	3302482	914	24.89	4.48455	2.26702	1.9903
chr1	3457825	3458332	508	17.95	3.69492	2.30136	1.47424
chr1	3510873	3512628	1756	16.87	4.45429	2.63089	1.97919
chr1	3585703	3586304	602	15.84	5.62384	3.18617	2.78369
chr1	3632871	3634237	1367	13.48	4.11681	2.73912	1.7311
chr1	3728100	3729276	1177	16.43	4.85939	2.8375	2.23493
chr1	3951190	3951723	534	15.93	4.1766	2.59973	1.78595
chr1	4137747	4138261	515	15.05	5.04068	3.03564	2.33508
chr1	4161674	4162744	1071	16.08	3.97727	2.49941	1.65468
chr1	4164016	4164541	526	20.84	5.45635	2.76715	2.64026
chr1	4308187	4308792	606	14.44	4.63563	2.92051	2.04636
chr1	4337290	4337860	571	23.81	4.68473	2.37501	2.10601
chr1	4341124	4341792	669	22.15	5.14524	2.59971	2.40997
chr1	4343789	4344385	597	20.39	6.35952	3.13047	3.27877
chr1	4392025	4392627	603	14.39	4.61238	2.9108	2.03477
chr1	4393163	4394568	1406	13.76	4.26096	2.79198	1.81461
chr1	4420804	4421857	1054	28.05	3.80295	1.99677	1.54867
chr1	4527447	4528206	760	13.49	4.10567	2.74139	1.7143
chr1	4535025	4535972	948	13.86	4.31138	2.80239	1.85604
chr1	4547364	4547904	541	19.27	3.92196	2.32161	1.61423
chr1	4572848	4573393	546	29.29	4.79707	2.21942	2.18141
chr1	4610248	4610907	660	14.6	4.12349	2.67093	1.73777
chr1	4648619	4649467	849	15.6	3.78402	2.4497	1.53236
chr1	4694732	4695340	609	14.86	4.95267	2.99948	2.29158
chr1	4695802	4696332	531	13.09	3.87266	2.66482	1.56511
chr1	4725187	4725809	623	22.11	3.32413	2.01839	1.24882
chr1	4979231	4980189	959	15.2	4.05617	2.58739	1.70333
chr1	4980605	4982252	1648	16.43	4.76786	2.79271	2.17865
chr1	5039301	5039885	585	20.62	4.88474	2.56897	2.27123
chr1	5058541	5059289	749	12.57	3.58968	2.56721	1.3909
chr1	5059696	5060791	1096	13.1	3.88379	2.66788	1.57335
chr1	5171595	5172330	736	14.19	3.15015	2.26399	1.15191
chr1	5203692	5204545	854	12.46	3.51736	2.53992	1.35545
chr1	5232489	5233237	749	30.16	3.95208	1.98869	1.63804
chr1	5355915	5358214	2300	20.07	5.60966	2.82225	2.82046
chr1	5376669	5377584	916	15.47	4.30929	2.67854	1.8669
chr1	5424268	5424819	552	16.72	3.42968	2.25598	1.3173
chr1	5498779	5499432	654	14.67	4.02619	2.62026	1.6872
chr1	5670600	5672709	2110	17.96	4.47838	2.58494	1.97899
chr1	5687913	5688533	621	22.23	3.45263	2.05713	1.32814
chr1	6345359	6346188	830	13.72	4.25726	2.78414	1.82293
chr1	6369467	6370165	699	14.62	3.9185	2.57208	1.6194
chr1	6390365	6391093	729	20.01	3.66448	2.20087	1.45845
chr1	6452607	6453618	1012	26.56	3.63072	1.98876	1.43961
chr1	6474299	6474877	579	14.62	4.39942	2.77566	1.92914
chr1	6479256	6481401	2146	13.37	3.54139	2.48512	1.38356
chr1	6491251	6491776	526	17.26	6.49364	3.45479	3.37211
chr1	6531917	6532523	607	15.81	3.43354	2.3008	1.31853
chr1	6674090	6674852	763	25.2	3.41223	1.96171	1.30507
chr1	6871385	6872579	1195	14.15	4.3676	2.81114	1.89441
chr1	6878175	6880503	2329	20.61	4.40655	2.42091	1.93321
chr1	6932489	6933017	529	15.28	3.13741	2.20474	1.14003
chr1	6965981	6966499	519	19.03	4.94191	2.69647	2.28706
chr1	6976815	6977498	684	14.88	3.85548	2.52814	1.58167
chr1	7000531	7001299	769	15.55	3.58991	2.37652	1.41196
chr1	7002578	7003146	569	15.21	4.15132	2.63293	1.76037
chr1	7600718	7602965	2248	19.23	3.72888	2.25285	1.49931
chr1	7621723	7623722	2000	14.88	3.98737	2.58625	1.65638
chr1	7676973	7677473	501	13.72	3.48407	2.439	1.355
chr1	7978560	7979062	503	16.6	4.22857	2.55826	1.83001
chr1	8120987	8121717	731	21.66	3.63154	2.13214	1.43247
chr1	8333743	8334704	962	13.97	3.78895	2.56309	1.5268
chr1	8546066	8546866	801	20.25	4.09679	2.33474	1.73384
chr1	8681159	8682228	1070	13.8	3.41016	2.39725	1.30419
chr1	8713457	8715289	1833	17.55	3.889	2.39086	1.60062
chr1	8756437	8757076	640	19.09	4.79894	2.64882	2.17874
chr1	8773786	8774468	683	14.18	3.43233	2.38688	1.31976
chr1	9026127	9027081	955	14.55	3.71002	2.48818	1.47595
chr1	9339072	9339609	538	15.77	4.22599	2.62825	1.8121
chr1	9394183	9394983	801	12.62	3.52927	2.53374	1.38823
chr1	9497300	9497881	582	14.73	4.3935	2.77015	1.91706
chr1	9521992	9523258	1267	15.55	3.99643	2.54587	1.66663
chr1	9595145	9595721	577	16.93	4.16133	2.53319	1.7685
chr1	9732118	9732811	694	18.98	3.66476	2.24376	1.45718
chr1	10302419	10304144	1726	15.13	4.30915	2.70484	1.87735
chr1	10414266	10414784	519	15.34	4.13888	2.61782	1.74758
chr1	10683175	10683829	655	14.01	3.72356	2.53062	1.4989
chr1	11138404	11139371	968	19.54	4.0426	2.33799	1.7071
chr1	11610075	11610682	608	17.98	3.85433	2.35634	1.57202
chr1	11611287	11611939	653	19.06	3.60321	2.21687	1.4201
chr1	11627879	11628600	722	16.4	4.07538	2.52418	1.7105
chr1	11641303	11641966	664	22.02	3.77728	2.16061	1.52894
chr1	11643690	11645788	2099	23.59	4.7808	2.39602	2.20073
chr1	11737627	11738587	961	20.04	4.9326	2.62646	2.29004
chr1	11882123	11882748	626	15.46	4.00476	2.56123	1.66255
chr1	11935089	11935741	653	33.83	3.33923	1.78373	1.2603
chr1	11954134	11954713	580	16.66	3.32892	2.21739	1.25368
chr1	11955401	11956551	1151	18.28	4.27138	2.49273	1.84607
chr1	11985454	11986065	612	20.09	4.41623	2.44326	1.9461
chr1	11986424	11987759	1336	18.79	4.53221	2.55881	2.01823
chr1	12156941	12157513	573	13.49	3.91922	2.64908	1.62918
chr1	12385583	12386087	505	12.16	3.36921	2.48953	1.25728
chr1	12742994	12744523	1530	14.8	4.29661	2.72302	1.85631
chr1	13135371	13136555	1185	21.07	3.84451	2.22085	1.57094
chr1	13298547	13299123	577	15.87	3.90471	2.48675	1.61095
chr1	13727805	13728369	565	12.49	3.55186	2.5528	1.3694
chr1	13871751	13872267	517	19.05	4.14686	2.41323	1.75681
chr1	13962251	13963016	766	12.44	3.52214	2.54334	1.35009
chr1	14075669	14076234	566	15.21	4.50937	2.7881	1.99506
chr1	14187835	14188479	645	25.77	3.5882	1.99548	1.41109
chr1	14197844	14198669	826	17.99	4.00018	2.40904	1.66908
chr1	14240373	14240928	556	19.49	3.37935	2.12463	1.29259
chr1	14349617	14350345	729	13.28	3.97584	2.70071	1.6284
chr1	14751015	14751541	527	18.22	5.27635	2.86301	2.53403
chr1	14963924	14964454	531	36.37	5.45681	2.17516	2.65345
chr1	15629680	15630566	887	22.32	3.88421	2.18263	1.59938
chr1	15712406	15713226	821	21.74	3.43545	2.06586	1.32156
chr1	16546363	16546956	594	12.58	3.38725	2.46788	1.29458
chr1	16573994	16575208	1215	23.08	3.82233	2.14167	1.55391
chr1	16581129	16581639	511	14.86	4.26371	2.70489	1.83743
chr1	16598663	16600223	1561	16.16	5.29384	3.04308	2.52557
chr1	16600629	16601715	1087	12.73	3.34014	2.43258	1.25899
chr1	16678924	16679437	514	15.91	5.53571	3.19811	2.65307
chr1	16713663	16714757	1095	24.95	4.56719	2.29332	2.03831
chr1	16790393	16790905	513	15.46	3.84325	2.48709	1.57388
chr1	17010941	17011881	941	13.04	3.53124	2.50448	1.3754
chr1	17623201	17624387	1187	15.79	4.28906	2.63532	1.86865
chr1	18228228	18229045	818	15.65	3.85163	2.47687	1.57343
chr1	18230672	18231508	837	17.77	4.19785	2.50051	1.78909
chr1	18235790	18237172	1383	18.95	4.63397	2.58006	2.09417
chr1	18361505	18362142	638	12.72	3.62552	2.57421	1.43485
chr1	18510502	18512150	1649	24.79	3.70831	2.05543	1.48811
chr1	18512526	18513278	753	23.56	3.91274	2.15043	1.61801
chr1	18518278	18520692	2415	15.34	3.53365	2.36543	1.37583
chr1	18600635	18601224	590	13.09	3.87688	2.66594	1.56843
chr1	18662368	18663581	1214	19.7	4.97023	2.66456	2.30868
chr1	18664380	18665501	1122	21.31	4.0069	2.26547	1.66937
chr1	18672286	18673885	1600	25.22	4.31858	2.21033	1.87979
chr1	18842817	18843604	788	15.69	4.23347	2.63406	1.82096
chr1	18899577	18900368	792	14.56	4.68555	2.91022	2.1283
chr1	19089945	19090832	888	16.39	4.28908	2.60047	1.86512
chr1	19115645	19116189	545	16.25	3.42899	2.27121	1.31866
chr1	19463276	19463863	588	20.13	5.32196	2.76878	2.54056
chr1	19486936	19487558	623	22.31	3.56979	2.09154	1.39158
chr1	19488118	19488647	530	22.58	3.69402	2.1198	1.47469
chr1	19490087	19490813	727	20.87	3.37545	2.07236	1.28378
chr1	19703713	19704568	856	12.77	3.29281	2.40844	1.22453
chr1	20516642	20518129	1488	17.55	4.76348	2.70853	2.18569
chr1	21154647	21155209	563	14.27	3.34442	2.34531	1.26775
chr1	21471340	21471906	567	12.28	3.33474	2.46266	1.26512
chr1	21507995	21509788	1794	14.66	3.83218	2.51326	1.5825
chr1	21666225	21666726	502	12.94	3.79553	2.63688	1.51945
chr1	21667195	21667761	567	13.95	4.37139	2.82885	1.88502
chr1	22759906	22760421	516	17.14	4.59838	2.68164	2.05803
chr1	23761678	23762275	598	12.45	3.20123	2.38466	1.17666
chr1	24216992	24217588	597	15.25	3.8094	2.48949	1.55508
chr1	24324222	24326375	2154	24.44	3.51662	2.01451	1.36634
chr1	24331353	24332771	1419	14.09	3.87963	2.59255	1.58932
chr1	24669946	24670489	544	15.63	4.63975	2.81433	2.0834
chr1	25333403	25334772	1370	18.46	3.6937	2.27349	1.47422
chr1	25457151	25457720	570	12.89	3.42014	2.46104	1.3054
chr1	25620952	25621531	580	14.66	3.70251	2.47683	1.47135
chr1	25861304	25863491	2188	31.04	4.23339	2.0306	1.82608
chr1	26167309	26170011	2703	16.96	3.67443	2.33523	1.4634
chr1	27121424	27121967	544	19.06	4.25449	2.44356	1.83124
chr1	27399573	27400133	561	13.08	3.86588	2.66443	1.55842
chr1	27537897	27539068	1172	15.71	3.28232	2.2413	1.22277
chr1	27580112	27580630	519	20.62	3.36185	2.07917	1.27599
chr1	27741953	27742520	568	18.64	3.8562	2.32697	1.57395
chr1	27802686	27803268	583	17.91	3.44391	2.20714	1.32124
chr1	27804559	27805135	577	18.75	4.11347	2.41653	1.73507
chr1	27822481	27822992	512	15.8	5.39876	3.11625	2.62594
chr1	27843358	27844244	887	14.75	3.29483	2.29386	1.22819
chr1	27936124	27936669	546	16.13	5.74999	3.24118	2.83808
chr1	27969311	27969952	642	22.29	6.59915	3.05187	3.48289
chr1	28052467	28053088	622	22.98	3.61721	2.08481	1.42706
chr1	28521568	28522091	524	15.16	3.20848	2.24065	1.1914
chr1	29273223	29273801	579	17.7	4.15772	2.47996	1.76713
chr1	29341385	29343376	1992	18.53	4.60252	2.58042	2.08509
chr1	29932791	29933609	819	14.84	3.61488	2.43013	1.43793
chr1	29974524	29975399	876	13.06	3.85583	2.65978	1.55388
chr1	30567159	30567886	728	17.68	4.77535	2.7066	2.18878
chr1	30637408	30637944	537	22.46	3.58383	2.08994	1.4083
chr1	30829265	30829803	539	21.47	3.74522	2.1724	1.51032
chr1	31139378	31139946	569	24.17	3.60679	2.04525	1.42137
chr1	31150684	31151399	716	13.9	4.12881	2.71558	1.75918
chr1	31163864	31165587	1724	23.94	4.34243	2.26065	1.8981
chr1	31171186	31171953	768	20.46	4.15946	2.34734	1.76918
chr1	31177913	31179022	1110	19.71	3.75246	2.24143	1.51221
chr1	31189964	31190640	677	15.83	3.41671	2.29057	1.30608
chr1	31242533	31243064	532	17.48	3.60715	2.28736	1.41415
chr1	31263965	31264520	556	14.39	3.5834	2.44424	1.39739
chr1	31808961	31809488	528	17.31	3.12123	2.11218	1.13352
chr1	31872433	31873067	635	18.02	4.06905	2.42671	1.72139
chr1	31978766	31979329	564	12.66	3.63692	2.58492	1.41828
chr1	32044771	32045586	816	23.82	3.17085	1.92868	1.1662
chr1	32191024	32191529	506	13.87	4.31304	2.81276	1.84256
chr1	32473156	32474124	969	23.62	6.49746	2.88505	3.4819
chr1	32609858	32610521	664	21.54	3.93488	2.23202	1.62588
chr1	32692810	32693680	871	15.4	3.63167	2.39849	1.44012
chr1	32747418	32747957	540	15.39	4.10222	2.60424	1.71915
chr1	32766410	32767313	904	20.75	3.39684	2.08555	1.29634
chr1	32860331	32860834	504	15.88	3.33268	2.25625	1.24581
chr1	33012615	33013394	780	21.63	4.17417	2.30494	1.77482
chr1	33034703	33035390	688	15.51	3.12741	2.18995	1.12953
chr1	33046592	33047354	763	16.29	4.70656	2.79695	2.12932
chr1	33308191	33309469	1279	16.88	4.07944	2.50005	1.71994
chr1	33310156	33310826	671	19.11	4.35758	2.47065	1.90449
chr1	33331238	33331956	719	30.09	3.77273	1.94699	1.52426
chr1	33378281	33379869	1589	21.57	3.95319	2.23355	1.641
chr1	33400740	33401402	663	21.67	4.58711	2.42074	2.06247
chr1	33529021	33529626	606	17.1	3.47551	2.25368	1.34502
chr1	33684807	33685476	670	16.94	3.29603	2.19281	1.23802
chr1	33823133	33823737	605	19.23	4.94563	2.67802	2.2994
chr1	33853314	33853874	561	24.82	3.20458	1.91413	1.17902
chr1	33854964	33855716	753	26.46	4.60482	2.25374	2.05687
chr1	33959649	33960195	547	17.52	3.64818	2.30227	1.43798
chr1	34021907	34022583	677	21.56	3.64084	2.13512	1.44424
chr1	34030885	34031855	971	18.06	3.49539	2.22045	1.34896
chr1	34221000	34221589	590	12.28	3.43352	2.51229	1.29613
chr1	34279431	34280134	704	12.71	3.37831	2.44894	1.28772
chr1	34360724	34361409	686	28.03	3.67245	1.96816	1.45625
chr1	34431326	34431889	564	14.25	3.88837	2.58662	1.60344
chr1	34599352	34600772	1421	15.38	3.69115	2.42589	1.47366
chr1	34881244	34881799	556	26.82	3.5749	1.96758	1.40227
chr1	34969670	34970213	544	17.42	6.37863	3.42329	3.27132
chr1	35046208	35046795	588	19.19	4.52595	2.53384	2.0109
chr1	35166016	35166551	536	13.13	3.73466	2.59629	1.50656
chr1	35176708	35177224	517	14.58	3.95367	2.59334	1.64334
chr1	35200310	35200841	532	15.45	5.30676	3.11195	2.52519
chr1	35225558	35226104	547	16.74	6.15856	3.35578	3.1347
chr1	35233211	35233963	753	23.14	3.69417	2.10147	1.47526
chr1	35251293	35252210	918	21.77	4.6149	2.43989	2.06811
chr1	35304181	35305721	1541	25.92	4.11556	2.13826	1.7415
chr1	35347324	35347958	635	13.62	4.17341	2.76623	1.75422
chr1	36354518	36355044	527	20.4	3.83486	2.24422	1.56016
chr1	36473378	36475721	2344	22.08	4.63524	2.42552	2.08595
chr1	36688727	36689963	1237	14.89	4.9552	3.0059	2.28417
chr1	36706866	36707475	610	12.28	3.07918	2.33782	1.10207
chr1	36794193	36795385	1193	17.43	4.3338	2.56155	1.88902
chr1	36906396	36906985	590	19.3	3.48285	2.16515	1.34607
chr1	36917558	36918290	733	18.28	4.19964	2.47089	1.78796
chr1	37008302	37009159	858	23.47	3.41661	2.01062	1.30806
chr1	37027370	37029026	1657	26.03	3.78617	2.04348	1.53791
chr1	37313243	37313859	617	16.56	4.38159	2.61261	1.94602
chr1	37516188	37517680	1493	13.54	3.73709	2.56256	1.50904
chr1	37888707	37889294	588	15.42	3.57229	2.37986	1.39273
chr1	37914770	37915828	1059	26.37	4.72648	2.29117	2.14169
chr1	37938134	37938921	788	27.62	3.50358	1.93227	1.35905
chr1	38162972	38163550	579	24.54	3.78204	2.08568	1.53633
chr1	38174311	38174957	647	29.59	3.26647	1.83422	1.21929
chr1	38188273	38188834	562	19.37	4.02431	2.34571	1.68464
chr1	38218494	38219269	776	12.88	3.75768	2.62598	1.49344
chr1	38219813	38220424	612	15.24	4.71617	2.88847	2.12281
chr1	38282547	38283070	524	22.81	3.62515	2.08972	1.43843
chr1	38489658	38490162	505	20.38	3.70702	2.20344	1.48011
chr1	38490540	38492412	1873	23.24	5.496	2.63516	2.68898
chr1	38606058	38606669	612	17.03	3.96604	2.43853	1.65442
chr1	39393515	39394488	974	18.34	3.66795	2.27031	1.4609
chr1	39464121	39464990	870	16.39	3.10882	2.14375	1.11664
chr1	39759303	39759988	686	13.57	3.30905	2.36694	1.24365
chr1	40122420	40123016	597	28.63	3.50774	1.91277	1.3615
chr1	40293895	40294415	521	20.99	3.3673	2.0673	1.27319
chr1	40382233	40382758	526	14.85	3.5625	2.40429	1.40448
chr1	40620706	40622278	1573	16.31	3.91488	2.46436	1.61612
chr1	40730059	40731071	1013	13.11	3.88555	2.66991	1.57238
chr1	40745870	40746624	755	15.99	3.6353	2.37456	1.4443
chr1	40853677	40854181	505	18.06	3.40322	2.18573	1.29477
chr1	40873755	40874441	687	23.38	3.50182	2.03728	1.35583
chr1	40905282	40906765	1484	21.04	5.5735	2.78284	2.74727
chr1	40937489	40938084	596	19.62	3.18664	2.05196	1.16664
chr1	40972261	40973329	1069	16.09	4.26996	2.63022	1.83639
chr1	41079531	41080651	1121	14.25	3.42926	2.38143	1.32182
chr1	41325779	41326328	550	14.86	3.4494	2.35644	1.32599
chr1	41489227	41489888	662	14.94	4.01764	2.59588	1.67427
chr1	41639353	41639868	516	13.25	3.91866	2.67103	1.62359
chr1	41703598	41704156	559	17.87	4.38653	2.56279	1.90647
chr1	41830038	41830558	521	13.83	4.31122	2.80516	1.85197
chr1	42443393	42444035	643	18.8	4.34572	2.49499	1.88593
chr1	42655300	42655933	634	13.81	3.71043	2.53553	1.47866
chr1	42844674	42845201	528	16.62	5.29093	3.00245	2.54171
chr1	42884502	42885056	555	14.61	4.41974	2.79588	1.93574
chr1	42894670	42895571	902	21.22	3.74218	2.18225	1.5043
chr1	43138444	43139081	638	17.72	4.30861	2.53675	1.86299
chr1	43213494	43214330	837	23.29	3.57363	2.0626	1.39769
chr1	43214714	43215229	516	21.32	3.02282	1.94709	1.06792
chr1	43317209	43317765	557	21.4	3.86559	2.21421	1.58025
chr1	43382341	43383130	790	23.61	7.0129	3.13043	3.73918
chr1	43515299	43515848	550	17.48	3.65531	2.30581	1.44528
chr1	43525107	43525750	644	18.06	3.77603	2.32459	1.52412
chr1	43637299	43637839	541	25.4	3.47174	1.97386	1.33703
chr1	43644974	43646020	1047	23.97	4.19022	2.21272	1.79956
chr1	43740661	43741186	526	12.28	3.39842	2.49489	1.29595
chr1	43804066	43804567	502	20.07	3.83236	2.25656	1.56242
chr1	43837154	43837741	588	21.58	3.47214	2.08452	1.33645
chr1	44108410	44110303	1894	20.25	4.03269	2.30971	1.69507
chr1	44126044	44126875	832	27.94	4.36004	2.14435	1.89918
chr1	44172537	44173395	859	18.49	4.4921	2.56488	1.98277
chr1	44195726	44196353	628	18.65	3.49085	2.19601	1.35599
chr1	44256661	44257180	520	24.23	3.46577	2.00358	1.33415
chr1	44272160	44273354	1195	16.03	3.29627	2.23426	1.23846
chr1	44703447	44704432	986	16.55	4.7287	2.78468	2.13621
chr1	44710464	44711152	689	20.77	3.2904	2.0492	1.23194
chr1	44728894	44729546	653	13.46	4.08065	2.73466	1.6963
chr1	44802988	44803877	890	26.02	4.03471	2.1103	1.69338
chr1	44926033	44926816	784	14.77	3.46858	2.36914	1.34332
chr1	45145092	45146607	1516	22.83	4.70542	2.40944	2.14229
chr1	45326170	45326842	673	22.78	3.71245	2.11945	1.48396
chr1	45478136	45478885	750	18.19	3.45175	2.19804	1.32706
chr1	45604240	45604931	692	15.52	3.18029	2.21184	1.17255
chr1	45756509	45757068	560	23.41	3.77406	2.11497	1.53267
chr1	45830227	45830736	510	17.1	3.69833	2.34254	1.48353
chr1	46394258	46394770	513	16.64	4.3291	2.60367	1.88636
chr1	47243474	47244188	715	25.36	4.08001	2.14812	1.71848
chr1	47395374	47396436	1063	16.77	4.79225	2.7943	2.18383
chr1	47430170	47430708	539	19.93	3.64427	2.19715	1.44491
chr1	47472587	47473205	619	18.21	3.95734	2.37684	1.6458
chr1	47569655	47570328	674	13.82	3.47027	2.4236	1.34399
chr1	47595164	47595825	662	16.75	3.82656	2.40344	1.562
chr1	47688833	47689355	523	22.61	3.55993	2.079	1.39453
chr1	47767327	47767876	550	13.37	4.00872	2.70101	1.67347
chr1	47906006	47906611	606	18.94	3.40003	2.1502	1.2918
chr1	48167584	48168084	501	16.45	3.52427	2.30656	1.36353
chr1	48282208	48283160	953	15.54	4.92238	2.90888	2.30061
chr1	48565688	48566298	611	18.34	3.59526	2.24009	1.41728
chr1	48568489	48569072	584	19.2	3.42643	2.15074	1.3078
chr1	48599642	48600889	1248	30.59	4.05738	1.9983	1.7158
chr1	48724040	48724544	505	16.41	3.59733	2.3336	1.41168
chr1	48788967	48789734	768	23.23	3.61901	2.07497	1.43704
chr1	48841888	48842440	553	19.64	4.00961	2.338	1.66936
chr1	49279254	49279834	581	15.19	3.04104	2.16838	1.08056
chr1	49319809	49321047	1239	23.27	3.85627	2.13549	1.58848
chr1	49507788	49509471	1684	15.09	4.12052	2.62586	1.74506
chr1	49519812	49520356	545	17.62	3.63073	2.28862	1.43644
chr1	49540290	49542096	1807	13.73	4.25329	2.78712	1.81386
chr1	49599335	49600152	818	15.61	3.60247	2.38048	1.41579
chr1	49637795	49638403	609	21.13	4.80002	2.53428	2.1806
chr1	49677279	49677845	567	23.78	3.83961	2.1213	1.57024
chr1	49918999	49919531	533	21.73	3.79427	2.18085	1.53481
chr1	49948538	49949191	654	15.28	3.53304	2.37026	1.36547
chr1	49965035	49966293	1259	21.88	4.49059	2.37727	2.00883
chr1	49966854	49968061	1208	21.83	4.77222	2.47745	2.18382
chr1	49978095	49979225	1131	22.97	3.46978	2.04017	1.34053
chr1	50472251	50472853	603	19.83	3.38905	2.11216	1.29297
chr1	50543630	50544164	535	15.37	3.62243	2.39922	1.42699
chr1	50683450	50683967	518	18.8	4.34445	2.49581	1.88043
chr1	50933658	50934487	830	13.64	3.75537	2.56635	1.50465
chr1	50941684	50942191	508	15.65	3.69851	2.4157	1.46985
chr1	50988317	50989149	833	20.67	3.42606	2.09801	1.31439
chr1	51036498	51037003	506	24.83	3.52339	2.00247	1.37196
chr1	51235846	51236993	1148	19.22	3.49524	2.1734	1.35315
chr1	51237358	51238008	651	19.21	3.97877	2.33703	1.65732
chr1	51283095	51283782	688	12.67	3.65119	2.58622	1.4318
chr1	51465302	51466000	699	14.9	3.8025	2.50886	1.52648
chr1	51511264	51512810	1547	21.59	3.92201	2.22482	1.61663
chr1	51547298	51547800	503	15.13	3.75423	2.47257	1.52076
chr1	51658706	51659269	564	16.06	2.95859	2.098	1.03163
chr1	51675598	51676213	616	19.69	3.20186	2.05486	1.17658
chr1	51715162	51717050	1889	16.33	4.02113	2.50461	1.68087
chr1	51939976	51940529	554	17.18	4.02623	2.4614	1.68439
chr1	51940851	51941485	635	16.04	3.86343	2.455	1.5827
chr1	51951244	51951824	581	26.76	4.243	2.14826	1.82159
chr1	52415719	52416592	874	15.85	3.35857	2.26664	1.26603
chr1	52442237	52443503	1267	14.94	3.95036	2.5645	1.62904
chr1	52531676	52532176	501	15.53	3.83108	2.48038	1.55904
chr1	52539421	52539968	548	13.79	3.39821	2.39621	1.29407
chr1	52808329	52809017	689	21.62	3.65736	2.13911	1.45318
chr1	52830994	52832630	1637	26.43	5.62718	2.52679	2.77242
chr1	52840128	52841052	925	24.5	3.84638	2.10326	1.57477
chr1	52911034	52911813	780	28	4.00628	2.04845	1.68036
chr1	53032137	53032848	712	13.18	3.02441	2.26049	1.07016
chr1	53059757	53060724	968	14.38	3.75291	2.51357	1.51554
chr1	53229909	53230462	554	18.31	3.37666	2.16668	1.28232
chr1	53253364	53254905	1542	15.33	4.71	2.85776	2.12804
chr1	53270149	53270832	684	15.92	3.8835	2.48077	1.58735
chr1	53287543	53288263	721	22.54	3.82106	2.16013	1.55768
chr1	53289360	53290019	660	21.92	3.61711	2.11518	1.4326
chr1	53310227	53311141	915	13.82	4.28669	2.80368	1.82605
chr1	53319095	53319988	894	16.72	3.69726	2.35698	1.47518
chr1	53320660	53322056	1397	18.62	4.59085	2.58674	2.05853
chr1	53368376	53369383	1008	17.87	4.13588	2.46335	1.75655
chr1	53369936	53370532	597	16.42	3.36838	2.24581	1.28773
chr1	53375997	53376764	768	15.72	4.3054	2.65779	1.87208
chr1	53998861	54001012	2152	13.16	3.91376	2.67852	1.59149
chr1	54007053	54008553	1501	21.46	5.01716	2.59006	2.3296
chr1	54076783	54077407	625	12.74	3.42444	2.47523	1.31321
chr1	54098384	54099214	831	18.43	3.70196	2.27959	1.47813
chr1	54175605	54176731	1127	23.45	4.81898	2.42079	2.21523
chr1	54452032	54452633	602	23.39	3.47075	2.02778	1.33605
chr1	54604827	54605338	512	13.98	4.11727	2.71326	1.73994
chr1	54652215	54652883	669	15.42	5.02229	2.98819	2.35327
chr1	54744586	54745231	646	13.87	3.89544	2.60738	1.59827
chr1	54752876	54753974	1099	22.88	5.10986	2.54437	2.39674
chr1	54799725	54800835	1111	16.6	3.60595	2.32448	1.42511
chr1	54811983	54813835	1853	20.17	4.42762	2.43969	1.95763
chr1	54834561	54836340	1780	17.43	3.68137	2.3148	1.46803
chr1	54848641	54849250	610	12.95	3.50663	2.4977	1.36223
chr1	54934327	54934837	511	18.34	4.43981	2.54306	1.95769
chr1	55017910	55018540	631	17.7	4.18791	2.49436	1.78613
chr1	55248966	55249480	515	17.44	4.071	2.46295	1.71716
chr1	55382644	55383334	691	26.08	3.99149	2.1013	1.66077
chr1	55439978	55441334	1357	23.52	4.80994	2.417	2.20515
chr1	55461471	55462029	559	21.96	3.73528	2.14715	1.50433
chr1	55463444	55465198	1755	24.36	4.41559	2.26715	1.94429
chr1	55471215	55472538	1324	17.8	4.38278	2.55364	1.9283
chr1	55535155	55537433	2279	13.53	4.13159	2.7451	1.74169
chr1	55602344	55602892	549	20.51	3.45262	2.1116	1.3241
chr1	55613223	55613723	501	18.24	3.03538	2.04574	1.07449
chr1	55752859	55753817	959	16.1	4.11405	2.56085	1.74101
chr1	55798385	55799247	863	23.94	3.63244	2.05894	1.44106
chr1	55799661	55800821	1161	24.31	3.42991	1.99199	1.31546
chr1	55809711	55810300	590	23.23	3.50529	2.04254	1.3577
chr1	55867922	55869237	1316	14.25	4.56192	2.88567	2.01641
chr1	55874543	55876201	1659	19.06	5.62217	2.93184	2.78074
chr1	55994793	55995378	586	16.11	3.49181	2.3074	1.34996
chr1	56332249	56332921	673	15.36	3.24751	2.24727	1.20965
chr1	56587670	56588285	616	19.49	3.24549	2.07725	1.20371
chr1	57446385	57446987	603	15.11	4.25706	2.68742	1.83785
chr1	57729905	57730484	580	14.02	2.96559	2.19138	1.03792
chr1	57744197	57744850	654	18	4.16228	2.46668	1.7723
chr1	57927598	57928221	624	12.92	3.50333	2.50168	1.3578
chr1	58172905	58174644	1740	26.79	4.31317	2.15914	1.88408
chr1	58408523	58409426	904	28.32	3.81736	1.99762	1.55147
chr1	58524178	58524943	766	13.58	3.68261	2.53602	1.46432
chr1	58580153	58580758	606	18.55	3.75185	2.29035	1.51083
chr1	58594554	58595111	558	13.22	3.77334	2.60563	1.53369
chr1	58627378	58627973	596	16.85	3.32417	2.2083	1.2484
chr1	58631268	58633123	1856	18.64	4.64649	2.61631	2.08141
chr1	58651963	58652728	766	13.4	3.52791	2.48172	1.36066
chr1	58685919	58686634	716	19.08	3.96032	2.33417	1.65173
chr1	58773046	58773623	578	21.19	5.68967	2.80762	2.82984
chr1	58845224	58845838	615	17.21	4.00188	2.44841	1.67154
chr1	58961508	58962111	604	21.64	3.63717	2.13273	1.43911
chr1	59001235	59002168	934	19.86	4.78558	2.59811	2.17179
chr1	59024938	59025807	870	25.17	4.30711	2.21636	1.85945
chr1	59144012	59145416	1405	14.03	4.4019	2.83359	1.91771
chr1	59286387	59287521	1135	17.88	6.23869	3.24053	3.2623
chr1	59353069	59354261	1193	18.66	4.37137	2.50445	1.91446
chr1	59596178	59596680	503	19.51	3.30748	2.09818	1.24359
chr1	59814238	59814823	586	19.14	3.23787	2.08759	1.21151
chr1	59979102	59979603	502	19.96	3.36784	2.10085	1.27412
chr1	59985010	59985634	625	15.83	3.89874	2.48144	1.60437
chr1	60307226	60307976	751	21.51	3.48822	2.08981	1.34941
chr1	60380125	60380624	500	24.67	3.33234	1.95526	1.25657
chr1	60439107	60439610	504	22.21	3.06547	1.93726	1.09557
chr1	60515445	60516907	1463	15.84	3.80049	2.44455	1.53906
chr1	60518191	60518838	648	14.27	3.09239	2.23435	1.11091
chr1	60585919	60586451	533	14.08	4.45601	2.85334	1.94456
chr1	60655651	60656392	742	17.21	3.44007	2.23615	1.31677
chr1	61233585	61234421	837	15.92	3.4119	2.28614	1.29782
chr1	61419192	61420262	1071	15.12	3.49873	2.36132	1.35054
chr1	61451469	61452758	1290	24.36	4.05207	2.16468	1.70414
chr1	61454022	61455153	1132	24.62	3.7326	2.06881	1.49779
chr1	61585426	61586307	882	23.75	4.32454	2.26816	1.87669
chr1	61778348	61779098	751	16.37	3.54313	2.31286	1.384
chr1	61937191	61937716	526	16.68	5.27355	2.97514	2.54147
chr1	62085188	62086100	913	16.83	4.33188	2.59239	1.89318
chr1	62150787	62151729	943	14.35	3.53555	2.42271	1.38063
chr1	62495457	62495982	526	22.88	4.0595	2.22032	1.70698
chr1	62802846	62803356	511	23.16	5.1616	2.54255	2.43508
chr1	62901087	62901652	566	14.29	4.5749	2.89177	2.0219
chr1	63102362	63103075	714	13.01	3.67016	2.57219	1.47076
chr1	63169139	63169818	680	16.09	3.61826	2.35884	1.43277
chr1	63284613	63285344	732	27.27	3.24922	1.87431	1.20801
chr1	63688009	63688560	552	13.26	3.9815	2.6976	1.63952
chr1	63706635	63707240	606	14.81	4.2861	2.71963	1.84956
chr1	63708201	63708785	585	13.53	3.26871	2.35349	1.2172
chr1	63767312	63768164	853	19.07	5.17544	2.78464	2.43858
chr1	63816826	63818537	1712	26.27	4.17709	2.14482	1.78179
chr1	63889089	63889700	612	21.77	4.4466	2.38101	1.95815
chr1	63899346	63899956	611	12.49	3.54359	2.55169	1.36212
chr1	63905772	63908264	2493	14.19	4.08783	2.67826	1.71539
chr1	64254704	64255871	1168	23.16	4.3375	2.29003	1.89207
chr1	64350563	64351460	898	14.44	4.6458	2.92139	2.05673
chr1	64362918	64363583	666	20.25	4.04574	2.31025	1.70456
chr1	64398765	64399325	561	27.14	3.03425	1.81985	1.07958
chr1	64485842	64486589	748	20.84	3.72617	2.18732	1.502
chr1	64495372	64496545	1174	17.54	4.29719	2.54843	1.85953
chr1	64628021	64629045	1025	13.49	3.80427	2.59918	1.54581
chr1	64705495	64706093	599	13.2	3.93218	2.68679	1.60012
chr1	64726776	64727409	634	18.26	4.84357	2.69655	2.24123
chr1	64727804	64728758	955	18.68	5.2609	2.82631	2.5145
chr1	65054207	65054964	758	16.21	3.80816	2.42579	1.56007
chr1	65236316	65237056	741	24.73	4.30468	2.22272	1.87253
chr1	65634675	65635345	671	18.6	3.72315	2.27998	1.48735
chr1	65817111	65817776	666	16.12	3.98043	2.49761	1.65612
chr1	65976924	65977960	1037	13.59	4.16463	2.76077	1.75241
chr1	66028058	66028564	507	15.86	3.77746	2.4346	1.52728
chr1	66059752	66060265	514	13.4	3.63642	2.52703	1.43331
chr1	66371317	66371858	542	15.71	5.42279	3.16176	2.57898
chr1	66406893	66408566	1674	17.32	4.95364	2.8155	2.29071
chr1	66772534	66773072	539	18.39	3.36624	2.16131	1.28278
chr1	66969804	66970403	600	12.01	3.13473	2.38285	1.1482
chr1	67046213	67046852	640	16.11	4.07998	2.54255	1.71621
chr1	67084692	67085200	509	14.47	3.87804	2.55745	1.60384
chr1	67281857	67282386	530	12.56	3.30201	2.42495	1.24013
chr1	67318769	67319514	746	21.09	4.63946	2.48688	2.06865
chr1	67442083	67442904	822	13.82	4.25525	2.78754	1.82367
chr1	67488537	67489276	740	21.3	4.55812	2.44405	2.02737
chr1	67527573	67528262	690	13.99	3.9978	2.64716	1.66408
chr1	67721012	67721990	979	17.72	3.90868	2.39112	1.60555
chr1	68278163	68278665	503	22.78	3.29891	1.99331	1.23594
chr1	68297724	68299276	1553	13.47	4.10225	2.73821	1.7154
chr1	68332843	68333380	538	19.38	4.81919	2.62063	2.22038
chr1	68443051	68444106	1056	18.67	3.36882	2.15057	1.27856
chr1	68470889	68471553	665	14.73	4.8356	2.97555	2.1919
chr1	68645090	68645788	699	30.36	4.59166	2.12378	2.07453
chr1	68657562	68658265	704	13.8	3.40079	2.394	1.29804
chr1	68675665	68676371	707	12.58	3.58867	2.56779	1.38952
chr1	68747081	68747589	509	17.51	3.5656	2.26951	1.39507
chr1	68759834	68760599	766	12.03	3.30324	2.46579	1.21788
chr1	68851155	68851929	775	13.78	4.26585	2.79626	1.81394
chr1	68856467	68857084	618	15.55	3.92352	2.51933	1.61165
chr1	68886928	68887569	642	17.83	3.82659	2.35553	1.54695
chr1	68907865	68908462	598	16.92	4.50275	2.66402	1.98693
chr1	68975610	68976158	549	21.24	5.19398	2.66046	2.45093
chr1	68981689	68982373	685	13.75	4.11976	2.72024	1.74581
chr1	69059515	69060211	697	23	3.80702	2.13994	1.54304
chr1	69181719	69182437	719	14.54	4.72691	2.93984	2.12277
chr1	69293917	69294877	961	20.84	4.90291	2.58019	2.25779
chr1	69312717	69313823	1107	27.2	4.56451	2.22214	2.02756
chr1	69394085	69394629	545	22.39	6.34364	2.97075	3.27471
chr1	69448596	69449798	1203	23.35	4.41242	2.31019	1.93291
chr1	69450140	69450656	517	19.3	3.81412	2.27751	1.552
chr1	69467405	69468026	622	12.47	3.53764	2.54866	1.35969
chr1	69518696	69520391	1696	13.76	4.25962	2.79153	1.814
chr1	69549193	69550398	1206	30.04	4.46483	2.10245	1.98737
chr1	69551149	69551728	580	28.48	3.60177	1.93882	1.4232
chr1	69678821	69679481	661	19.2	4.00019	2.35235	1.66839
chr1	69724500	69725164	665	19.02	3.75408	2.27179	1.50929
chr1	69725698	69726255	558	19.5	4.03759	2.34276	1.69603
chr1	69734079	69735107	1029	19.72	4.5067	2.49127	2.00517
chr1	69741990	69743279	1290	15.44	4.67221	2.84066	2.10592
chr1	69754463	69755581	1119	21.66	4.34009	2.35475	1.88556
chr1	69756194	69756929	736	20.5	4.06254	2.31174	1.71063
chr1	69803701	69804693	993	15.03	3.58427	2.40253	1.41236
chr1	69922724	69924741	2018	19.2	3.96425	2.33146	1.65084
chr1	69983603	69984354	752	12.3	3.44402	2.51646	1.30195
chr1	70032906	70033429	524	17.95	4.83224	2.71789	2.2137
chr1	70122773	70124186	1414	17.56	3.6491	2.29573	1.44739
chr1	70154034	70154624	591	20.67	3.81586	2.22721	1.54837
chr1	70190484	70191113	630	15.82	4.30886	2.65057	1.87364
chr1	70192643	70193500	858	16.76	4.55217	2.68973	2.03195
chr1	70385990	70387088	1099	13.72	4.25474	2.78432	1.82032
chr1	70549536	70550046	511	12.3	3.44065	2.51524	1.29994
chr1	70557893	70559287	1395	16.47	4.8239	2.81494	2.21791
chr1	70561521	70562177	657	13.35	3.41455	2.4318	1.3046
chr1	70568047	70568921	875	13.31	3.96333	2.68585	1.64812
chr1	70612174	70612813	640	13.03	3.83822	2.65404	1.54247
chr1	70639540	70640148	609	16.31	3.59018	2.3371	1.40858
chr1	70750689	70751268	580	18.64	4.03669	2.39355	1.68821
chr1	70963595	70964522	928	14.23	3.59599	2.45827	1.40978
chr1	71009442	71010117	676	21.4	7.14072	3.3029	3.89748
chr1	71023407	71023907	501	20.4	4.25395	2.38405	1.82316
chr1	71088022	71089293	1272	14.82	3.63287	2.43789	1.43913
chr1	71160644	71161877	1234	14.11	3.64206	2.48382	1.44273
chr1	71355387	71356050	664	16.73	3.99697	2.47737	1.66495
chr1	71393453	71394469	1017	15.45	4.33277	2.69282	1.88226
chr1	71398003	71398571	569	13.85	3.32876	2.36299	1.24316
chr1	71448028	71449986	1959	37.84	4.22622	1.90658	1.81183
chr1	71459761	71461034	1274	16.79	4.51065	2.67506	1.99578
chr1	71461510	71462033	524	19.91	6.63501	3.24614	3.51489
chr1	71604411	71605305	895	15.63	5.36729	3.14515	2.54093
chr1	71743492	71744387	896	18.2	7.06865	3.63201	3.75959
chr1	71828940	71830911	1972	18.66	4.79144	2.65568	2.19347
chr1	71901295	71901796	502	15.37	3.49754	2.34713	1.35798
chr1	72147273	72148770	1498	14	4.01011	2.64953	1.67544
chr1	72202460	72202984	525	13.27	3.07044	2.27677	1.09684
chr1	72242336	72242932	597	18.98	3.80893	2.29084	1.54871
chr1	72355404	72358143	2740	21.98	5.31482	2.64118	2.55968
chr1	72563676	72564636	961	20.52	3.84295	2.24101	1.56588
chr1	72566108	72566675	568	20.22	3.63737	2.18265	1.44514
chr1	72597971	72599357	1387	24.33	3.92147	2.13248	1.61658
chr1	72609788	72611195	1408	26.93	5.09504	2.36894	2.3908
chr1	72621762	72622708	947	14.6	3.70118	2.47586	1.47494
chr1	72829867	72830619	753	27.38	6.34594	2.66601	3.31682
chr1	72830943	72833221	2279	25.94	4.91643	2.35066	2.28219
chr1	73067623	73068631	1009	15.13	5.11106	3.05072	2.39435
chr1	73193849	73195705	1857	18.6	6.45394	3.28702	3.39435
chr1	73228709	73230086	1378	14.07	4.45374	2.8506	1.94615
chr1	73461480	73462063	584	25.41	5.49655	2.53543	2.67818
chr1	73470954	73471549	596	16.12	4.17713	2.58599	1.78078
chr1	73472187	73472844	658	16.81	4.65452	2.72008	2.11192
chr1	73490223	73490817	595	14.99	4.93215	2.99779	2.28029
chr1	73509495	73510024	530	13.6	4.1794	2.76277	1.76663
chr1	73525249	73527109	1861	15.22	4.02986	2.57686	1.68375
chr1	73556396	73557212	817	13.28	3.9915	2.70125	1.64547
chr1	73629762	73630393	632	14.01	3.54983	2.44818	1.38982
chr1	73719833	73720717	885	18.12	4.25983	2.48878	1.84557
chr1	73757917	73758939	1023	21.47	5.4455	2.72017	2.6456
chr1	73786327	73787303	977	20.28	5.82579	2.91994	2.92409
chr1	73986254	73988223	1970	20.55	4.38167	2.42165	1.90815
chr1	73999954	74001572	1619	20.25	5.07867	2.66339	2.39066
chr1	74055337	74055861	525	12.74	3.68617	2.59895	1.45263
chr1	74103031	74103880	850	24.27	5.6408	2.6399	2.76652
chr1	74105145	74105694	550	16.56	3.18423	2.16559	1.16289
chr1	74400162	74401744	1583	14.14	4.49902	2.85331	2.00485
chr1	74449010	74450686	1677	20.19	3.77444	2.22706	1.5317
chr1	74509371	74510885	1515	14.77	4.87128	2.98248	2.22273
chr1	75139214	75139780	567	12.97	3.81808	2.64356	1.53496
chr1	75263042	75264254	1213	17.65	7.09598	3.52815	4.04635
chr1	75875142	75876855	1714	16.61	5.00085	2.88702	2.32324
chr1	76282347	76283879	1533	14.45	4.21913	2.71257	1.8026
chr1	76514005	76514542	538	19.78	4.10418	2.36577	1.72434
chr1	76560645	76561599	955	15.38	4.63772	2.83342	2.06988
chr1	76777058	76777683	626	26.63	3.85036	2.04814	1.56962
chr1	76985837	76986646	810	14.64	4.05315	2.62903	1.71438
chr1	76987071	76988302	1232	15.65	4.27272	2.64605	1.85515
chr1	77096586	77097156	571	13.54	4.06402	2.71748	1.69811
chr1	77101896	77103558	1663	18.78	4.84177	2.66997	2.21926
chr1	77237874	77238808	935	22.56	3.81915	2.15494	1.55503
chr1	77275004	77276344	1341	13.04	3.84338	2.65553	1.54615
chr1	77475067	77475581	515	14.73	4.84382	2.97622	2.2009
chr1	77476885	77477526	642	12.78	3.70305	2.60672	1.46022
chr1	77592936	77594609	1674	18.19	4.36551	2.53123	1.90469
chr1	77717888	77718930	1043	17.52	3.83892	2.36965	1.57044
chr1	77752520	77753027	508	13.59	4.16235	2.75983	1.7509
chr1	77857377	77858955	1579	24.61	5.00973	2.41336	2.36847
chr1	78020207	78021642	1436	14.2	4.1689	2.7127	1.77396
chr1	78167430	78169318	1889	20.61	4.28794	2.37493	1.86572
chr1	78621215	78622392	1178	20.5	4.59793	2.49489	2.05833
chr1	78627875	78628850	976	18.95	3.76981	2.28006	1.52295
chr1	79696634	79697382	749	20.46	4.13981	2.34	1.75818
chr1	79752096	79752944	849	14.17	4.50038	2.86907	1.97114
chr1	79842349	79843069	721	13.8	4.10396	2.70713	1.75119
chr1	79972286	79974238	1953	17.73	5.15723	2.86178	2.44074
chr1	80028408	80028939	532	13.19	3.61848	2.53754	1.42591
chr1	80030181	80031031	851	13.72	3.91313	2.62427	1.61926
chr1	80190631	80191197	567	18.25	3.93726	2.36795	1.63853
chr1	80786572	80789508	2937	24.99	5.78278	2.61481	2.92755
chr1	80833572	80836620	3049	25.96	5.61675	2.54761	2.75966
chr1	81603263	81604295	1033	12.85	3.74485	2.62056	1.48691
chr1	82209315	82210235	921	21	4.28392	2.36337	1.85148
chr1	82217874	82219230	1357	19.32	3.60198	2.20447	1.42066
chr1	82394781	82395644	864	20.1	4.54271	2.49896	2.01425
chr1	82428977	82430290	1314	24.84	5.27796	2.50264	2.51938
chr1	82430680	82431566	887	23	4.37035	2.30728	1.91122
chr1	83220068	83221023	956	25.66	8.05943	3.23316	4.70583
chr1	84133437	84134791	1355	15.9	4.86679	2.88703	2.23608
chr1	84136462	84137714	1253	17.28	5.2288	2.91243	2.50078
chr1	84477146	84478462	1317	14.48	4.70774	2.92771	2.12001
chr1	86109767	86110562	796	12.78	3.70592	2.60716	1.46268
chr1	86118918	86119528	611	17.14	3.75033	2.36152	1.51387
chr1	86149849	86150886	1038	14.43	3.64582	2.45998	1.44335
chr1	87128893	87129891	999	19.3	3.64077	2.21967	1.44409
chr1	87471494	87472480	987	14.23	3.99452	2.63773	1.64544
chr1	87473096	87473718	623	14.75	4.07955	2.61573	1.747
chr1	87481299	87481830	532	16.46	5.5232	3.11501	2.68765
chr1	87885538	87887007	1470	17.3	4.35257	2.57602	1.90513
chr1	88013665	88015101	1437	22.24	4.34141	2.33054	1.88803
chr1	88015432	88016546	1115	23.24	3.68354	2.0953	1.46748
chr1	88103864	88104653	790	16.2	5.72755	3.25374	2.78859
chr1	88383773	88385672	1900	17.23	4.35449	2.57952	1.9072
chr1	88641098	88643729	2632	20.41	4.09925	2.32816	1.73229
chr1	88644574	88645384	811	19.84	3.67642	2.20889	1.4645
chr1	88824391	88825398	1008	15.62	5.17699	3.03454	2.46567
chr1	88825874	88826646	773	12.72	3.48442	2.50375	1.356
chr1	89260037	89260537	501	17.53	3.68475	2.31018	1.47068
chr1	90230428	90231076	649	23.09	7.78691	3.40977	4.3666
chr1	90233883	90234433	551	24.79	7.13906	3.07652	3.86224
chr1	90309587	90310660	1074	13.46	4.09454	2.73546	1.71079
chr1	90345517	90346250	734	16.91	4.19207	2.54235	1.79483
chr1	90346572	90347160	589	17.99	4.69033	2.66514	2.12265
chr1	90374491	90375213	723	12.39	3.49166	2.53298	1.33113
chr1	90458931	90459496	566	18.84	4.11238	2.40914	1.73748
chr1	90460031	90460610	580	25.04	7.26111	3.10632	3.93261
chr1	91439476	91440725	1250	34.11	4.90051	2.10755	2.27499
chr1	91441704	91442984	1281	31.68	4.74384	2.13657	2.15797
chr1	92446824	92448117	1294	18.16	7.09216	3.62484	3.80937
chr1	92510889	92511728	840	16.29	5.85887	3.27026	2.91953
chr1	92595621	92596190	570	24.24	4.15105	2.20463	1.75704
chr1	92596714	92597386	673	24.35	4.21602	2.21139	1.8103
chr1	92611586	92612352	767	15.83	3.34446	2.26222	1.26479
chr1	92644198	92645149	952	20.07	3.86607	2.26471	1.58185
chr1	92664760	92665281	522	12.77	3.69523	2.60414	1.45521
chr1	92692206	92692714	509	18.98	4.93443	2.69736	2.2802
chr1	92710005	92710976	972	12.03	3.29986	2.46457	1.21586
chr1	92772679	92773179	501	19.09	4.67201	2.59217	2.11252
chr1	92809155	92810094	940	23.46	5.78051	2.70753	2.89386
chr1	92841427	92843317	1891	35.75	7.50606	2.61814	4.18683
chr10	517	1557	1041	26.34	5.88673	2.5774	2.99927
chr10	1905	2822	918	22.39	3.70311	2.12731	1.48727
chr10	3170	3675	506	26.48	5.31369	2.44424	2.54564
chr10	60857	61547	691	14.2	4.0245	2.64884	1.66974
chr10	61962	63710	1749	14.91	4.27584	2.71198	1.84339
chr10	103650	105541	1892	17.69	4.20157	2.50129	1.79228
chr10	106569	107220	652	16.32	3.65913	2.3652	1.44947
chr10	148940	149710	771	22.98	3.6507	2.09345	1.4459
chr10	286867	287713	847	19.48	4.28028	2.43804	1.84247
chr10	369939	370525	587	17.79	3.87935	2.37643	1.59124
chr10	834964	835756	793	17.72	3.70233	2.3068	1.48645
chr10	842721	843622	902	17.36	3.5221	2.25922	1.36935
chr10	1425104	1425663	560	15.84	5.22722	3.04519	2.48453
chr10	1544528	1546480	1953	18.38	4.47403	2.55988	1.97718
chr10	1593399	1593914	516	16.44	5.89927	3.29934	2.91821
chr10	2026303	2027883	1581	16.79	5.57214	3.10997	2.71669
chr10	2081992	2083008	1017	14.49	3.60645	2.44682	1.41112
chr10	2258956	2259702	747	16.67	4.66258	2.74959	2.09732
chr10	2260615	2261596	982	17.92	5.68651	3.05837	2.80177
chr10	2496684	2497218	535	17.49	6.23326	3.31956	3.19836
chr10	2559615	2560477	863	20.12	5.50478	2.82078	2.68038
chr10	2561257	2562046	790	21.93	6.28189	2.99414	3.20605
chr10	2573512	2574196	685	16.94	3.69424	2.34669	1.48328
chr10	2576656	2577359	704	22.97	5.48283	2.63639	2.69087
chr10	2809382	2810046	665	15.63	5.46389	3.14537	2.65976
chr10	2854558	2855459	902	15.9	4.51633	2.72821	2.01183
chr10	2857827	2858804	978	15.07	4.0288	2.58489	1.68481
chr10	2979915	2980672	758	22.54	4.35011	2.32378	1.88793
chr10	3021771	3022410	640	13.91	3.8825	2.60514	1.58848
chr10	3302697	3303969	1273	22.73	5.87324	2.79055	2.93771
chr10	3346097	3346746	650	16.23	4.46437	2.69783	1.96995
chr10	3349584	3350098	515	15.81	3.96493	2.51053	1.64899
chr10	3465379	3467739	2361	18.97	4.75357	2.6136	2.18278
chr10	3759558	3761171	1614	13.56	4.04855	2.70123	1.70026
chr10	3895990	3896715	726	14.58	4.7369	2.94779	2.12096
chr10	4155511	4156051	541	14.36	3.72394	2.50636	1.49225
chr10	4197979	4198664	686	22.38	6.18016	2.87131	3.21223
chr10	4387327	4387909	583	14.45	4.69284	2.92227	2.1112
chr10	4450788	4451822	1035	14.53	4.73151	2.9371	2.13291
chr10	4556456	4557649	1194	19.58	4.47044	2.49423	1.97551
chr10	4687922	4688849	928	18.19	5.59484	2.9952	2.7501
chr10	5161435	5162989	1555	16.85	4.64292	2.72006	2.09327
chr10	5181181	5182026	846	16.46	3.61781	2.34256	1.43139
chr10	5498819	5499702	884	14.47	4.32573	2.76761	1.8669
chr10	5534408	5535237	830	13.17	3.9177	2.68031	1.59327
chr10	5602872	5603535	664	17.37	4.89513	2.79969	2.23719
chr10	5662281	5662894	614	13	3.15051	2.33069	1.15875
chr10	5777395	5778017	623	19.87	4.20701	2.3772	1.81405
chr10	5778384	5779035	652	21.85	5.25749	2.63414	2.51376
chr10	5836953	5837529	577	15.31	3.34241	2.28964	1.27206
chr10	5966772	5968007	1236	18.42	4.30022	2.49452	1.86113
chr10	6008594	6009160	567	12.88	3.7564	2.62507	1.49317
chr10	6047341	6048205	865	14.59	3.70596	2.48066	1.48796
chr10	6132655	6133362	708	14.45	3.57762	2.43535	1.39322
chr10	6391963	6392508	546	16.65	3.96217	2.46988	1.645
chr10	6507592	6508143	552	16.81	3.42081	2.24815	1.30711
chr10	6592071	6592767	697	18.59	3.31178	2.13032	1.25007
chr10	6829462	6830769	1308	14.98	4.80316	2.93081	2.19509
chr10	7302849	7303488	640	14.07	4.29501	2.78615	1.86406
chr10	7322271	7322845	575	13.54	4.13262	2.75123	1.72983
chr10	7430032	7430556	525	18.01	3.74535	2.3141	1.50933
chr10	7518635	7519571	937	28.22	3.56852	1.93647	1.39796
chr10	8035751	8037345	1595	18.73	4.2935	2.47299	1.85987
chr10	8440045	8440562	518	14.12	4.10288	2.69109	1.72766
chr10	8499354	8500277	924	13.56	3.94004	2.65643	1.63691
chr10	8575290	8575853	564	24.35	3.96078	2.14357	1.63731
chr10	8576355	8576940	586	25.52	4.59099	2.28372	2.04817
chr10	8641600	8642173	574	18.78	3.4	2.15737	1.29502
chr10	8738634	8739497	864	16.52	4.17094	2.53965	1.79471
chr10	8777572	8778308	737	31.34	3.55561	1.87352	1.38861
chr10	8873092	8873594	503	14.92	4.36911	2.73922	1.91906
chr10	8904372	8905057	686	13.66	4.19762	2.77239	1.77227
chr10	9381756	9382285	530	13	3.0568	2.28644	1.09771
chr10	9731279	9732193	915	15.42	5.19496	3.07547	2.46839
chr10	9981108	9981725	618	17.17	3.13835	2.12413	1.14474
chr10	10110554	10111181	628	23.88	3.53394	2.03373	1.37693
chr10	10123538	10124045	508	20.33	3.21868	2.04095	1.19174
chr10	10124697	10125375	679	23.1	3.75202	2.12025	1.51329
chr10	10229492	10230115	624	14.17	3.77259	2.53334	1.54024
chr10	10241544	10242230	687	15.71	3.79837	2.4551	1.53138
chr10	10666460	10667000	541	21.3	4.61448	2.45324	2.07523
chr10	10756021	10757375	1355	18.01	3.74114	2.31261	1.50365
chr10	10823800	10824507	708	23.3	3.87972	2.14847	1.59198
chr10	10836004	10836544	541	12.78	3.70824	2.60728	1.46515
chr10	10864479	10865852	1374	18.1	3.59156	2.25243	1.4132
chr10	11028217	11028736	520	16.22	3.65591	2.36839	1.45231
chr10	11237795	11238772	978	23.27	3.96537	2.17919	1.64468
chr10	11266692	11267444	753	14.62	4.79727	2.95577	2.17939
chr10	11395712	11396416	705	16.41	4.24072	2.59911	1.8078
chr10	11513688	11514410	723	12.68	3.65054	2.5888	1.42771
chr10	11624829	11625542	714	15.09	3.51786	2.37383	1.3629
chr10	11634836	11635464	629	16.64	3.27721	2.19855	1.22465
chr10	11918187	11918877	691	20.58	3.53026	2.13627	1.37431
chr10	12093320	12093948	629	19.6	3.1626	2.04492	1.14824
chr10	12245993	12246587	595	12.56	3.58731	2.5661	1.38993
chr10	12263968	12264727	760	16.5	3.58207	2.3249	1.41378
chr10	12812053	12813810	1758	24.52	3.90488	2.11593	1.61502
chr10	12823763	12824403	641	18.94	4.57039	2.56417	2.04235
chr10	12824715	12825333	619	17.29	3.51791	2.26105	1.36479
chr10	13315875	13316693	819	19.96	3.83516	2.25415	1.568
chr10	13330431	13331089	659	21.07	4.30897	2.37282	1.86222
chr10	13342226	13342943	718	14.25	4.22162	2.74015	1.79512
chr10	13349590	13351020	1431	24.37	3.51576	2.01444	1.36711
chr10	13525726	13526494	769	13.98	4.39048	2.83296	1.90027
chr10	13547210	13547952	743	18.3	3.6096	2.25152	1.42035
chr10	13608666	13609411	746	13.59	4.15013	2.76019	1.7368
chr10	13816484	13817104	621	16.61	4.26012	2.58378	1.83281
chr10	13817498	13818660	1163	17.74	4.74631	2.7064	2.1549
chr10	14107418	14108552	1135	16.87	4.59542	2.70046	2.05791
chr10	14144692	14145412	721	18.28	3.49722	2.21125	1.35257
chr10	14337756	14339115	1360	16.61	4.75165	2.77552	2.17212
chr10	14695694	14696333	640	21.83	5.17598	2.62284	2.43458
chr10	14853340	14853961	622	20.87	3.22896	2.02703	1.18754
chr10	14994181	14994967	787	13.74	4.23304	2.78408	1.79813
chr10	15041319	15041850	532	15.63	5.45798	3.14534	2.65368
chr10	15300874	15301559	686	23.8	5.35117	2.56113	2.58835
chr10	15302120	15302870	751	24.18	5.19863	2.4997	2.47639
chr10	15318038	15318845	808	23.25	5.50426	2.61751	2.72674
chr10	15345490	15346379	890	16.14	4.34898	2.64661	1.90459
chr10	15355262	15355889	628	14.46	4.70696	2.92419	2.12455
chr10	15470021	15470528	508	12.36	3.17977	2.38073	1.16573
chr10	15900478	15901029	552	20.09	4.50422	2.48317	1.9939
chr10	16042931	16043698	768	12.38	3.43235	2.50345	1.31798
chr10	16311042	16311570	529	18.72	3.8426	2.31678	1.56543
chr10	16766061	16767183	1123	16.68	3.50305	2.2863	1.36785
chr10	17014372	17015019	648	12.24	3.10087	2.3504	1.11842
chr10	17881819	17882422	604	15.59	3.48593	2.33371	1.35352
chr10	18252055	18252878	824	22.5	5.75049	2.7436	2.88062
chr10	18407218	18407852	635	15.49	3.98837	2.54539	1.66806
chr10	18670759	18671405	647	23.77	3.31387	1.97129	1.24545
chr10	18696160	18697174	1015	23.54	3.42393	2.01033	1.31422
chr10	18701316	18701831	516	20.21	4.93485	2.60519	2.30739
chr10	18822156	18822933	778	15.08	4.41303	2.75602	1.93434
chr10	19405394	19406334	941	16.91	4.00133	2.45923	1.67794
chr10	19661375	19661894	520	15.78	3.36504	2.27399	1.2716
chr10	19822557	19823464	908	17.24	5.3757	2.93854	2.65447
chr10	19825098	19825892	795	13.53	4.12013	2.74076	1.73693
chr10	19936606	19937110	505	25.34	3.12757	1.88144	1.13184
chr10	19945662	19946345	684	21.15	3.73946	2.1833	1.50004
chr10	19946674	19947288	615	20.29	3.43976	2.11319	1.31728
chr10	20067093	20067734	642	13.86	3.96991	2.64529	1.64818
chr10	20098409	20098909	501	22.56	3.6893	2.11982	1.47016
chr10	20148657	20149169	513	19.29	3.64148	2.2222	1.43941
chr10	20174192	20174725	534	16.88	3.90123	2.42714	1.60277
chr10	20253838	20254402	565	15.75	3.46775	2.31636	1.34403
chr10	20292924	20295130	2207	16.7	4.1099	2.52038	1.73817
chr10	20622966	20623474	509	21.68	3.44843	2.07384	1.33073
chr10	20767284	20768831	1548	16.32	4.17583	2.56877	1.7793
chr10	20892091	20892743	653	21.78	3.77448	2.17056	1.5261
chr10	20942914	20944360	1447	23.48	4.03326	2.1866	1.69569
chr10	21070956	21071457	502	25.55	3.62323	2.01171	1.4351
chr10	21161203	21161810	608	25.79	3.38379	1.94342	1.28409
chr10	21224919	21225970	1052	15.56	3.85432	2.48598	1.57775
chr10	21244912	21245544	633	31.83	4.01111	1.96562	1.67761
chr10	21246502	21247116	615	28.11	3.85542	2.01198	1.57623
chr10	21347927	21348911	985	16.12	4.25342	2.62085	1.83097
chr10	21497174	21497870	697	20.13	3.02361	1.98116	1.07146
chr10	21820016	21820985	970	19.67	5.84339	2.98912	2.90993
chr10	21898366	21900256	1891	24.16	4.31138	2.24758	1.87157
chr10	21927104	21927902	799	21.48	3.93788	2.23082	1.62974
chr10	21935583	21936101	519	23.64	3.46147	2.01986	1.3384
chr10	22003657	22004401	745	17.94	3.97618	2.39991	1.65456
chr10	22009856	22010455	600	23.51	3.62899	2.07343	1.43188
chr10	22011124	22012081	958	25.7	3.87804	2.07891	1.59327
chr10	22169155	22169955	801	24.82	3.78224	2.07643	1.53428
chr10	22176156	22177573	1418	26.15	4.04447	2.11106	1.69957
chr10	22179868	22180679	812	23.81	3.28043	1.96024	1.22554
chr10	22199586	22200181	596	19.14	3.55279	2.19713	1.39144
chr10	22205874	22206406	533	19.37	3.38771	2.13086	1.29518
chr10	22206760	22207547	788	18.92	3.80475	2.29152	1.54653
chr10	22251602	22252256	655	20.98	3.37867	2.07148	1.28655
chr10	22381779	22382723	945	22.21	3.73221	2.14336	1.5024
chr10	22619948	22620908	961	19.33	3.28508	2.09699	1.23604
chr10	22636395	22637056	662	22.65	4.0684	2.22236	1.71828
chr10	23037585	23038244	660	13.39	4.04636	2.72315	1.67484
chr10	23114590	23115181	592	20.4	6.13166	3.04127	3.11552
chr10	23116117	23116800	684	22.58	7.77974	3.47962	4.31223
chr10	23360032	23360687	656	18.05	3.63659	2.27318	1.43673
chr10	23406012	23406666	655	21.34	4.52656	2.43142	2.00485
chr10	23486074	23486586	513	15.61	3.20731	2.21765	1.17423
chr10	24959324	24960072	749	22.7	3.68367	2.11311	1.46802
chr10	24960409	24961165	757	24.35	4.47646	2.28681	1.98148
chr10	24975634	24977034	1401	15.06	3.95681	2.55236	1.64186
chr10	24993308	24994019	712	13.88	3.72884	2.54031	1.49704
chr10	25012031	25012693	663	17.27	3.7251	2.33811	1.49915
chr10	25434473	25435210	738	15.44	3.6185	2.38904	1.43107
chr10	25971631	25972867	1237	20.44	4.38307	2.4196	1.92155
chr10	26005438	26006657	1220	13.44	3.74873	2.57947	1.51001
chr10	26013219	26013768	550	15.15	4.01733	2.58234	1.68095
chr10	26040423	26041196	774	19.59	3.85631	2.28306	1.57939
chr10	26050094	26051255	1162	18.16	3.61377	2.25919	1.42709
chr10	26168003	26169166	1164	15.67	4.57447	2.76733	2.05924
chr10	26266473	26268657	2185	15.16	4.38454	2.74167	1.91815
chr10	26402996	26403913	918	17.31	3.10503	2.10564	1.11885
chr10	26421556	26422082	527	15.88	4.03289	2.53599	1.69367
chr10	26507296	26507919	624	14.38	4.5281	2.86039	2.01588
chr10	26533499	26534339	841	18.67	5.66824	2.9857	2.80181
chr10	26555650	26556918	1269	17.08	4.20793	2.53422	1.80258
chr10	26565364	26566094	731	22.15	3.44616	2.05632	1.32404
chr10	26669896	26670538	643	18.93	7.70314	3.76966	4.30543
chr10	26710496	26711864	1369	12.79	3.46221	2.48683	1.33865
chr10	26779786	26780401	616	21.18	3.19171	2.00624	1.17989
chr10	26788664	26789774	1111	16.68	4.10499	2.5233	1.73196
chr10	27190973	27191738	766	12.92	3.3905	2.44737	1.29386
chr10	27206945	27208573	1629	19.33	4.52518	2.51182	2.02617
chr10	27228300	27229154	855	23.94	3.40667	1.99527	1.29823
chr10	27315007	27315627	621	12.16	3.13759	2.37441	1.14516
chr10	27326112	27326616	505	13.39	3.98096	2.68603	1.67419
chr10	27472433	27473307	875	15.86	5.37965	3.11535	2.59483
chr10	27559808	27560367	560	18.65	3.3472	2.14382	1.26488
chr10	27616830	27618648	1819	17.08	4.70822	2.7337	2.13026
chr10	27644468	27645145	678	26.02	3.90226	2.07409	1.60971
chr10	27662057	27662773	717	14.43	4.64736	2.91852	2.0633
chr10	27814314	27814996	683	21.47	3.5569	2.11384	1.3882
chr10	27824909	27825762	854	20.4	3.56286	2.15185	1.39186
chr10	28050587	28052616	2030	19.1	4.90943	2.6684	2.27922
chr10	28131766	28132402	637	18.7	3.76238	2.28918	1.51118
chr10	28223115	28224285	1171	15.15	3.6461	2.42056	1.45172
chr10	28249323	28249855	533	20.64	4.23898	2.36114	1.82716
chr10	28290165	28291653	1489	23.83	3.57649	2.0417	1.40767
chr10	28432624	28433518	895	15.88	3.77076	2.43106	1.52461
chr10	28732399	28733400	1002	20.83	4.11372	2.3102	1.74731
chr10	28742186	28742764	579	16.31	3.53163	2.31063	1.37898
chr10	28821252	28822031	780	19.97	3.53222	2.15858	1.3771
chr10	28903406	28904305	900	24.4	6.05035	2.75588	3.06473
chr10	28904864	28905546	683	19.17	3.80986	2.28101	1.5474
chr10	28982783	28983592	810	18.15	3.69904	2.2934	1.48007
chr10	29032144	29032685	542	32.86	4.05442	1.95893	1.69794
chr10	29047843	29048442	600	18.43	3.76407	2.30148	1.52066
chr10	29230829	29232591	1763	18.51	3.71789	2.27992	1.49162
chr10	29238311	29238932	622	21.15	3.23256	2.0207	1.20789
chr10	29239289	29240261	973	23.05	3.63131	2.08612	1.43534
chr10	29728462	29728962	501	19.33	4.68237	2.58944	2.10308
chr10	29764919	29765567	649	22.91	3.87753	2.16414	1.58963
chr10	30351502	30352937	1436	15.26	4.75562	2.88642	2.16654
chr10	30404774	30405561	788	20.88	3.82801	2.22145	1.55769
chr10	30712356	30712985	630	16.17	3.52125	2.3161	1.36499
chr10	31025486	31026204	719	12.14	3.35258	2.48278	1.25056
chr10	31077505	31078153	649	13.08	3.86481	2.66365	1.55836
chr10	31892977	31893684	708	24.08	5.52771	2.6111	2.6902
chr10	31900342	31901817	1476	16	4.06843	2.549	1.70848
chr10	32015795	32016655	861	12.24	3.09414	2.34695	1.11388
chr10	32134869	32135379	511	15.81	3.88805	2.48373	1.59675
chr10	32214002	32214761	760	22.2	3.86501	2.18614	1.57813
chr10	32623297	32624994	1698	17.5	3.95533	2.41807	1.63932
chr10	32684389	32686331	1943	14.55	3.85223	2.54365	1.58064
chr10	32718856	32719470	615	15.99	3.52573	2.32849	1.37219
chr10	32727075	32727741	667	20.77	3.30703	2.05589	1.24133
chr10	32745051	32745630	580	14.68	4.82294	2.96572	2.19374
chr10	32984075	32984691	617	14.73	4.07018	2.6353	1.71439
chr10	33205535	33206122	588	12.04	3.1618	2.39505	1.1597
chr10	33206451	33207072	622	12.4	3.49687	2.53461	1.33452
chr10	33232198	33232715	518	33.37	3.34268	1.79114	1.26557
chr10	33267957	33269627	1671	18.6	5.56152	2.95397	2.72039
chr10	33370358	33371274	917	17.81	3.43332	2.20796	1.31694
chr10	33454908	33455559	652	15.75	4.02403	2.54893	1.68202
chr10	33889126	33889737	612	12.72	3.33746	2.43152	1.25846
chr10	33925667	33926195	529	13.55	3.2601	2.34633	1.21207
chr10	33949166	33949709	544	17.85	4.07418	2.44154	1.71502
chr10	33986619	33987250	632	15.5	3.81839	2.46732	1.56098
chr10	34109321	34110141	821	14.17	3.5838	2.45467	1.40535
chr10	34486561	34487661	1101	20.54	4.69104	2.51865	2.11923
chr10	34521581	34522394	814	13.51	3.23994	2.34008	1.19996
chr10	34583010	34583592	583	20.25	3.84889	2.25043	1.57402
chr10	34660750	34661629	880	21.1	4.2622	2.34498	1.84796
chr10	34735595	34736099	505	14.64	3.28972	2.30023	1.22754
chr10	34848307	34849251	945	16.33	4.07054	2.53119	1.70699
chr10	34902525	34903862	1338	16.4	4.35941	2.63487	1.90697
chr10	34904401	34905116	716	15.43	3.94436	2.53592	1.63793
chr10	34913018	34913712	695	14.12	4.27975	2.77625	1.85023
chr10	34961419	34962360	942	29.42	4.30087	2.08885	1.86426
chr10	34982595	34983474	880	22.34	4.66286	2.41508	2.12056
chr10	35272130	35272775	646	12.54	3.25855	2.40765	1.21071
chr10	35301526	35302041	516	16.96	3.44526	2.24601	1.3264
chr10	36788446	36788953	508	21.83	4.6304	2.43637	2.08493
chr10	36878552	36879072	521	15.75	3.90942	2.49658	1.60763
chr10	36999174	37000054	881	12.77	3.68663	2.59829	1.45864
chr10	38055633	38056219	587	14.89	3.88195	2.53962	1.58725
chr10	38311533	38312144	612	21.38	3.98213	2.24144	1.6665
chr10	39011408	39011956	549	16.81	4.58827	2.70199	2.04711
chr10	39033091	39033840	750	15.55	4.28366	2.66332	1.84409
chr10	39049072	39049623	552	13.32	3.72259	2.57133	1.4965
chr10	39107164	39107718	555	17.25	4.90398	2.79584	2.26859
chr10	39286100	39286610	511	12.27	3.42628	2.50992	1.29199
chr10	39326166	39327752	1587	15.84	5.03677	2.94572	2.36517
chr10	39364447	39365194	748	12.47	3.53595	2.54898	1.35751
chr10	39508565	39509269	705	17.35	4.44542	2.61323	1.9525
chr10	39803588	39804798	1211	15.47	3.64708	2.39838	1.44848
chr10	39805521	39806080	560	17.35	4.2261	2.52795	1.81406
chr10	39821422	39821931	510	16.35	3.66611	2.36615	1.45377
[truncated: 6,385 more rows]

## Sheet: WT_H3K27me1
chr	start	end	length	pileup	(-LOG10(pvalue))	fold_enrichment	(-LOG10(qvalue))
[truncated: 6,044 more rows]

[truncated: 1 more sheets: ddm1_H3K27me1]
