# Supplementary material for: Genetic–epigenetic interplay in the determination of plant 3D genome organization
Source: Nucleic Acids Res. 2024 Aug 16;52(17):10220–34. doi: 10.1093/nar/gkae690 (PMC11417408; doi:10.1093/nar/gkae690)
Supplement: gkae690_Supplemental_Files [file gkae690_supplemental_files.zip › Supplementary Table 2.xlsx]

## Sheet: Up&Down regulated genes
RNA_Up(q<0.05&FC>1 )	RNA_Down(q<0.05&FC<-1)
Solyc10g081570.3	Solyc04g011830.1
Solyc02g090330.3	Solyc04g081130.1
Solyc11g012840.2	Solyc07g041920.4		Supplementary Table S2 : List of up- and down-regulated genes in ddm1 compared to the WT. q corresponds to the q-value and FC to the fold-change.
Solyc02g086170.3	Solyc04g011800.1
Solyc02g076660.3	Solyc04g011840.1
Solyc10g074790.2	Solyc01g108710.3
Solyc03g095710.4	Solyc11g042880.3
Solyc12g099430.2	Solyc04g011860.1
Solyc04g005670.3	Solyc10g150142.1
Solyc01g080220.3	Solyc04g011790.1
Solyc01g091270.3	Solyc02g067870.3
Solyc04g053130.4	Solyc04g011850.1
Solyc09g089860.4	Solyc07g052250.4
Solyc01g090160.4	Solyc04g011810.1
Solyc10g008640.3	Solyc04g011870.1
Solyc07g006970.4	Solyc10g008840.3
Solyc04g014887.1	Solyc06g035530.3
Solyc06g060740.3	Solyc05g021165.1
Solyc01g106890.2	Solyc06g083470.4
Solyc05g055760.3	Solyc08g062990.1
Solyc08g082830.3	Solyc10g009540.1
Solyc02g020890.4	Solyc00g028960.1
Solyc04g081910.4	Solyc03g043890.3
Solyc08g067770.3	Solyc03g082945.1
Solyc06g072840.3	Solyc05g009580.3
Solyc07g056320.4	Solyc04g011780.1
Solyc04g005550.2	Solyc11g032220.2
Solyc08g068810.3	Solyc05g054850.1
Solyc01g107360.4	Solyc03g096760.1
Solyc08g075970.3	Solyc06g010045.1
Solyc02g092230.3	Solyc02g014430.3
Solyc09g098090.4	Solyc07g066110.1
Solyc04g040210.4	Solyc02g088750.2
Solyc12g100010.1	Solyc02g078690.2
Solyc12g088370.2	Solyc05g046150.3
Solyc12g100070.3	Solyc12g087980.3
Solyc04g009820.3	Solyc05g043390.2
Solyc02g087060.4	Solyc10g008680.3
Solyc03g114780.3	Solyc08g066450.1
Solyc01g094550.3	Solyc10g054800.2
Solyc06g076750.3	Solyc02g088430.1
Solyc02g085600.1	Solyc07g064960.2
Solyc02g080300.3	Solyc03g046580.1
Solyc07g008040.4	Solyc05g021180.3
Solyc01g096510.2	Solyc10g054130.3
Solyc03g093610.1	Solyc02g090940.3
Solyc09g075950.1	Solyc09g061700.3
Solyc08g082000.4	Solyc02g088310.1
Solyc09g064940.2	Solyc03g013440.4
Solyc06g067950.3	Solyc03g044930.3
Solyc11g066740.2	Solyc09g065320.3
Solyc02g082660.3	Solyc12g009820.2
Solyc03g032150.3	Solyc01g094100.2
Solyc03g034050.3	Solyc10g047530.2
Solyc06g065200.4	Solyc10g085190.2
Solyc02g071450.3	Solyc04g058100.3
Solyc09g011380.3	Solyc08g006560.3
Solyc02g082670.3	Solyc10g005400.3
Solyc02g071990.3	Solyc04g007290.4
Solyc04g008310.3	Solyc03g120020.4
Solyc02g070880.1	Solyc07g006320.4
Solyc11g065340.2	Solyc02g086850.3
Solyc05g053760.4	Solyc04g011880.1
Solyc06g066180.4	Solyc05g008850.4
Solyc12g094420.2	Solyc07g008400.3
Solyc04g007490.3	Solyc05g005230.3
Solyc11g007770.2	Solyc03g065200.4
Solyc11g068900.1	Solyc07g042995.1
Solyc06g036120.3	Solyc09g065490.2
Solyc06g069490.3	Solyc02g085933.1
Solyc01g010250.4	Solyc01g066570.3
Solyc03g115610.3	Solyc12g099790.3
Solyc02g070280.3	Solyc01g110900.1
Solyc09g014860.3	Solyc01g095450.4
Solyc10g005750.3	Solyc09g091600.4
Solyc04g074700.4	Solyc04g078790.3
Solyc01g109210.2	Solyc10g045240.2
Solyc08g006010.3	Solyc05g015815.1
Solyc03g080020.4	Solyc09g010960.3
Solyc01g087870.4	Solyc06g067870.3
Solyc11g005920.3	Solyc06g062460.3
Solyc08g078440.3	Solyc09g065350.1
Solyc11g020670.1	Solyc06g071930.1
Solyc01g010020.3	Solyc10g086530.1
Solyc07g043590.3	Solyc03g006880.3
Solyc12g010400.2	Solyc12g007080.2
Solyc05g051460.3	Solyc03g098300.1
Solyc03g120260.4	Solyc11g010340.2
Solyc07g062310.4	Solyc10g005220.3
Solyc10g084930.2	Solyc01g079830.3
Solyc01g099340.3	Solyc12g027897.1
Solyc06g082570.3	Solyc03g034000.3
Solyc01g107630.4	Solyc06g009760.1
Solyc09g083100.1	Solyc08g074307.2
Solyc05g005770.3	Solyc03g013340.3
Solyc02g081590.3	Solyc08g068490.3
Solyc09g007120.4	Solyc06g068040.3
Solyc09g012000.1	Solyc06g054570.1
Solyc02g088940.3	Solyc03g006410.3
Solyc02g069260.3	Solyc08g008020.1
Solyc04g076660.3	Solyc01g110610.4
Solyc05g010470.4	Solyc09g082460.3
Solyc01g005340.3	Solyc03g044530.1
Solyc03g005660.4	Solyc10g074785.1
Solyc10g080530.2	Solyc05g026470.2
Solyc01g087240.3	Solyc12g005310.2
Solyc02g064680.4	Solyc10g150105.1
Solyc02g082410.4	Solyc04g053110.1
Solyc10g078190.2	Solyc10g007750.1
Solyc08g079600.3	Solyc03g096770.1
Solyc10g006950.1	Solyc10g054810.2
Solyc01g105410.4	Solyc01g080990.3
Solyc08g078290.1	Solyc03g031620.3
Solyc03g114500.4	Solyc06g072900.4
Solyc06g071860.3	Solyc12g041960.2
Solyc05g018180.3	Solyc03g031530.4
Solyc11g005070.2	Solyc10g008830.2
Solyc07g007140.3	Solyc11g007880.1
Solyc02g085180.5.1	Solyc06g069600.3
Solyc12g096350.2	Solyc04g054730.3
Solyc07g043250.1	Solyc02g091400.1
Solyc01g108580.3	Solyc11g010410.2
Solyc05g055870.3	Solyc03g044666.1
Solyc01g067570.3	Solyc09g075590.1
Solyc11g069020.3	Solyc02g069430.4
Solyc09g091160.1	Solyc03g063140.4
Solyc08g066440.3	Solyc06g051140.4
Solyc03g112380.1	Solyc10g083300.2
Solyc03g115380.3	Solyc10g079300.2
Solyc07g047640.2	Solyc10g009270.3
Solyc01g112050.3	Solyc06g007890.3
Solyc04g079880.4	Solyc01g080410.3
Solyc08g048290.4	Solyc11g042890.2
Solyc11g017470.2	Solyc02g085750.4
Solyc04g072890.4	Solyc02g063410.3
Solyc02g079110.3	Solyc07g063910.4
Solyc01g073770.2	Solyc07g008240.3
Solyc11g011210.2	Solyc12g015690.3
Solyc01g086730.4	TomatoPan007930
Solyc01g108080.4	Solyc10g047110.2
Solyc12g099550.1	Solyc06g064550.3
Solyc02g069690.1	Solyc07g054130.2
Solyc06g060675.1	Solyc02g085800.2
Solyc08g068710.1	Solyc01g073690.2
Solyc07g047890.4	Solyc02g090800.1
Solyc01g079810.4	Solyc08g077000.1
Solyc03g118980.2	Solyc05g005870.3
Solyc02g071380.2	Solyc10g076900.3
Solyc06g050900.3	Solyc05g050090.4
Solyc01g008800.3	Solyc07g006020.3
Solyc01g108100.3	Solyc04g007200.4
Solyc06g073830.1	Solyc08g014430.3
Solyc10g081340.1	TomatoPan060170
Solyc07g018000.3	Solyc01g005850.2
Solyc07g062970.3	Solyc08g068480.1
Solyc02g038740.4	Solyc10g086535.1
Solyc12g013920.2	Solyc01g111270.3
Solyc09g057710.4	Solyc11g073010.1
Solyc12g068070.2	Solyc08g150124.1
Solyc02g068680.1	Solyc11g072060.3
Solyc11g066590.2	Solyc08g079150.1
Solyc01g105720.2	Solyc10g050210.3
Solyc06g051540.4	Solyc06g051320.3
Solyc05g056170.3	Solyc12g040790.2
Solyc12g005880.2	Solyc02g069420.4
Solyc04g150162.1	Solyc10g081810.3
Solyc12g019560.1	Solyc07g008710.3
Solyc10g008750.3	Solyc01g017600.3
Solyc12g038420.2	Solyc02g081120.4
Solyc03g116600.3	Solyc07g065110.1
Solyc10g055620.2	Solyc04g011820.1
Solyc12g057160.1	Solyc03g033510.3
Solyc05g051780.4	Solyc04g074640.4
Solyc01g014140.3	Solyc04g026020.3
Solyc08g015650.3	Solyc06g054540.3
Solyc09g015457.1	Solyc08g078640.3
Solyc07g041750.3	Solyc04g074400.1
Solyc04g081900.4	Solyc11g056680.1
Solyc08g080580.4	Solyc07g053530.1
Solyc03g114940.3	Solyc03g120570.3
Solyc03g123790.4	Solyc04g081080.1
Solyc03g046470.3	Solyc04g074810.4
Solyc06g008610.3	Solyc06g053620.4
Solyc05g009700.4	Solyc09g064910.1
Solyc12g005590.2	Solyc04g011735.1
Solyc03g097180.3	Solyc09g072690.1
Solyc07g053225.1	Solyc09g092690.3
Solyc09g090400.4	Solyc01g111880.4
Solyc11g011080.3	Solyc01g090760.4
Solyc11g006540.2	Solyc05g006670.2
Solyc08g061980.4	Solyc10g009150.3
Solyc11g012510.3	Solyc05g055220.1
Solyc03g083010.3	Solyc03g114770.3
Solyc01g104030.3	Solyc11g022530.3
Solyc10g084400.2	Solyc10g086390.2
Solyc11g006900.1	Solyc08g069010.4
gene-CQW56_mgp12	Solyc05g052880.4
Solyc04g009250.1	Solyc01g110160.4
Solyc06g074080.3	Solyc12g035710.2
Solyc09g083020.1	Solyc09g065800.4
Solyc08g074390.3	Solyc01g109950.4
Solyc01g007070.3	Solyc03g118310.4
Solyc04g008100.3	Solyc06g069880.1
Solyc03g019700.1	Solyc10g009365.1
Solyc05g053550.3	Solyc01g073780.2
Solyc04g079750.4	Solyc02g081060.4
Solyc05g052470.3	Solyc03g095810.3
Solyc01g106310.3	gene-LyesC2p041
Solyc04g007340.4	Solyc10g017590.3
Solyc12g056250.2	Solyc07g005870.3
Solyc02g082635.1	Solyc07g047990.1
Solyc06g072970.3	Solyc12g019945.1
Solyc08g062970.1	Solyc01g094230.4
Solyc09g098230.3	Solyc06g073980.4
Solyc11g010870.2	Solyc07g045580.1
Solyc12g055750.3	Solyc03g083720.1
Solyc03g112750.4	Solyc07g063500.4
Solyc03g098010.3	gene-LyesC2p039
Solyc11g069350.2	Solyc02g077300.2
Solyc04g079410.3	Solyc08g077380.4
Solyc05g006100.4	Solyc09g018020.3
Solyc02g078890.1	Solyc03g059500.3
Solyc10g086710.3	Solyc07g006550.2
Solyc10g086620.2	Solyc03g123540.3
Solyc10g075070.3	Solyc06g007970.3
Solyc03g082470.4	Solyc06g068910.3
Solyc03g033540.3	Solyc02g091990.3
Solyc01g112080.3	Solyc06g006110.3
Solyc03g006640.3	Solyc01g150144.1
Solyc08g066620.3	Solyc01g109550.2
Solyc09g008060.4	Solyc04g050010.2
Solyc06g083410.4	Solyc04g015620.3
Solyc05g007895.1	Solyc02g063380.1
Solyc01g060130.3	Solyc07g045570.3
Solyc01g086640.2	Solyc03g113210.3
Solyc02g089320.3	Solyc07g053900.2
Solyc01g081450.3	Solyc06g010250.3
Solyc02g089610.2	Solyc08g067440.2
Solyc06g075780.3	Solyc08g077400.3
Solyc02g071820.4	gene-LyesC2p069
Solyc09g089940.1	Solyc01g079100.3
Solyc02g089060.3	Solyc12g043150.3
gene-CQW56_mgr03	gene-LyesC2r001
Solyc12g088460.3	Solyc06g068390.1
Solyc02g067250.3	Solyc01g105920.3
Solyc12g011370.3	Solyc02g085930.3
Solyc01g096730.2	Solyc05g050980.3
TomatoPan023500	Solyc04g077140.3
Solyc11g071740.2	Solyc02g087860.3
Solyc08g077330.3	Solyc10g049420.2
Solyc03g083000.3	Solyc03g083440.4
Solyc07g056110.3	Solyc02g082720.4
Solyc01g103610.4	Solyc03g019890.3
Solyc11g069765.1	Solyc02g090540.4
Solyc02g084880.3	Solyc10g079360.3
Solyc02g032950.3	Solyc05g007210.2
Solyc02g065420.3	Solyc11g006910.3
Solyc10g080670.2	Solyc03g121900.1
Solyc07g064010.3	Solyc03g117250.4
Solyc09g090350.3	Solyc10g084840.2
Solyc08g078510.3	Solyc05g054110.3
Solyc01g107820.2	Solyc12g070157.1
Solyc01g067800.3	Solyc03g006840.4
Solyc03g119440.3	Solyc03g043740.4
Solyc07g054830.4	Solyc02g069500.1
Solyc11g072660.2	Solyc07g032490.3
Solyc12g014420.2	Solyc11g006710.2
Solyc04g007130.1	Solyc05g010240.4
Solyc03g117290.1	Solyc03g119990.4
Solyc03g111970.4	Solyc04g064610.3
Solyc03g044200.3	Solyc07g005680.4
Solyc02g081450.2	Solyc11g010620.3
Solyc09g007060.2	Solyc03g112580.3
Solyc11g010430.2	Solyc03g111940.2
Solyc03g081230.1	Solyc02g068070.4
Solyc08g023645.1	Solyc09g091760.3
Solyc07g053130.4	Solyc01g017220.2
Solyc09g092260.4	Solyc06g072760.4
Solyc09g091990.3	Solyc08g076820.3
Solyc03g116750.3	gene-LyesC2p070
Solyc04g011670.3	gene-LyesC2p044
Solyc02g093860.3	Solyc03g096540.3
Solyc05g055010.4	Solyc02g093280.2
Solyc03g123780.4	Solyc05g010710.3
Solyc04g054500.3	Solyc03g006710.1
Solyc01g099220.3	Solyc02g085390.4
Solyc05g051270.3	Solyc02g037490.1
Solyc09g075920.1	Solyc12g094400.2
Solyc06g051930.3	Solyc12g089210.2
Solyc11g005630.1	Solyc01g067700.3
Solyc06g061190.1	Solyc09g083130.3
Solyc04g056320.3	Solyc01g110000.3
Solyc04g014540.3	Solyc10g079350.3
Solyc08g006330.3	Solyc10g050510.1
Solyc07g054060.3	Solyc12g150131.1
Solyc11g072830.1	Solyc10g086490.2
Solyc03g006630.3	Solyc08g083220.1
Solyc05g048830.3	Solyc11g031960.2
Solyc10g078440.2	Solyc02g091780.1
Solyc09g011470.3	Solyc08g079740.3
Solyc01g103170.4	Solyc06g050560.3
Solyc12g099465.1	Solyc11g005390.3
Solyc08g013900.3	Solyc03g121870.3
Solyc02g068900.3	Solyc01g111070.3
Solyc07g053140.3	Solyc08g067793.1
Solyc04g078670.3	Solyc02g081440.4
Solyc07g066230.4	Solyc12g021323.1
Solyc02g005140.3	Solyc07g063690.1
Solyc10g012170.3	Solyc11g064750.3
Solyc12g009270.1	Solyc09g082760.3
Solyc06g068430.4	Solyc12g040640.2
Solyc04g054690.3	Solyc05g005170.4
Solyc08g082710.3	Solyc01g020357.1
Solyc10g008240.3	Solyc02g014830.4
Solyc09g011640.5.1	Solyc11g072080.1
Solyc02g070875.1	Solyc10g008780.1
Solyc11g067190.3	Solyc03g062720.3
Solyc07g055270.1	Solyc04g074310.4
Solyc11g066100.2	Solyc06g060520.1
Solyc03g113540.3	Solyc07g007860.1
Solyc07g045340.4	Solyc08g007580.4
Solyc11g013500.1	Solyc01g081340.4
Solyc01g105510.3	gene-LyesC2r002
Solyc04g050790.3	Solyc07g009170.4
Solyc01g015293.1	Solyc11g007730.2
Solyc09g011600.3	Solyc01g066610.4
Solyc01g097570.2	Solyc01g111330.4
Solyc03g123710.3	Solyc07g062750.4
Solyc10g081830.3	Solyc02g080160.4
TomatoPan006700	Solyc03g078620.1
Solyc05g026595.1	Solyc10g084020.1
Solyc11g010700.3	Solyc02g080200.4
Solyc03g119210.1	Solyc01g110970.3
Solyc04g077460.3	Solyc03g046250.1
Solyc11g020040.2	Solyc06g072290.3
Solyc05g009420.1	Solyc05g047600.4
Solyc02g038813.1	Solyc00g277510.1
Solyc02g093710.1	Solyc09g075710.1
Solyc08g066680.3	Solyc08g013850.1
Solyc05g005920.4	Solyc10g018190.2
Solyc06g082470.3	Solyc04g051680.4
Solyc06g062660.4	Solyc02g069560.3
Solyc02g085560.3	Solyc07g065900.3
Solyc07g065250.3	Solyc02g069920.4
Solyc03g120990.3	Solyc03g031940.4
Solyc04g025210.4	gene-LyesC2p056
Solyc12g009220.2	Solyc10g006740.4
Solyc08g066210.3	Solyc09g082670.3
Solyc03g121060.4	gene-LyesC2p051
Solyc05g005810.4	Solyc06g071330.4
Solyc04g072607.1	Solyc01g104230.4
Solyc02g087110.3	Solyc06g051680.1
Solyc12g014490.3	Solyc04g005180.4
Solyc02g086590.3	Solyc07g007440.1
Solyc02g084930.3	Solyc12g005300.2
Solyc12g006590.3	Solyc12g042760.1
Solyc04g015960.3	Solyc06g071220.1
Solyc06g007330.3	Solyc03g060510.4
Solyc05g013180.4	gene-LyesC2p020
Solyc02g087950.3	Solyc01g107190.3
Solyc08g081240.3	Solyc01g104860.3
Solyc09g061840.4	Solyc02g087440.4
Solyc09g010230.2	Solyc02g091080.2
Solyc06g005480.3	Solyc10g006920.3
Solyc06g060690.3	Solyc06g084030.3
Solyc10g017570.3	Solyc01g111340.4
Solyc04g077840.2	Solyc12g008800.3
Solyc09g072810.3	Solyc10g083940.1
Solyc02g093020.3	Solyc06g075140.3
Solyc03g006260.4	Solyc09g007840.3
Solyc05g012230.4	Solyc08g061910.4
Solyc06g068360.3	Solyc01g007160.4
Solyc01g065690.3	Solyc01g007170.4
Solyc09g092300.3	Solyc03g025370.3
Solyc12g096600.2	Solyc05g052300.4
Solyc04g057930.4	Solyc10g052530.1
Solyc08g006750.4	Solyc03g026120.3
Solyc10g079460.1	Solyc06g071320.3
Solyc08g005560.3	Solyc03g096355.1
Solyc04g040220.3	Solyc04g150166.1
Solyc04g055050.1	Solyc10g079730.3
Solyc12g005910.2	Solyc01g099250.3
Solyc09g011670.4	Solyc08g005240.3
Solyc02g087210.3	gene-LyesC2p017
Solyc01g080900.4	Solyc10g018595.1
Solyc07g041210.3	Solyc10g008490.3
Solyc02g091520.3	Solyc01g090410.3
Solyc02g083600.4	Solyc04g009980.4
Solyc02g089290.3	Solyc10g086650.1
Solyc07g052230.3	Solyc11g005820.1
Solyc03g112630.3	Solyc06g063160.1
Solyc08g065840.3	Solyc06g084420.1
Solyc07g006130.3	Solyc03g093790.3
Solyc07g052700.3	Solyc06g074000.1
Solyc07g064020.4	Solyc02g068060.3
Solyc08g008380.4	Solyc06g074540.4
Solyc08g065480.3	Solyc05g056410.1
Solyc02g083400.3	Solyc04g009900.4
Solyc04g074500.3	Solyc10g006000.4
Solyc09g009840.1	Solyc09g014970.4
Solyc01g106330.3	Solyc06g007960.4
Solyc06g082810.3	Solyc05g051580.3
Solyc06g069690.4	Solyc01g067440.4
Solyc08g081370.1	Solyc08g080400.2
Solyc01g108530.3	Solyc01g087710.2
Solyc03g117310.1	Solyc09g014490.4
Solyc06g066600.3	Solyc01g110570.3
Solyc04g015690.4	Solyc06g074760.2
Solyc09g011160.4	Solyc09g097890.2
Solyc02g089120.4	Solyc01g094340.3
Solyc04g064530.1	Solyc01g096860.3
Solyc09g059020.4	gene-LyesC2p013
Solyc03g095370.3	Solyc03g121080.3
Solyc02g067860.4	gene-LyesC2p057
Solyc08g078090.1	Solyc03g043940.4
Solyc12g008380.1	Solyc03g064010.4
Solyc03g078630.3	Solyc10g055260.2
Solyc04g078060.1	gene-LyesC2p040
Solyc06g076590.3	Solyc09g075670.1
Solyc09g092010.1	Solyc02g022890.3
Solyc01g010230.2	Solyc09g010220.4
Solyc01g094240.3	Solyc03g111110.1
Solyc07g053550.3	Solyc07g008820.3
Solyc01g097520.4	Solyc07g054580.3
Solyc12g008960.2	Solyc04g082730.2
Solyc05g013710.3	Solyc10g052470.1
Solyc07g049190.4	Solyc02g083610.4
Solyc12g009920.1	Solyc07g065610.1
Solyc05g005700.4	Solyc06g072810.4
Solyc06g069850.3	Solyc12g098900.2
Solyc04g078500.1	Solyc08g007060.4
Solyc01g087150.3	Solyc03g032040.3
Solyc01g080460.3	Solyc02g083640.4
Solyc02g092350.3	Solyc08g005880.4
Solyc08g066790.4	Solyc01g108670.4
Solyc10g074880.3	Solyc06g065490.3
Solyc10g085820.2	Solyc08g076080.3
Solyc10g005080.3	Solyc01g108610.3
Solyc12g014500.3	Solyc11g073160.3
Solyc02g063170.3	Solyc07g063080.4
Solyc06g060760.3	Solyc06g065450.3
Solyc07g054620.4	Solyc11g006040.2
Solyc03g019770.4	Solyc06g065380.4
Solyc06g066330.3	Solyc08g083370.4
Solyc04g076780.4	Solyc01g090340.3
Solyc02g082300.3	Solyc02g090810.4
Solyc01g107300.4	Solyc01g087810.2
Solyc10g008580.1	TomatoPan027230
Solyc01g099160.4	Solyc08g069040.3
Solyc03g093880.3	Solyc05g015330.1
Solyc09g072610.3	Solyc10g076830.2
Solyc11g013150.1	Solyc06g083580.4
Solyc11g056620.3	Solyc09g091880.4
Solyc07g055330.3	Solyc03g083170.3
Solyc07g061950.4	Solyc08g007690.1
Solyc10g085460.3	Solyc06g068690.4
Solyc04g078195.1	Solyc02g071580.4
Solyc07g042490.1	Solyc01g109430.3
Solyc02g084640.4	gene-LyesC2r008
Solyc12g096610.2	Solyc02g066920.3
Solyc09g020190.3	Solyc08g023660.3
Solyc01g044350.3	Solyc01g100910.3
Solyc06g063180.3	Solyc05g026480.2
Solyc01g058720.4	Solyc04g014690.3
Solyc09g082230.1	Solyc10g007050.3
Solyc02g088040.1	Solyc00g500140.1
Solyc08g081520.1	Solyc06g084120.4
Solyc05g006220.3	Solyc07g007690.4
Solyc03g097750.4	Solyc01g106540.4
Solyc07g017990.3	Solyc03g116160.1
Solyc03g025380.3	Solyc05g026490.3
Solyc12g042570.2	Solyc06g008500.3
Solyc01g091030.3	Solyc01g087690.3
Solyc02g080510.1	gene-LyesC2p078
Solyc09g074750.3	Solyc04g039850.1
Solyc03g116360.2	Solyc03g117560.3
Solyc01g109880.3	Solyc01g060410.4
Solyc12g036120.1	Solyc07g062547.1
Solyc09g005860.3	Solyc08g081380.3
Solyc03g117050.4	Solyc04g080500.3
Solyc01g109010.3	Solyc04g049800.3
Solyc01g098320.4	Solyc01g058160.3
Solyc12g044940.2	Solyc09g042710.3
Solyc07g007370.3	Solyc04g014850.3
Solyc04g014480.3	Solyc04g064650.1
Solyc09g072790.3	Solyc11g067110.2
Solyc03g097940.3	Solyc02g067930.3
Solyc03g033410.4	Solyc07g006710.2
Solyc07g014670.3	Solyc07g056530.3
Solyc11g010330.3	Solyc06g009150.1
Solyc11g032100.2	Solyc08g005960.2
Solyc09g090980.3	Solyc12g042530.2
Solyc06g009170.3	Solyc01g106605.1
Solyc06g054480.3	Solyc06g071150.4
Solyc07g054140.3	Solyc08g083240.3
Solyc11g007030.3	Solyc01g090440.2
Solyc02g076680.3	Solyc08g013720.4
Solyc03g116700.4	Solyc03g031990.4
Solyc02g030225.1	Solyc08g063090.2
Solyc10g076840.2	Solyc06g060320.4
Solyc09g066000.1	Solyc09g065560.3
Solyc03g115220.4	Solyc11g010940.2
Solyc05g005520.1	Solyc10g011760.3
Solyc04g082090.3	Solyc09g011040.1
Solyc02g086360.3	Solyc09g082180.3
Solyc02g078380.3	Solyc10g079840.2
Solyc05g008380.4	Solyc05g052890.3
Solyc03g007460.3	Solyc07g063970.3
Solyc07g049550.3	gene-LyesC2p084
Solyc07g051820.3	Solyc03g097320.3
Solyc10g084060.2	Solyc02g082820.3
Solyc01g087000.3	Solyc11g005340.3
Solyc02g036370.3	Solyc03g119940.3
Solyc07g045460.3	Solyc02g063140.4
Solyc02g091710.3	Solyc01g010470.2
Solyc02g076800.1	Solyc02g092570.1
Solyc09g007980.1	Solyc07g018070.4
Solyc02g079170.3	Solyc12g089290.3
Solyc06g074530.1	Solyc06g008560.2
Solyc04g051540.3	Solyc02g022900.3
Solyc03g119340.3	Solyc02g079980.3
Solyc02g150147.1	Solyc02g071790.3
Solyc04g064870.3	Solyc04g082660.2
Solyc07g049150.2	Solyc10g150149.1
Solyc12g008500.2	Solyc02g032860.3
Solyc07g063260.4	Solyc01g057320.3
Solyc07g049530.3	Solyc07g006700.1
Solyc05g007510.4	Solyc09g090320.2
Solyc09g091810.1	Solyc06g009190.4
Solyc08g068390.3	Solyc02g068040.3
Solyc08g076850.3	Solyc09g074450.1
Solyc04g072460.3	Solyc06g007580.1
Solyc06g060680.2	Solyc06g005300.4
Solyc04g077330.4	Solyc01g099030.4
Solyc06g009290.4	Solyc08g066050.3
Solyc06g009890.2	Solyc07g065210.4
Solyc01g096740.4	Solyc02g066970.1
Solyc03g116630.3	Solyc12g089230.2
Solyc03g117340.1	Solyc08g077410.4
Solyc10g051030.2	Solyc05g014140.3
Solyc06g009680.4	Solyc02g063390.4
Solyc06g008870.2	Solyc03g117790.2
Solyc11g069930.3	Solyc11g071300.2
Solyc04g016430.3	Solyc12g010230.2
Solyc07g063940.2	Solyc11g032050.2
Solyc07g065680.3	Solyc02g064690.3
Solyc04g016480.3	Solyc04g080380.3
Solyc06g008820.3	Solyc06g075460.4
Solyc03g080170.3	Solyc05g052350.3
Solyc01g006520.3	Solyc02g023950.3
Solyc12g019480.3	Solyc04g054740.3
Solyc02g079500.4	Solyc03g123590.4
Solyc02g063510.1	Solyc03g111680.3
Solyc01g109170.3	Solyc03g044600.2
Solyc03g120730.3	Solyc02g093170.4
Solyc07g063310.3	Solyc10g008210.3
Solyc09g005200.3	Solyc10g054730.1
TomatoPan064700	Solyc03g096890.3
Solyc01g104930.3	Solyc07g045080.3
Solyc03g025860.3	Solyc01g096880.4
Solyc03g007210.3	Solyc08g078460.3
Solyc01g067120.4	Solyc03g063030.4
Solyc03g116510.1	Solyc06g007530.2
Solyc12g005230.3	Solyc10g005540.4
Solyc03g113430.3	Solyc06g063330.3
Solyc09g089750.1	Solyc10g076300.2
Solyc04g016210.4	Solyc06g068550.4
Solyc03g007530.3	Solyc07g056060.4
Solyc01g010185.1	Solyc04g024840.3
Solyc06g065040.4	Solyc04g005190.2
Solyc02g067530.4	Solyc07g042990.1
Solyc01g010150.3	Solyc03g007130.4
Solyc01g008560.3	Solyc11g071730.3
Solyc05g054170.4	Solyc11g044360.3
Solyc08g062330.3	Solyc08g081810.3
Solyc05g052130.3	Solyc12g005480.2
Solyc08g068680.4	Solyc10g083310.2
Solyc03g115410.3	Solyc01g067510.3
Solyc06g060820.2	Solyc12g056510.3
Solyc05g008510.3	Solyc12g042180.1
Solyc06g053640.1	Solyc05g009890.1
TomatoPan053610	gene-LyesC2p014
Solyc01g010290.4	Solyc12g007020.2
Solyc03g098210.4	Solyc01g087500.3
Solyc01g067660.3	Solyc05g043405.1
Solyc12g042380.2	Solyc01g098980.4
Solyc07g044990.3	Solyc11g069250.2
Solyc03g005930.3	Solyc01g007810.1
Solyc05g005290.4	Solyc01g106910.4
Solyc09g083003.1	Solyc01g099020.3
Solyc09g065660.4	Solyc05g009990.4
Solyc02g093990.4	Solyc09g075140.3
Solyc09g083210.3	Solyc10g054870.3
Solyc03g025220.3	Solyc06g051060.4
Solyc04g051244.1	Solyc02g065170.3
Solyc08g065210.1	Solyc03g063370.3
Solyc04g079400.3	Solyc03g114040.3
Solyc11g008020.2	Solyc06g069730.3
Solyc02g092090.3	Solyc04g078310.3
Solyc04g014790.1	Solyc09g082620.3
Solyc04g007980.3	Solyc10g011730.3
Solyc08g074740.3	Solyc04g080220.3
TomatoPan053110	Solyc03g117260.2
Solyc07g045180.4	Solyc06g075510.4
Solyc03g113420.4	Solyc10g084340.2
Solyc01g108250.3	Solyc03g114930.3
Solyc06g068740.4	Solyc02g071930.2
Solyc01g109420.3	Solyc04g074750.3
Solyc08g079440.1	Solyc05g006570.1
Solyc02g062500.3	Solyc05g051220.3
Solyc04g074830.1	Solyc07g006620.4
Solyc06g051820.4	gene-LyesC2p074
Solyc10g006860.4	Solyc09g008530.3
Solyc09g008000.3	Solyc11g040223.1
Solyc06g062960.3	Solyc10g055390.2
Solyc01g068500.4	Solyc07g062930.3
Solyc06g062400.2	Solyc09g075350.4
Solyc01g080870.3	Solyc07g064760.2
Solyc01g107690.4	Solyc02g089250.4
Solyc04g076680.2	Solyc10g084670.3
Solyc10g074970.1	Solyc11g008780.3
Solyc01g067160.4	Solyc06g069380.4
Solyc02g084950.3	Solyc06g069000.3
Solyc09g010740.4	Solyc01g006450.4
Solyc03g006400.3	Solyc04g005660.4
Solyc12g005120.2	Solyc01g081410.4
Solyc10g008890.3	Solyc08g062940.4
Solyc01g091570.3	Solyc03g120440.3
Solyc02g078810.4	Solyc08g016500.3
Solyc08g080130.3	Solyc10g086640.3
Solyc02g071470.4	Solyc10g007600.3
Solyc03g112300.3	Solyc09g007260.4
Solyc01g081540.4	Solyc02g080390.2
Solyc07g041010.3	Solyc01g067460.3
Solyc08g074730.2	Solyc09g065570.4
Solyc03g098740.1	Solyc06g068240.3
Solyc08g066020.3	Solyc11g068680.2
Solyc09g150101.1	Solyc01g081020.1
Solyc06g035810.1	Solyc06g048620.3
Solyc01g112220.4	Solyc11g066920.1
Solyc06g065030.3	Solyc04g076260.2
Solyc04g007540.3	Solyc01g087080.4
Solyc08g074970.1	Solyc07g042580.3
Solyc02g030300.3	Solyc10g084380.1
Solyc01g108120.3	Solyc01g087140.4
Solyc05g055910.4	Solyc05g005580.3
Solyc05g016310.1	Solyc12g014040.1
Solyc06g054130.1	Solyc08g074270.4
Solyc08g075430.3	Solyc06g006090.1
Solyc03g119600.1	Solyc12g056345.1
Solyc09g066010.3	Solyc04g063390.2
Solyc04g077850.3	Solyc12g044840.2
Solyc01g068630.3	Solyc09g064820.1
Solyc03g097930.3	Solyc09g075550.3
Solyc09g092490.3	Solyc10g055780.1
Solyc02g090110.3	Solyc01g010460.4
Solyc04g074120.4	Solyc02g069620.4
Solyc08g080980.4	gene-LyesC2p086
Solyc03g007150.3	Solyc09g015170.4
Solyc04g078660.2	Solyc08g005245.1
Solyc02g082560.1	Solyc12g088520.2
Solyc06g054490.3	Solyc11g065890.2
Solyc08g079900.3	Solyc01g091360.4
Solyc08g077560.4	Solyc01g006100.4
Solyc12g013690.2	Solyc05g005670.1
Solyc02g076710.3	Solyc01g106750.2
Solyc08g078850.3	Solyc12g019100.2
Solyc04g015820.1	Solyc09g010060.3
Solyc06g075310.4	Solyc02g078720.4
Solyc12g006380.2	Solyc11g006430.1
Solyc12g096280.2	Solyc09g092645.1
Solyc02g076670.3	Solyc10g076700.2
Solyc01g007990.4	Solyc07g054690.1
Solyc08g079420.3	Solyc02g067480.3
Solyc10g079600.2	Solyc10g078700.3
Solyc06g009390.3	Solyc01g058170.4
Solyc03g082530.1	Solyc12g088400.1
Solyc05g015650.3	Solyc11g065205.1
Solyc07g008200.3	Solyc02g070390.3
Solyc06g061280.3	gene-LyesC2t024
Solyc01g010430.4	Solyc02g072120.3
Solyc02g068400.3	Solyc05g041990.1
Solyc04g054820.3	Solyc01g095515.1
Solyc02g090410.4	Solyc04g007010.3
Solyc07g008590.1	Solyc11g012880.2
Solyc02g081970.4	Solyc02g081980.3
Solyc08g081490.4	Solyc03g077930.3
Solyc08g080180.1	Solyc10g008160.3
Solyc06g069430.3	Solyc03g096780.1
Solyc11g021360.3	gene-LyesC2p016
Solyc05g015640.3	Solyc04g064940.3
Solyc09g083060.4	Solyc02g081180.2
Solyc03g070380.3	Solyc01g100270.4
Solyc08g014120.3	Solyc04g076310.4
Solyc12g049270.3	Solyc07g047940.4
Solyc07g062685.2	Solyc06g060640.1
Solyc12g014110.2	Solyc05g007760.2
Solyc12g014100.2	Solyc07g052590.1
Solyc01g095060.4	Solyc06g084450.4
Solyc10g080890.2	Solyc04g072760.3
Solyc10g085350.2	Solyc10g008200.4
Solyc06g008368.1	Solyc12g096320.2
Solyc01g010660.3	Solyc05g006040.4
Solyc06g053360.4	Solyc07g053940.1
Solyc03g006590.3	Solyc06g070900.3
Solyc01g106830.4	Solyc12g042170.3
Solyc01g008670.4	Solyc03g026200.4
Solyc07g044910.1	Solyc02g094330.3
Solyc02g084173.1	Solyc08g078840.3
Solyc04g083160.2	Solyc01g107730.3
Solyc10g007000.3	Solyc04g074900.3
Solyc01g102880.3	Solyc02g032410.3
Solyc04g015590.4	Solyc01g096260.4
Solyc05g007770.3	Solyc10g009010.4
Solyc10g076810.1	gene-LyesC2t011
Solyc05g052950.4	Solyc04g077690.3
Solyc02g071780.3	gene-LyesC2p073
Solyc03g097820.2	Solyc02g070380.1
Solyc01g103970.4	Solyc05g013220.2
Solyc09g007010.1	Solyc03g113860.2
Solyc01g065500.3	Solyc06g051990.4
Solyc08g005090.2	Solyc04g014510.3
Solyc05g012210.4	Solyc08g062960.4
Solyc04g077360.3	Solyc06g067910.3
Solyc01g106500.4	Solyc04g009420.3
Solyc11g012780.3	Solyc03g062700.4
TomatoPan058270	Solyc04g050050.3
Solyc01g103990.3	Solyc10g080400.2
Solyc11g017000.2	Solyc10g084950.3
Solyc03g093130.3	Solyc09g010450.1
Solyc10g049870.1	Solyc12g010750.2
Solyc02g085720.1	Solyc09g090680.3
Solyc09g064780.3	Solyc04g079130.2
Solyc08g067310.1	Solyc06g075580.4
Solyc04g051020.2	Solyc03g120790.1
Solyc03g094160.3	Solyc07g008030.3
Solyc12g005750.1	Solyc06g007740.1
Solyc12g014010.2	Solyc06g007160.4
Solyc12g009450.3	Solyc01g008940.2
Solyc08g081700.1	Solyc01g094750.4
Solyc08g008420.3	Solyc07g039190.4
Solyc06g005130.3	Solyc07g008475.1
Solyc06g036060.4	Solyc03g032090.1
Solyc01g089960.3	Solyc04g016290.3
Solyc02g062330.3	Solyc06g075640.2
Solyc06g065190.1	Solyc05g017970.1
Solyc10g005480.3	Solyc02g081270.4
Solyc07g055930.3	Solyc02g086840.3
Solyc01g106055.1	Solyc12g019110.3
Solyc04g080640.1	Solyc07g053450.4
Solyc06g050930.3	Solyc04g076480.3
Solyc08g079870.3	Solyc09g007380.3
Solyc02g081850.4	Solyc07g054220.1
Solyc09g092500.1	Solyc11g005090.2
Solyc12g040800.2	Solyc05g007090.4
Solyc11g008540.3	Solyc01g005540.4
Solyc10g083330.1	Solyc01g109580.4
Solyc09g011490.3	gene-LyesC2p015
Solyc05g007890.4	Solyc06g005220.2
Solyc02g082440.2	Solyc03g077910.4
Solyc01g098540.3	Solyc09g090300.3
Solyc08g076790.3	Solyc07g062100.4
Solyc03g059260.4	gene-LyesC2r007
Solyc02g090690.3	Solyc11g071240.2
Solyc12g088360.2	Solyc10g078330.2
Solyc09g098770.2	Solyc02g068760.4
Solyc01g090550.3	Solyc12g099540.2
Solyc01g109800.2	Solyc01g098190.3
Solyc02g083190.2	Solyc11g062250.2
Solyc05g008220.4	Solyc10g080950.2
Solyc07g018180.3	Solyc03g115640.3
Solyc08g081550.4	Solyc03g119220.3
Solyc02g083460.3	Solyc05g005910.4
Solyc02g090820.3	Solyc01g110590.4
Solyc11g011440.1	Solyc04g005200.4
Solyc07g006140.4	Solyc10g008720.4
Solyc02g069220.2	Solyc07g053820.3
Solyc03g114740.4	Solyc10g079170.2
Solyc06g063090.4	Solyc03g046270.4
Solyc05g015840.3	Solyc07g053790.2
Solyc07g006770.2	Solyc06g071030.3
Solyc09g059430.3	Solyc01g090730.3
Solyc08g066770.3	Solyc10g047540.3
Solyc12g089000.2	Solyc03g120660.4
Solyc06g071770.4	Solyc03g071590.3
Solyc11g011780.3	Solyc06g062600.3
Solyc07g044960.1	Solyc01g067360.3
Solyc07g051840.4	Solyc12g035190.2
Solyc07g056390.4	Solyc12g089050.3
Solyc03g117960.4	Solyc11g017360.3
Solyc02g078530.3	Solyc01g091530.4
Solyc02g077720.4	Solyc01g067220.1
Solyc03g116910.3	Solyc12g014270.3
Solyc08g005100.3	Solyc02g092190.1
Solyc02g090490.3	Solyc10g079110.2
Solyc04g080820.2	Solyc10g086565.2
Solyc10g079930.1	Solyc07g052340.4
Solyc01g098390.3	Solyc07g008470.3
Solyc08g080540.3	Solyc03g083710.1
Solyc07g044785.1	Solyc06g059840.4
Solyc07g043230.3	Solyc03g032190.3
Solyc01g107100.3	Solyc10g083790.3
Solyc08g079310.4	Solyc04g025880.4
Solyc01g111640.3	Solyc03g007550.4
Solyc01g090650.1	Solyc02g062170.3
Solyc05g007470.4	Solyc03g113760.3
Solyc02g086451.1	Solyc03g120230.3
Solyc02g082920.4	Solyc10g006530.4
Solyc09g011630.3	Solyc04g071660.3
Solyc08g028780.1	Solyc09g007360.3
Solyc01g098910.3	Solyc03g121760.3
Solyc07g062980.4	Solyc03g063040.4
Solyc01g107390.4	Solyc11g008810.2
Solyc06g063260.4	Solyc05g006700.4
Solyc02g088070.3	Solyc07g065600.3
Solyc03g031870.3	Solyc04g007780.3
Solyc12g042480.3	Solyc03g117100.3
Solyc09g015770.3	Solyc02g033060.3
Solyc09g074040.1	Solyc01g095090.3
Solyc01g097240.3	Solyc01g095690.2
Solyc07g063240.4	Solyc06g068990.4
Solyc09g061410.1	Solyc09g074470.3
Solyc06g054240.3	Solyc07g065430.2
Solyc01g086850.3	Solyc04g076800.3
Solyc02g082950.3	Solyc03g063720.4
Solyc05g051800.3	Solyc05g013500.4
Solyc08g061480.3	Solyc02g091180.1
Solyc02g069740.4	Solyc02g063430.4
Solyc04g016250.3	gene-LyesC2p065
Solyc07g049645.1	Solyc01g111740.3
Solyc01g095390.3	Solyc02g093040.4
Solyc09g005000.1	Solyc06g053760.3
Solyc03g113370.3	Solyc06g082860.4
Solyc09g013150.4	Solyc06g084480.3
Solyc04g011750.3	Solyc04g054520.3
Solyc07g038120.1	Solyc02g005180.3
Solyc05g007880.4	Solyc01g108630.3
Solyc07g040750.2	Solyc04g078710.3
Solyc04g072380.3	Solyc01g093990.3
Solyc01g066200.1	Solyc11g008040.3
Solyc01g109810.2	Solyc07g043070.3
Solyc04g079940.3	gene-LyesC2p077
gene-CQW56_mgp04	Solyc08g080660.1
Solyc11g070150.2	Solyc01g097000.3
Solyc08g079910.2	Solyc06g075420.1
Solyc04g009620.4	Solyc01g089850.4
Solyc02g089930.4	gene-LyesC2p034
Solyc03g123680.1	Solyc07g018240.1
Solyc01g102850.3	Solyc06g008580.3
Solyc03g034020.4	Solyc09g005140.2
Solyc06g034290.3	Solyc08g076350.3
Solyc03g097150.3	Solyc11g009020.2
Solyc05g051330.1	Solyc07g053380.2
Solyc11g017270.2	Solyc10g081490.2
Solyc03g117210.4	Solyc05g041530.3
Solyc02g086880.4	Solyc11g027830.2
Solyc09g075630.1	Solyc08g081960.3
Solyc12g013620.2	Solyc07g007190.3
Solyc01g005120.3	Solyc02g080640.4
Solyc01g066820.4	Solyc05g055680.4
Solyc10g005630.3	Solyc02g067360.3
Solyc01g087820.2	Solyc09g014940.3
Solyc10g074950.2	Solyc01g007800.3
Solyc08g014370.1	Solyc10g078680.3
Solyc04g077320.2	Solyc06g075220.1
Solyc02g092250.3	Solyc12g095970.3
Solyc03g119810.1	Solyc11g006420.2
Solyc03g114860.4	Solyc08g005630.3
Solyc08g081690.3	Solyc08g075990.3
Solyc01g091160.4	Solyc10g045310.2
Solyc03g082640.3	Solyc08g008305.1
Solyc12g006050.2	Solyc07g066430.3
Solyc05g007170.3	Solyc07g007920.3
Solyc11g010170.2	Solyc09g007660.1
Solyc12g009520.2	Solyc08g079010.1
Solyc07g049655.1	Solyc01g006650.2
Solyc05g041540.4	Solyc12g049550.2
Solyc03g006500.3	Solyc06g051040.4
Solyc08g083110.4	Solyc08g067550.1
Solyc07g053360.4	Solyc07g062290.3
Solyc07g053220.2	Solyc12g056540.1
Solyc08g065610.3	Solyc06g060360.3
Solyc09g007550.3	Solyc12g088820.2
Solyc08g007420.3	Solyc03g006300.3
Solyc02g070690.1	Solyc06g084610.4
Solyc02g093270.4	Solyc06g008810.3
Solyc05g050380.4	Solyc07g018290.4
Solyc01g089880.3	Solyc02g070920.3
Solyc01g091370.4	Solyc05g053100.3
Solyc10g008220.4	Solyc03g113680.4
Solyc07g005400.3	Solyc03g119950.1
Solyc10g083290.4	Solyc02g069970.4
Solyc10g051140.3	Solyc07g065530.1
Solyc07g063410.3	Solyc01g006330.4
Solyc12g044930.3	Solyc02g085480.4
Solyc03g006610.3	Solyc01g086840.3
Solyc02g092450.3	Solyc11g012020.2
Solyc10g005010.4	Solyc10g085550.3
Solyc04g078290.4	Solyc10g008120.4
Solyc08g075290.2	Solyc02g080670.3
Solyc06g068270.3	Solyc03g019660.4
Solyc12g010140.2	Solyc03g121720.2
Solyc02g091590.4	Solyc02g091300.3
Solyc08g061570.3	Solyc07g042560.4
Solyc02g094290.1	Solyc08g061630.3
Solyc09g074630.3	Solyc03g059390.3
Solyc06g065820.3	Solyc04g082430.3
Solyc01g095510.3	Solyc03g025430.1
Solyc06g053220.3	Solyc01g056850.3
Solyc04g071070.2	Solyc07g053540.1
Solyc07g064560.4	Solyc05g010080.3
gene-CQW56_mgp13	Solyc11g008060.1
Solyc01g028807.1	Solyc12g056150.2
Solyc08g079315.1	Solyc11g067140.2
Solyc02g083380.3	Solyc09g008430.4
Solyc02g032100.4	Solyc10g006870.1
Solyc09g008050.3	Solyc09g018280.1
Solyc01g080150.3	Solyc11g008480.2
Solyc09g061250.4	Solyc12g005250.2
Solyc03g006080.4	Solyc06g034390.1
Solyc03g005670.3	Solyc01g099270.2
Solyc10g055200.1	Solyc11g045250.1
Solyc06g069070.1	Solyc01g086920.3
Solyc01g108990.3	Solyc11g018550.4
Solyc08g065190.3	Solyc12g011020.2
Solyc05g053010.1	Solyc12g098630.2
Solyc10g051130.3	Solyc02g078500.2
Solyc02g085725.1	Solyc05g024020.1
Solyc10g039383.1	Solyc07g047710.3
Solyc12g013960.3	Solyc01g095650.4
Solyc11g010380.2	Solyc09g009860.1
Solyc02g085450.1	gene-LyesC2p046
Solyc11g071430.1	Solyc12g099960.1
Solyc08g075230.1	Solyc08g066530.4
Solyc04g078370.3	Solyc07g042400.2
Solyc07g063120.4	Solyc06g064460.4
Solyc04g014730.4	Solyc02g083890.4
Solyc08g067540.1	Solyc02g062560.3
gene-CQW56_mgp09	Solyc06g043150.4
Solyc01g096170.4	Solyc01g091240.4
Solyc05g013660.4	Solyc07g024070.3
Solyc12g011030.3	Solyc02g086910.4
Solyc05g009490.3	Solyc11g007690.3
Solyc05g010720.4	Solyc02g085360.4
Solyc02g079590.3	Solyc06g008160.4
Solyc09g082820.3	Solyc02g068080.3
Solyc12g044240.3	Solyc07g052480.3
Solyc09g090470.3	Solyc02g030480.4
Solyc06g073130.4	Solyc12g015640.2
Solyc05g013750.3	Solyc06g060310.3
Solyc03g116890.3	Solyc04g015430.4
Solyc10g085400.3	Solyc11g020720.1
Solyc04g073950.2	Solyc06g007370.1
Solyc01g093960.3	Solyc08g013840.3
Solyc06g036110.1	Solyc10g074470.3
Solyc02g085320.1	Solyc07g008480.3
Solyc01g107680.4	Solyc06g082760.4
Solyc01g105350.3	Solyc05g006000.3
Solyc08g074683.1	Solyc12g099600.2
Solyc09g090970.4	Solyc09g010810.3
Solyc08g082080.3	Solyc10g084810.3
Solyc03g062740.4	Solyc01g010370.3
Solyc02g089620.3	Solyc01g066290.2
Solyc12g088040.2	Solyc01g111840.3
Solyc06g082030.3	Solyc08g067840.3
Solyc01g109860.3	Solyc01g079570.3
Solyc01g086670.3	Solyc12g062250.2
Solyc03g007930.4	Solyc09g075460.3
Solyc01g007190.3	Solyc07g006030.4
Solyc02g069440.3	Solyc05g150152.1
Solyc03g115370.3	Solyc04g008040.4
Solyc04g076610.3	Solyc01g058520.4
Solyc05g009500.3	Solyc05g050630.4
Solyc08g007080.4	Solyc01g109750.2
Solyc06g060910.2	Solyc02g070210.3
Solyc07g043120.1	Solyc06g074510.4
Solyc03g111800.2	Solyc04g080830.4
Solyc08g006740.3	Solyc11g017370.3
Solyc07g041290.3	Solyc01g094020.3
Solyc02g084303.1	Solyc06g048950.3
Solyc02g091535.1	Solyc11g044910.2
Solyc03g121940.3	Solyc06g072550.3
Solyc04g009440.3	Solyc06g008210.4
TomatoPan015790	Solyc10g086520.2
Solyc03g034392.1	Solyc02g071530.2
Solyc02g092520.3	Solyc07g017760.1
Solyc05g012500.3	Solyc03g093250.2
Solyc07g038110.3	Solyc09g059990.1
Solyc11g067180.2	Solyc02g070385.1
Solyc06g076160.4	Solyc06g049090.3
Solyc03g111993.1	Solyc08g081940.3
Solyc01g105660.4	Solyc07g055720.4
Solyc01g057853.1	Solyc06g019200.4
Solyc02g065060.3	Solyc11g072580.2
Solyc04g081810.4	Solyc06g071960.4
Solyc05g047590.4	Solyc04g054270.4
Solyc01g089910.4	Solyc09g008270.3
Solyc01g105070.3	Solyc02g083720.4
Solyc02g062180.3	gene-LyesC2p067
Solyc11g072890.1	Solyc05g024260.3
Solyc01g095140.4	Solyc02g063420.3
Solyc08g078550.1	Solyc03g065237.1
Solyc10g076250.2	Solyc12g011280.2
Solyc08g028690.4	Solyc01g099970.4
Solyc12g005840.2	Solyc02g038690.1
Solyc05g013970.4	Solyc03g007410.4
Solyc07g005420.2	Solyc06g074500.2
Solyc10g076740.3	Solyc10g007120.4
Solyc06g005890.3	Solyc02g062780.4
Solyc05g041440.4	Solyc03g114380.4
Solyc11g069700.2	Solyc10g052490.2
Solyc05g005460.3	Solyc04g051880.3
Solyc02g081890.4	Solyc01g057310.4
Solyc06g060300.1	Solyc11g018500.3
Solyc03g025190.4	Solyc05g010060.4
Solyc05g008820.4	Solyc09g091420.4
TomatoPan050410	Solyc08g006690.1
Solyc09g007790.1	Solyc06g076860.4
Solyc11g065820.3	Solyc01g096680.4
Solyc07g007240.3	Solyc03g096460.4
Solyc10g009550.3	Solyc06g054120.2
Solyc02g092750.3	Solyc04g077830.2
Solyc07g054630.4	Solyc12g005070.2
Solyc07g054850.3	Solyc03g113720.3
Solyc01g009260.1	Solyc05g014690.3
Solyc02g080010.2	Solyc01g008910.2
Solyc02g063250.3	Solyc03g117550.1
Solyc08g036503.1	Solyc12g056660.3
Solyc04g016420.3	Solyc12g013580.3
Solyc03g031910.3	Solyc12g056350.2
Solyc01g088690.3	Solyc03g062660.4
Solyc10g008230.3	Solyc09g005020.1
Solyc03g114600.4	Solyc02g086820.3
Solyc10g081980.2	Solyc07g066390.1
Solyc01g007980.4	Solyc02g090400.4
Solyc04g009150.1	Solyc06g060860.2
Solyc05g008310.4	Solyc02g083500.3
Solyc07g048060.3	Solyc04g009400.4
Solyc01g109050.2	Solyc02g038800.1
Solyc02g082900.3	Solyc11g010900.2
Solyc02g077780.3	Solyc09g065780.3
Solyc07g052150.4	Solyc01g110580.2
Solyc04g077270.4	Solyc06g072350.3
Solyc10g078470.2	Solyc02g092070.3
Solyc09g072680.2	Solyc01g091230.3
Solyc10g083890.2	Solyc04g071340.5
Solyc04g079600.3	Solyc01g111660.4
Solyc11g012710.2	Solyc07g066050.4
Solyc06g072460.1	Solyc12g010590.3
Solyc02g069750.3	Solyc02g092050.3
TomatoPan010920	Solyc07g064100.1
Solyc10g012080.4	Solyc12g006140.2
Solyc11g020100.3	Solyc02g069410.4
Solyc06g072770.3	Solyc10g049580.2
Solyc02g077610.3	Solyc10g074820.1
Solyc08g081610.4	Solyc01g109500.4
Solyc02g022850.1	Solyc01g067290.3
Solyc09g059170.3	Solyc09g076030.4
Solyc10g081970.2	Solyc04g081790.3
Solyc09g072580.3	Solyc04g077370.2
Solyc08g007160.3	Solyc02g083700.4
Solyc05g050910.3	Solyc12g006620.2
Solyc06g036290.3	Solyc01g006240.3
Solyc11g006290.2	Solyc05g005865.1
Solyc08g068610.3	Solyc11g044940.1
Solyc10g019175.1	Solyc08g080890.3
Solyc01g105370.4	Solyc06g007350.4
Solyc10g076660.2	Solyc09g005030.3
Solyc05g052680.1	Solyc05g007010.3
Solyc07g150120.1	Solyc05g026360.4
Solyc02g081600.4	Solyc07g065040.3
Solyc02g084740.4	Solyc02g083140.3
Solyc12g005450.1	Solyc09g075790.3
Solyc07g044800.2	Solyc03g123700.4
Solyc11g073110.2	Solyc02g086740.1
Solyc04g015520.3	Solyc09g065710.1
Solyc07g054720.2	Solyc07g006075.1
Solyc01g096280.2	Solyc01g108210.4
Solyc03g026160.4	Solyc02g088190.4
Solyc08g062210.3	Solyc03g033610.1
Solyc02g061850.4	Solyc04g056510.1
Solyc06g076960.2	Solyc11g019910.1
Solyc09g056430.4	Solyc02g072260.4
Solyc03g095300.4	Solyc05g009100.4
Solyc08g080390.3	Solyc09g092510.3
Solyc02g085145.1	gene-LyesC2p087
Solyc12g056745.1	Solyc06g150135.1
Solyc10g079240.2	Solyc01g098150.3
Solyc02g083860.3	Solyc02g089550.3
Solyc11g012220.1	Solyc02g087980.3
Solyc04g079300.3	Solyc09g072800.3
Solyc09g083007.1	Solyc05g054680.1
Solyc12g017230.2	Solyc06g083370.3
Solyc02g069800.1	Solyc01g088620.3
Solyc02g090980.1	Solyc12g014140.3
Solyc05g050840.3	Solyc10g012210.3
Solyc05g012280.3	Solyc08g066740.3
Solyc03g034230.3	Solyc05g023680.4
Solyc08g068540.4	Solyc01g109630.4
Solyc03g007960.3	Solyc12g055710.1
Solyc08g007800.3	Solyc06g076120.2
Solyc01g095460.3	Solyc10g086660.2
Solyc07g007660.1	Solyc04g077535.1
Solyc10g075150.2	Solyc11g006680.3
TomatoPan012190	Solyc01g108650.3
Solyc09g009530.4	Solyc05g050830.3
Solyc05g050130.4	Solyc12g007070.2
Solyc01g010220.3	Solyc11g066490.1
Solyc12g049360.2	Solyc12g094720.3
Solyc03g025450.4	Solyc09g075560.1
Solyc01g105220.3	Solyc01g103070.2
Solyc04g074740.4	Solyc07g054560.1
Solyc09g075820.3	Solyc10g086030.2
Solyc08g078780.2	Solyc10g074720.3
Solyc01g068410.4	Solyc02g091370.2
Solyc03g034380.1	Solyc08g005930.1
Solyc04g005920.1	Solyc03g083550.1
Solyc01g096420.3	gene-LyesC2p064
Solyc06g008765.1	Solyc08g082650.2
Solyc11g066800.2	Solyc11g071230.2
Solyc06g051190.3	Solyc04g078910.3
Solyc10g054670.3	Solyc01g108070.4
Solyc06g035430.3	Solyc11g065250.1
Solyc07g065910.1	Solyc07g056160.4
Solyc05g025820.4	Solyc01g067530.3
Solyc05g008390.3	Solyc05g005180.3
Solyc06g084130.3	Solyc10g044840.2
Solyc03g112010.4	Solyc08g069230.3
Solyc12g094460.2	Solyc02g080610.4
Solyc01g106510.2	Solyc03g082560.3
Solyc07g043550.3	Solyc11g067210.1
Solyc03g095770.3	Solyc08g079680.3
Solyc02g078900.3	Solyc11g042820.2
Solyc05g053090.2	Solyc02g068140.3
Solyc09g092620.3	Solyc05g007230.4
Solyc10g083440.2	Solyc02g089890.4
Solyc11g071940.1	Solyc12g008600.2
Solyc09g057960.1	Solyc07g022900.4
Solyc08g075640.4	Solyc03g082890.3
Solyc10g076280.3	Solyc07g039310.1
Solyc03g111510.3	Solyc04g082270.3
Solyc03g007360.3	Solyc08g068120.3
Solyc04g080540.2	Solyc05g012370.3
Solyc03g097840.3	Solyc01g110190.4
Solyc03g082550.3	Solyc07g063510.3
Solyc06g071540.3	Solyc01g098740.4
Solyc02g032850.3	Solyc08g075080.3
Solyc12g042600.2	Solyc03g007540.3
Solyc07g056470.3	Solyc02g080990.2
Solyc03g093110.3	Solyc03g113060.3
Solyc09g008010.3	Solyc06g008510.3
Solyc02g093750.3	Solyc09g090750.3
Solyc05g041470.2	Solyc06g082970.3
Solyc08g066310.3	Solyc06g066670.4
Solyc04g079910.4	Solyc07g025380.3
Solyc01g005390.3	gene-LyesC2p047
Solyc08g067160.3	Solyc04g082040.3
Solyc11g012980.1	Solyc03g116370.3
Solyc01g099660.4	Solyc08g066360.3
Solyc09g089740.3	Solyc01g080490.2
Solyc09g008070.4	Solyc10g045290.2
Solyc09g011860.4	Solyc01g088600.4
Solyc02g082400.4	Solyc02g090480.4
Solyc10g007510.2	Solyc01g009040.4
Solyc05g006330.2	Solyc06g069790.4
Solyc07g039343.1	Solyc08g023495.1
Solyc02g067230.3	Solyc04g008260.3
Solyc06g083130.4	Solyc07g006060.3
Solyc08g061890.4	gene-LyesC2t010
Solyc12g056590.2	Solyc10g055540.2
Solyc09g005660.4	Solyc02g067100.3
Solyc07g007770.2	Solyc05g005740.3
Solyc09g007520.3	Solyc12g014450.2
Solyc07g005100.4	Solyc12g027800.1
Solyc02g084300.1	Solyc07g006050.3
Solyc08g007130.4	Solyc05g054350.3
Solyc07g061720.3	Solyc08g005980.3
Solyc04g077755.1	Solyc04g076860.3
Solyc02g062550.3	Solyc04g008830.1
Solyc08g060815.1	Solyc03g005620.4
Solyc03g082690.3	Solyc04g074630.4
Solyc06g076130.3	Solyc04g050540.4
Solyc07g047960.3	Solyc10g079790.1
Solyc07g022910.3	Solyc01g108170.3
Solyc04g007350.3	Solyc01g080260.3
Solyc01g097510.4	Solyc08g079770.3
Solyc04g079760.4	Solyc04g049840.4
Solyc05g055650.3	Solyc02g068350.1
Solyc12g150132.1	Solyc09g008650.3
Solyc03g006780.2	Solyc07g053700.4
Solyc10g007070.4	Solyc03g082860.3
Solyc08g080090.3	Solyc08g079100.3
Solyc01g102870.3	Solyc04g082745.1
Solyc06g072845.1	Solyc12g019550.2
Solyc02g078400.3	Solyc08g067180.4
Solyc12g011420.2	Solyc12g009200.2
Solyc03g120320.1	Solyc04g015950.3
Solyc04g056260.2	Solyc10g044710.2
Solyc12g038125.1	Solyc01g096410.4
Solyc02g063355.1	Solyc01g086900.4
Solyc06g009110.3	Solyc12g017240.2
Solyc09g059340.2	Solyc10g076270.3
Solyc06g073500.3	Solyc01g087040.2
Solyc11g072850.2	Solyc03g093410.3
Solyc09g092480.1	Solyc10g007730.3
Solyc02g062890.3	Solyc06g010170.3
Solyc11g065530.1	TomatoPan046690
Solyc02g082070.4	Solyc11g011860.1
Solyc04g007520.3	Solyc10g074540.1
Solyc05g041870.2	Solyc03g111050.3
Solyc01g108790.3	Solyc07g006040.3
Solyc01g005370.3	Solyc01g088630.3
Solyc01g090740.3	Solyc08g013940.3
Solyc02g080110.3	Solyc03g114690.4
Solyc01g066700.4	Solyc08g006765.1
Solyc09g014450.4	Solyc08g076410.4
Solyc09g007860.4	Solyc03g062710.4
Solyc10g006450.3	Solyc01g081490.3
Solyc12g056160.2	Solyc06g053730.1
Solyc02g082770.3	Solyc07g066540.1
Solyc07g018190.4	Solyc12g040320.2
Solyc02g089270.1	Solyc01g086690.2
Solyc09g091510.3	Solyc03g081320.3
Solyc02g072000.3	Solyc02g070180.3
Solyc01g090840.3	Solyc07g064280.3
Solyc04g064590.3	Solyc05g006550.4
Solyc04g014830.3	Solyc08g076300.3
Solyc02g064760.3	Solyc10g086570.3
Solyc03g043700.3	Solyc02g084750.4
Solyc09g075470.2	Solyc06g009130.3
Solyc06g063190.3	Solyc03g006050.4
Solyc05g056040.3	Solyc09g007750.4
Solyc05g053330.3	Solyc10g005960.1
Solyc12g036330.1	Solyc02g064800.3
Solyc10g086250.2	Solyc07g007280.4
Solyc08g023510.3	Solyc03g025760.4
Solyc12g099360.2	Solyc01g091800.3
Solyc06g075650.3	Solyc03g007060.3
Solyc04g009190.3	Solyc03g034010.3
Solyc04g048900.3	Solyc08g075450.3
Solyc06g064660.4	Solyc02g092490.3
Solyc04g077000.3	Solyc06g075170.1
Solyc06g074940.4	Solyc03g007770.3
Solyc03g110930.3	Solyc07g039380.3
Solyc03g025720.3	Solyc03g110860.3
Solyc01g105450.4	Solyc02g094190.3
Solyc06g074240.3	Solyc07g054420.2
Solyc03g083996.1	Solyc06g069410.3
Solyc06g083280.2	Solyc02g093300.3
Solyc12g009160.2	Solyc03g117180.3
Solyc10g049650.3	Solyc04g014770.1
Solyc06g063060.3	Solyc10g080550.2
Solyc06g007790.1	Solyc02g079920.3
Solyc06g034370.1	Solyc06g007440.4
Solyc02g076930.2	Solyc05g005980.4
Solyc09g091550.3	Solyc06g053600.4
Solyc01g079140.2	Solyc04g009020.4
Solyc05g009380.4	Solyc06g054610.2
Solyc10g085500.2	Solyc03g025470.4
Solyc05g010010.1	Solyc03g118120.3
Solyc01g104740.3	Solyc12g049520.2
Solyc04g007320.3	Solyc05g013560.3
Solyc01g102650.2	Solyc04g077380.2
Solyc08g079300.3	Solyc07g006870.4
Solyc01g111160.3	Solyc01g067630.3
Solyc04g045565.1	Solyc08g076150.4
Solyc08g062340.3	Solyc08g062610.4
Solyc09g082690.3	Solyc05g013860.4
Solyc01g060070.3	Solyc02g086970.4
Solyc01g098590.3	Solyc02g088830.4
Solyc07g042000.4	Solyc02g077910.4
Solyc02g080890.3	Solyc01g106090.3
Solyc09g075400.4	gene-LyesC2p011
Solyc10g062160.3	Solyc07g008530.1
Solyc03g119370.2	Solyc03g113090.3
Solyc03g111500.3	Solyc05g016330.3
Solyc11g007390.1	Solyc09g007330.4
Solyc08g079920.2	Solyc01g099630.4
Solyc09g065890.4	Solyc03g112880.1
Solyc02g062040.3	Solyc03g113630.3
Solyc03g006860.3	Solyc04g015470.3
Solyc08g029000.3	Solyc10g083180.2
Solyc10g084170.1	Solyc03g005060.4
Solyc10g084370.3	Solyc06g005710.3
Solyc03g111450.3	Solyc10g079510.3
Solyc11g040340.3	Solyc07g008540.3
Solyc03g080190.3	Solyc12g010840.2
Solyc07g045160.3	Solyc01g100020.4
Solyc08g078040.4	Solyc04g078810.4
Solyc10g081560.3	Solyc08g083210.3
Solyc06g011350.3	Solyc11g066930.1
Solyc11g020960.2	Solyc03g095180.3
Solyc06g074620.3	Solyc06g008980.3
Solyc03g113390.3	Solyc01g105020.3
Solyc10g055760.2	Solyc11g010920.3
Solyc03g083460.3	Solyc02g087880.3
Solyc03g078800.2	Solyc03g005260.3
Solyc09g092640.3	Solyc08g007040.3
Solyc08g081455.1	Solyc08g081390.4
Solyc09g098380.3	Solyc09g005250.3
Solyc02g091000.4	Solyc10g007840.3
Solyc12g009050.3	Solyc02g087870.3
Solyc05g056080.4	Solyc08g066180.3
Solyc01g080570.4	Solyc12g011290.2
Solyc02g089170.4	Solyc09g065840.3
Solyc12g096710.2	Solyc04g072150.3
Solyc02g084305.1	Solyc03g115540.2
Solyc05g032680.4	Solyc01g049810.4
Solyc12g005220.2	Solyc06g074900.3
Solyc12g056460.3	Solyc11g013270.2
Solyc06g053150.1	Solyc08g150148.1
Solyc06g062690.4	Solyc03g043770.4
Solyc01g098010.4	Solyc06g072710.3
Solyc04g081690.2	Solyc03g118510.3
Solyc11g010930.2	Solyc09g092050.4
Solyc02g079600.3	Solyc08g082070.3
Solyc03g111860.1	Solyc07g052610.3
Solyc01g111230.3	Solyc01g086650.3
Solyc10g085010.3	Solyc04g010060.2
Solyc09g005840.2	Solyc08g083140.4
Solyc02g150126.1	Solyc02g070230.2
Solyc05g053980.1	Solyc12g006440.2
Solyc08g062360.3	Solyc11g005150.3
Solyc05g011970.3	Solyc08g083270.3
gene-CQW56_mgp29	Solyc09g014215.2
Solyc09g030450.3	Solyc01g087290.3
Solyc04g071600.3	Solyc05g013200.1
Solyc01g009760.3	Solyc01g079770.2
Solyc02g071020.3	Solyc02g090510.3
Solyc06g030470.4	Solyc11g012610.2
Solyc07g020870.3	Solyc01g110550.3
Solyc10g052600.1	Solyc01g080750.3
Solyc03g006700.3	Solyc08g079110.4
Solyc07g005520.1	Solyc02g032960.2
Solyc07g054810.1	Solyc01g106820.3
Solyc04g077220.3	Solyc02g076950.2
Solyc04g079660.2	Solyc02g087450.3
TomatoPan023930	Solyc05g026570.3
Solyc01g107070.4	Solyc03g110960.3
Solyc01g068490.4	Solyc03g005320.3
Solyc04g078800.3	Solyc04g081320.4
Solyc07g018200.1	Solyc11g009060.2
Solyc08g075540.5.1	Solyc08g061560.3
Solyc11g070070.3	Solyc01g081480.3
Solyc02g063520.3	Solyc01g096840.3
Solyc12g007300.1	Solyc09g092270.3
Solyc01g067620.3	Solyc08g074450.3
Solyc03g113410.2	Solyc09g074880.4
Solyc04g014470.3	Solyc11g011000.2
Solyc09g011540.2	Solyc03g116250.2
Solyc12g094650.3	Solyc01g091450.3
Solyc07g053240.3	Solyc06g066160.3
Solyc12g087870.2	Solyc07g049680.4
Solyc06g050440.3	Solyc01g057200.4
Solyc10g008960.1	Solyc06g070970.3
Solyc04g077750.2	Solyc03g122080.3
Solyc11g073200.2	Solyc12g098660.3
Solyc04g054800.3	Solyc05g013870.4
Solyc10g080240.1	Solyc05g054405.1
Solyc06g082320.4	Solyc04g081755.2
Solyc02g090300.3	Solyc11g005710.2
Solyc09g082270.4	Solyc11g069540.3
Solyc02g088130.1	Solyc02g081900.4
Solyc11g065940.2	Solyc07g005930.4
Solyc02g071060.3	Solyc04g009790.4
Solyc01g109110.3	Solyc01g091920.2
Solyc05g054820.1	Solyc06g072830.4
Solyc09g007270.3	Solyc08g006790.4
Solyc03g115920.3	Solyc04g072740.3
Solyc01g079170.3	Solyc10g008510.3
Solyc02g086210.4	Solyc03g006670.4
Solyc03g116690.3	Solyc10g078510.3
Solyc06g076450.3	Solyc09g072660.4
Solyc02g083170.3	Solyc06g009770.1
Solyc05g015555.1	Solyc05g054590.4
Solyc09g008370.1	Solyc12g008580.2
Solyc05g009430.3	Solyc10g075020.3
Solyc11g068380.1	Solyc01g020495.1
Solyc06g066240.4	Solyc10g086170.1
Solyc01g099800.4	Solyc07g062730.1
Solyc01g098520.3	Solyc10g006900.3
Solyc03g026270.3	Solyc08g081260.1
Solyc12g097060.1	Solyc05g007780.3
Solyc01g079260.4	Solyc12g095850.2
Solyc07g006480.4	Solyc12g095980.2
Solyc07g051940.4	Solyc02g069070.3
Solyc01g109720.3	Solyc06g060510.2
Solyc03g116970.3	Solyc03g096870.3
Solyc05g005200.3	Solyc05g008480.4
Solyc03g118820.4	Solyc10g078160.2
Solyc03g119580.1	Solyc07g052240.3
Solyc06g035790.3	Solyc02g091350.4
Solyc06g008620.1	TomatoPan058030
Solyc04g082940.3	Solyc12g017850.2
Solyc06g064610.1	Solyc02g081920.3
Solyc09g008670.3	Solyc09g083260.4
Solyc09g009590.1	Solyc10g009570.3
Solyc10g082064.1	Solyc03g007030.3
Solyc10g085140.2	Solyc09g015470.4
Solyc07g062500.3	Solyc04g015040.3
TomatoPan066120	Solyc09g074260.1
Solyc09g009250.3	Solyc01g068250.2
Solyc02g081360.4	Solyc07g041235.1
Solyc03g120420.3	Solyc03g110990.1
Solyc09g074210.3	Solyc01g102980.3
TomatoPan012290	Solyc03g006870.3
Solyc05g024230.3	Solyc06g036340.4
Solyc02g066830.4	Solyc09g059290.4
Solyc06g053610.3	Solyc02g093400.3
Solyc04g074680.1	Solyc11g066870.3
Solyc04g078410.4	Solyc09g091430.4
Solyc11g068940.1	Solyc06g068010.3
Solyc12g087840.1	Solyc11g007250.2
Solyc05g012430.1	Solyc01g088160.4
Solyc09g098385.1	Solyc09g075750.1
Solyc01g006390.2	Solyc03g071720.4
Solyc08g016210.3	Solyc05g014150.4
Solyc06g050800.4	gene-LyesC2p018
Solyc05g006010.4	Solyc09g061420.3
Solyc10g078380.2	Solyc06g048920.4
Solyc01g103390.3	Solyc05g006930.3
Solyc07g064650.3	Solyc07g063350.3
Solyc02g150141.1	Solyc01g080810.3
Solyc03g118190.4	Solyc07g062210.4
Solyc01g086660.2	Solyc09g091970.4
Solyc10g084860.1	Solyc04g005560.3
Solyc02g091380.1	Solyc10g061970.2
Solyc09g090730.2	Solyc03g118740.3
Solyc03g122120.4	Solyc08g081770.3
Solyc02g091665.1	Solyc02g070220.3
Solyc03g097570.3	Solyc10g080490.2
Solyc12g077395.1	Solyc01g102740.3
Solyc07g056440.3	Solyc02g085770.4
Solyc01g104430.3	Solyc03g044480.3
Solyc01g150156.1	Solyc10g055630.2
Solyc03g119240.3	Solyc08g082660.2
Solyc07g019670.4	Solyc03g121440.4
Solyc02g070850.1	Solyc12g150101.1
Solyc01g108800.4	Solyc07g019650.4
Solyc05g013370.1	Solyc06g060830.3
Solyc02g077040.4	Solyc07g062040.3
Solyc04g010280.2	Solyc04g008650.4
Solyc05g050340.4	Solyc05g007850.2
Solyc08g068870.3	Solyc07g006520.3
Solyc10g086370.1	Solyc07g015860.3
Solyc10g085950.2	Solyc05g013210.3
Solyc08g080290.4	Solyc01g104280.2
Solyc02g062800.2	Solyc11g056640.3
Solyc04g012050.3	Solyc02g071810.4
Solyc04g014530.1	Solyc10g039270.2
Solyc05g008940.3	Solyc06g054140.4
Solyc08g080860.4	Solyc10g007320.3
Solyc03g093080.3	Solyc05g012790.4
Solyc10g006430.3	Solyc06g082300.4
Solyc01g081160.4	Solyc05g011820.3
Solyc01g090210.4	Solyc08g021795.1
Solyc07g008520.3	Solyc12g057090.1
Solyc05g024190.3	Solyc09g047900.2
TomatoPan018460	Solyc09g011850.4
Solyc06g072330.3	Solyc06g008330.2
Solyc02g089790.4	Solyc01g056780.3
Solyc07g008570.3	Solyc02g080320.4
Solyc12g008900.2	Solyc04g015440.4
Solyc10g080230.2	Solyc01g095240.3
Solyc10g080010.2	Solyc01g005010.4
Solyc01g109310.3	Solyc12g009110.3
Solyc01g005220.3	Solyc05g009720.3
Solyc01g010910.2	Solyc08g067330.1
Solyc06g074410.4	Solyc07g006100.4
Solyc01g010080.3	Solyc02g085100.3
Solyc03g093120.5.1	Solyc03g007700.1
Solyc01g087050.3	Solyc01g107340.4
Solyc02g091650.4	Solyc02g070790.3
Solyc05g051570.3	Solyc11g073265.1
Solyc01g105320.4	Solyc09g074310.3
Solyc03g117660.4	Solyc06g054620.4
Solyc02g086530.4	Solyc03g058430.3
Solyc07g063710.2	Solyc08g006070.4
Solyc04g009850.4	Solyc11g071890.3
Solyc03g097500.3	Solyc02g070970.1
Solyc01g087590.3	TomatoPan008690
Solyc01g107270.4	Solyc06g007760.4
Solyc02g093250.3	Solyc12g056520.3
Solyc05g055030.2	Solyc09g090840.3
Solyc05g007110.2	Solyc03g083730.1
Solyc10g085280.1	Solyc09g008640.1
Solyc05g011960.4	Solyc12g014150.3
Solyc03g117860.3	Solyc11g072280.3
Solyc09g091910.2	Solyc05g055740.4
Solyc06g071620.3	Solyc04g055230.2
Solyc01g099810.3	Solyc08g075680.4
Solyc03g113960.4	Solyc03g119280.3
TomatoPan027190	Solyc04g009210.1
Solyc01g108050.3	Solyc09g065480.2
Solyc02g069057.1	Solyc07g056270.3
Solyc10g055230.1	Solyc08g042140.3
Solyc05g045670.4	Solyc05g032660.4
Solyc04g078325.1	Solyc08g076310.3
Solyc07g006420.1	Solyc03g063650.1
Solyc02g090970.1	Solyc08g083360.3
Solyc09g047910.4	Solyc02g085520.4
Solyc09g150119.1	Solyc04g077170.3
Solyc02g071430.3	Solyc08g068290.3
Solyc02g080080.3	Solyc12g014560.3
Solyc11g012325.1	Solyc06g005350.3
TomatoPan022740	Solyc06g060140.4
Solyc05g023995.1	Solyc02g085220.4
Solyc08g078700.2	Solyc11g008050.1
Solyc06g073030.3	Solyc01g066730.4
Solyc02g079330.3	Solyc07g066460.3
Solyc06g071610.3	Solyc03g112130.1
Solyc09g082660.3	Solyc02g087150.3
Solyc09g089890.1	Solyc04g012030.3
Solyc09g073030.4	Solyc03g114310.3
Solyc02g150124.1	Solyc08g066120.4
Solyc11g017390.2	Solyc04g008450.4
Solyc06g051800.3	Solyc09g010870.4
Solyc07g052670.3	Solyc08g080670.1
Solyc08g068860.3	Solyc09g064500.3
Solyc02g071750.3	Solyc12g015710.2
Solyc01g079550.2	Solyc02g080230.3
Solyc02g014030.3	Solyc09g059460.4
Solyc12g098590.3	Solyc06g083170.3
Solyc04g079480.2	Solyc02g091290.3
Solyc03g034455.1	Solyc07g014740.3
Solyc07g017610.3	Solyc04g081230.3
Solyc12g062160.1	Solyc02g083340.4
Solyc01g101260.2	Solyc03g063390.1
Solyc08g006470.4	Solyc01g106380.2
Solyc02g090500.3	Solyc04g081540.3
Solyc12g042210.2	Solyc09g007340.4
Solyc05g050360.3	Solyc05g051900.3
Solyc02g081990.3	Solyc08g081170.4
Solyc01g005800.3	Solyc01g110340.4
Solyc03g033770.1	Solyc03g118260.3
Solyc04g081840.4	Solyc10g078280.3
Solyc11g011240.1	Solyc08g067250.4
Solyc02g036480.1	Solyc02g084960.1
Solyc03g098490.1	gene-LyesC2p012
Solyc04g011770.2	Solyc10g018780.3
Solyc02g087070.4	Solyc04g007110.4
Solyc08g005500.4	Solyc01g109690.1
Solyc03g078505.1	Solyc03g120840.3
Solyc07g056510.3	Solyc10g079290.2
Solyc05g005300.2	Solyc01g096440.4
Solyc07g042500.4	Solyc06g005340.3
Solyc03g112970.1	Solyc02g032970.4
Solyc12g005640.2	Solyc10g081470.2
Solyc07g043400.1	Solyc04g050470.4
Solyc01g110800.3	Solyc06g075000.3
Solyc10g084070.1	Solyc06g009670.3
Solyc05g010530.3	Solyc01g097070.4
Solyc01g098730.2	Solyc04g078940.3
Solyc02g085020.4	Solyc01g103100.3
Solyc01g103470.2	Solyc08g006760.4
Solyc02g083040.1	Solyc01g086930.4
Solyc05g005970.3	Solyc10g085980.2
Solyc08g007460.3	Solyc11g073260.2
Solyc02g086300.4	Solyc03g093180.1
Solyc06g048750.3	Solyc11g066250.2
Solyc09g092420.2	Solyc03g118140.3
Solyc04g005320.3	Solyc12g017970.1
Solyc06g011575.1	Solyc12g096010.3
Solyc04g077400.4	Solyc06g053830.3
Solyc07g045530.2	Solyc05g024430.3
Solyc03g112680.3	Solyc03g058470.3
Solyc06g074140.1	Solyc11g010300.2
Solyc02g071410.3	Solyc09g092110.4
Solyc02g082290.4	Solyc01g010700.3
Solyc06g084370.1	Solyc11g065760.2
Solyc01g099500.1	Solyc02g036260.4
Solyc02g081340.3	Solyc07g014640.3
Solyc11g011740.1	Solyc10g076260.2
Solyc04g079070.4	Solyc01g079750.3
Solyc07g007750.3	Solyc03g093260.3
Solyc05g032690.2	Solyc10g045320.2
Solyc03g078490.4	Solyc01g111570.3
Solyc11g072470.3	Solyc02g087350.3
Solyc02g087320.2	Solyc10g083960.2
Solyc03g122350.3	Solyc08g080780.4
Solyc06g059860.3	Solyc12g009600.2
Solyc12g038650.1	Solyc05g007450.3
Solyc02g084900.2	Solyc08g045780.4
Solyc01g100240.3	Solyc08g079240.4
Solyc01g080480.4	Solyc03g119860.3
Solyc05g052210.3	Solyc12g005280.3
Solyc03g121770.2	Solyc02g068930.4
Solyc04g040120.1	Solyc12g009310.2
Solyc08g068730.1	Solyc07g052210.2
Solyc09g074270.3	Solyc06g069450.4
Solyc12g099180.3	Solyc11g065190.3
Solyc03g118850.4	Solyc03g118370.3
Solyc12g005645.1	Solyc06g073820.3
Solyc02g061990.3	Solyc07g007680.4
Solyc01g095560.3	Solyc10g008020.3
Solyc03g116930.3	Solyc05g009370.4
Solyc03g026370.1	Solyc02g091470.3
Solyc02g083370.1	Solyc06g051200.3
Solyc06g061040.4	Solyc11g008350.2
Solyc02g093330.4	Solyc07g042260.4
Solyc02g072190.4	Solyc03g083510.4
Solyc05g008970.1	Solyc03g114130.1
Solyc11g011180.3	Solyc05g009820.4
Solyc01g080120.2	Solyc03g112670.3
Solyc04g074790.3	Solyc01g080600.4
Solyc09g014525.1	Solyc09g008040.3
Solyc04g006970.4	Solyc11g011370.2
Solyc03g032080.4	Solyc11g007160.2
Solyc05g054380.2	Solyc05g009570.3
Solyc11g011360.2	Solyc01g068280.3
Solyc02g071500.2	Solyc08g081070.3
Solyc01g097200.1	Solyc08g066850.3
Solyc04g079730.1	Solyc07g066040.1
Solyc02g061770.4	Solyc07g052220.1
Solyc11g020955.1	Solyc06g066640.3
Solyc02g069060.4	Solyc09g010430.1
Solyc08g075360.3	Solyc04g071360.4
Solyc02g031990.1	Solyc07g062543.1
Solyc11g005480.2	Solyc07g026640.3
Solyc12g010960.2	Solyc02g030130.4
Solyc05g021090.4	Solyc06g075150.3
Solyc10g018120.2	Solyc02g083410.4
Solyc12g096890.1	Solyc03g118630.3
Solyc12g098930.3	Solyc05g055350.3
Solyc01g095720.3	Solyc06g084430.4
Solyc06g071780.4	Solyc04g008570.4
Solyc02g088240.4	Solyc08g077120.2
Solyc01g102640.2	Solyc01g150166.1
Solyc02g082740.1	Solyc07g063830.3
Solyc05g051880.4	Solyc02g088390.4
Solyc03g113970.4	Solyc01g010640.3
Solyc11g008820.2	Solyc10g085080.3
Solyc09g097960.3	Solyc12g056620.2
Solyc07g056280.3	Solyc11g007930.1
Solyc12g044950.3	Solyc11g013090.2
Solyc08g067570.1	Solyc01g081320.4
Solyc12g011320.2	Solyc03g111850.3
Solyc04g040130.1	Solyc05g010340.3
Solyc06g065870.3	Solyc03g044630.2
Solyc08g079430.3	Solyc11g021365.2
Solyc07g008280.4	Solyc01g097670.4
Solyc06g035960.3	Solyc10g052650.3
Solyc02g063210.1	Solyc06g082610.4
Solyc01g010060.2	Solyc04g076390.3
Solyc01g150170.1	Solyc12g014160.3
Solyc04g025530.3	Solyc12g008490.2
Solyc02g091250.1	Solyc08g076090.3
Solyc04g071590.3	Solyc02g069630.3
Solyc02g084005.1	Solyc01g066440.3
Solyc05g051380.4	Solyc12g096820.1
Solyc12g062690.2	Solyc12g098890.2
Solyc05g055460.1	Solyc03g007050.3
TomatoPan027200	Solyc11g071720.2
Solyc01g087840.3	Solyc02g071590.3
Solyc03g044830.4	Solyc04g063340.3
Solyc02g065210.4	Solyc09g098580.3
Solyc12g038800.1	Solyc05g054610.1
Solyc04g040180.3	Solyc06g084470.4
Solyc10g085870.1	Solyc11g010350.2
Solyc05g009170.3	Solyc02g079000.4
Solyc01g088810.4	Solyc12g043020.2
Solyc12g096920.1	Solyc03g078000.3
Solyc10g006680.2	Solyc02g085290.3
Solyc07g008620.1	Solyc07g045540.4
Solyc04g016335.1	TomatoPan040560
Solyc11g071990.2	Solyc07g006000.3
Solyc03g113980.3	Solyc11g006580.3
Solyc02g089960.3	Solyc11g033283.1
Solyc07g008930.1	Solyc04g082930.3
Solyc01g067020.4	Solyc12g007120.2
Solyc07g039420.1	Solyc11g065680.1
Solyc09g011510.2	Solyc02g092950.3
Solyc07g014620.1	Solyc05g008270.3
Solyc03g033795.1	Solyc01g111350.3
Solyc02g069250.4	Solyc12g008980.3
Solyc06g075530.1	Solyc08g059760.3
Solyc11g069940.1	Solyc03g032210.3
Solyc08g005120.3	Solyc07g006170.4
Solyc04g050625.1	Solyc06g072660.4
Solyc01g008680.4	Solyc11g012450.2
Solyc04g082120.3	Solyc12g044820.3
Solyc07g055400.2	Solyc01g067640.3
Solyc05g004000.1	Solyc04g076400.3
Solyc12g036390.2	Solyc06g065390.4
Solyc06g051940.4	Solyc06g048730.3
Solyc09g091940.2	Solyc11g011020.2
Solyc12g099140.2	Solyc04g071960.3
Solyc12g009510.1	Solyc04g009530.4
Solyc04g079030.2	Solyc11g066670.1
Solyc10g080570.2	Solyc11g065240.2
Solyc05g014590.3	Solyc01g095980.3
Solyc12g098190.2	Solyc09g060215.1
Solyc01g079200.4	Solyc06g073660.3
Solyc11g064800.3	Solyc11g044530.2
TomatoPan021360	Solyc07g064330.3
Solyc10g007900.4	Solyc04g077540.4
Solyc12g096960.2	Solyc07g055140.3
Solyc04g071770.3	Solyc04g015490.4
Solyc02g086410.3	Solyc06g006000.3
Solyc05g012780.4	Solyc10g055700.2
Solyc12g013590.2	Solyc02g083540.3
Solyc03g112100.3	Solyc07g039500.4
Solyc02g067730.2	Solyc01g068620.4
Solyc03g053085.1	Solyc11g006940.3
Solyc06g075520.3	Solyc08g007180.3
Solyc11g007410.3	Solyc03g119120.3
Solyc08g080530.1	Solyc09g007200.4
Solyc04g014400.4	Solyc01g009160.2
Solyc03g007790.3	Solyc11g045215.1
Solyc04g074650.2	Solyc10g006040.1
Solyc01g099990.3	Solyc07g042440.3
Solyc01g108440.2	Solyc01g067750.3
Solyc04g051490.3	Solyc05g012120.3
Solyc03g044210.4	Solyc08g023490.4
Solyc04g072700.4	Solyc09g083380.4
Solyc10g008000.1	Solyc08g077230.3
Solyc02g032650.3	Solyc01g068020.4
Solyc02g093500.4	Solyc12g035620.2
Solyc03g025670.3	Solyc09g074930.3
Solyc07g054180.4	Solyc12g014220.3
Solyc09g005690.3	Solyc03g051810.4
Solyc05g050820.3	Solyc02g093460.4
Solyc02g064980.1	Solyc05g056520.4
Solyc05g051480.2	Solyc06g065680.3
Solyc11g066360.2	Solyc06g066550.3
Solyc04g082500.4	Solyc10g055720.2
Solyc11g045410.1	Solyc03g025230.3
Solyc04g083140.2	gene-LyesC2p088
Solyc10g007280.4	Solyc11g042950.1
Solyc11g068620.2	Solyc08g006550.4
Solyc02g091620.3	Solyc07g054490.3
Solyc02g064830.4	Solyc03g026000.4
Solyc11g071760.3	Solyc06g083070.3
Solyc06g068330.1	Solyc06g009780.4
Solyc01g108940.2	Solyc01g096480.2
Solyc10g051230.1	Solyc02g087560.1
Solyc10g086680.1	Solyc05g012620.4
Solyc08g013950.1	Solyc09g042770.4
Solyc02g085005.1	Solyc04g082290.4
Solyc02g077840.2	Solyc12g070270.2
Solyc02g079580.4	Solyc05g006130.4
Solyc02g077060.2	Solyc11g017400.2
Solyc08g006500.4	Solyc06g073090.3
Solyc09g074280.1	Solyc05g009530.3
Solyc06g074180.3	Solyc03g059170.2
Solyc08g008080.1	Solyc08g066150.1
Solyc01g057270.4	Solyc01g098640.3
Solyc01g079670.2	Solyc03g120850.4
Solyc06g006028.1	Solyc10g009580.4
Solyc08g063035.1	Solyc09g065475.1
Solyc09g091670.3	Solyc09g009910.4
Solyc06g062430.3	Solyc12g044280.2
Solyc07g062530.3	Solyc09g074940.3
Solyc02g084130.4	Solyc02g089520.2
Solyc03g032220.3	Solyc01g096400.4
Solyc06g010010.3	Solyc01g009970.3
Solyc07g041940.3	Solyc03g019670.3
Solyc09g082240.4	Solyc01g110270.3
Solyc12g070090.1	Solyc09g008130.3
Solyc11g006520.2	Solyc04g055200.3
Solyc04g071083.1	Solyc08g079880.2
Solyc05g010555.1	Solyc07g007110.4
Solyc06g053550.3	Solyc05g044630.3
Solyc04g057940.4	Solyc09g065300.4
Solyc10g079410.2	Solyc12g094700.3
Solyc06g053950.3	Solyc11g073270.1
Solyc07g052470.3	Solyc10g049890.3
Solyc06g084170.3	Solyc08g005000.4
Solyc03g114480.4	Solyc02g088450.4
Solyc10g008150.1	Solyc01g104490.3
Solyc01g106340.3	Solyc10g078250.1
Solyc02g083850.3	Solyc09g074650.3
Solyc09g011980.1	Solyc03g115815.1
Solyc10g005430.4	Solyc03g005460.4
Solyc08g082980.2	Solyc11g066410.2
Solyc09g015380.1	Solyc01g096360.3
Solyc05g008050.3	Solyc10g008320.1
Solyc10g051240.1	Solyc06g051300.3
Solyc01g107825.1	Solyc01g110960.4
Solyc05g009180.1	Solyc05g053660.3
Solyc11g008530.3	Solyc12g094570.1
Solyc01g067330.3	Solyc10g081240.3
Solyc04g077280.3	Solyc01g100650.3
Solyc10g082020.2	Solyc07g025170.3
TomatoPan067450	Solyc09g065180.3
Solyc07g052770.2	Solyc09g059440.1
Solyc02g084290.3	Solyc05g006070.4
Solyc10g083690.3	Solyc12g027770.3
Solyc09g082220.1	Solyc02g077090.4
Solyc05g053380.4	Solyc08g083350.4
Solyc05g006870.3	Solyc04g082840.4
Solyc12g098450.2	Solyc06g048960.4
Solyc02g031940.3	Solyc06g074800.1
Solyc03g098710.1	Solyc01g087850.2
Solyc05g012850.3	Solyc03g045140.4
Solyc02g070070.1	Solyc09g082450.1
Solyc01g008650.3	Solyc04g012060.3
Solyc02g031950.3	Solyc03g096800.4
Solyc10g051120.3	Solyc10g084040.2
Solyc12g006040.3	Solyc10g085150.2
Solyc07g009470.3	Solyc05g014275.2
Solyc02g089920.1	Solyc08g067320.3
Solyc07g006370.1	Solyc07g041180.4
Solyc07g052790.3	Solyc07g006360.1
Solyc11g073060.3	Solyc03g078080.4
Solyc01g091840.4	Solyc09g007570.3
Solyc12g096880.3	Solyc02g090070.3
Solyc01g005780.1	Solyc11g066380.3
Solyc03g111997.1	Solyc08g006540.4
Solyc07g065160.4	Solyc03g121260.3
Solyc08g080620.1	Solyc10g018260.1
Solyc07g051860.1	Solyc05g053490.4
Solyc09g018460.1	Solyc04g079340.3
Solyc01g087990.3	Solyc09g082500.4
Solyc10g086380.1	Solyc02g072450.4
Solyc10g083230.1	Solyc08g048240.4
Solyc10g008180.2	Solyc01g109100.2
Solyc09g091000.4	Solyc01g094050.1
Solyc07g056200.3	Solyc01g087390.2
Solyc06g071690.3	Solyc07g064950.3
Solyc05g052280.3	Solyc11g006930.3
Solyc04g009860.4	Solyc03g117570.3
Solyc02g072400.1	Solyc11g007940.2
Solyc05g050810.4	Solyc10g008060.4
Solyc09g031880.3	Solyc02g081910.2
Solyc02g066800.3	Solyc08g080220.3
Solyc03g111530.4	Solyc01g111020.3
Solyc05g054650.1	Solyc02g094100.4
Solyc01g006950.3	Solyc08g078490.4
Solyc04g056713.1	Solyc04g055160.3
Solyc10g050880.2	Solyc07g005370.4
Solyc07g063320.3	Solyc08g077990.3
Solyc01g094380.2	Solyc11g031970.2
Solyc02g062790.3	Solyc01g086820.4
Solyc11g006030.1	Solyc10g082000.3
Solyc08g007830.1	Solyc03g097380.4
Solyc02g062817.1	gene-LyesC2p083
TomatoPan066930	Solyc04g008880.4
Solyc10g076370.3	Solyc05g051450.2
Solyc04g079780.4	Solyc06g065970.1
Solyc12g013600.3	Solyc01g006220.3
Solyc06g069040.4	Solyc08g081480.3
Solyc03g081250.3	Solyc01g068360.4
Solyc10g076510.2	Solyc03g083060.3
Solyc02g071970.1	Solyc01g068470.4
TomatoPan058230	Solyc09g065010.4
Solyc02g089630.3	Solyc03g007890.3
Solyc09g005830.1	Solyc02g070950.1
Solyc10g011990.1	gene-LyesC2p009
Solyc02g069055.1	Solyc05g056050.3
Solyc07g040890.1	Solyc04g008720.4
Solyc01g107120.3	Solyc02g021430.1
Solyc09g005570.3	Solyc04g008600.4
Solyc00g500268.1_35	Solyc06g072700.3
Solyc06g050140.1	Solyc09g013100.3
Solyc04g064710.3	Solyc04g063360.3
Solyc01g058325.1	Solyc03g098070.3
Solyc10g005460.3	Solyc01g009080.4
Solyc05g046290.3	TomatoPan043060
Solyc01g108513.1_1	Solyc01g079580.3
Solyc07g063770.3	Solyc01g150176.1
Solyc12g049030.1	Solyc08g043180.3
Solyc04g007330.3	Solyc06g068230.4
Solyc04g079240.3	Solyc06g073540.4
Solyc08g076050.4	Solyc09g018690.4
Solyc03g078360.1	Solyc02g070000.4
Solyc01g097220.3	Solyc01g058390.3
Solyc02g091630.1	Solyc06g062840.4
Solyc07g039410.3	Solyc04g045530.4
Solyc03g113600.4	Solyc03g006430.3
Solyc12g089385.1	Solyc03g119450.3
Solyc04g079470.3	Solyc07g064970.4
Solyc04g055000.3	Solyc12g006260.1
Solyc02g063440.3	Solyc07g025520.3
Solyc03g095940.1	Solyc09g018890.3
Solyc01g008500.4	Solyc06g008030.3
Solyc02g086270.4	Solyc03g062930.3
Solyc01g088200.4	Solyc09g091650.3
Solyc07g009520.2	Solyc05g026140.4
Solyc06g009960.3	Solyc04g071930.4
Solyc06g084820.2	Solyc06g068480.3
Solyc11g012320.3	Solyc09g098590.4
Solyc04g078110.1	Solyc03g111620.1
Solyc03g097580.4	Solyc03g118640.3
Solyc03g119310.3	Solyc05g053000.1
Solyc02g077370.1	Solyc08g006830.3
Solyc05g050350.2	Solyc12g039170.1
Solyc11g007460.1	Solyc03g120430.3
Solyc11g011330.2	Solyc01g096450.4
Solyc10g050460.1	Solyc03g062790.3
Solyc05g005450.2	Solyc01g096040.4
Solyc09g005180.4	Solyc12g010540.1
Solyc01g107790.2	Solyc11g013770.2
Solyc07g005780.2	Solyc02g086980.3
Solyc08g013805.2	Solyc07g006810.3
Solyc01g081270.2	Solyc03g115050.3
Solyc07g056500.4	Solyc11g073020.3
Solyc07g065410.1	Solyc09g010210.3
Solyc02g089860.1	Solyc02g076750.3
Solyc02g094000.1	Solyc06g074890.1
Solyc11g068370.3	Solyc03g059270.4
Solyc01g103060.4	Solyc11g072840.1
Solyc04g008150.3	Solyc05g007910.3
Solyc07g064720.3	Solyc06g005820.3
TomatoPan044010	Solyc11g065830.2
Solyc09g074430.4	Solyc04g054190.3
Solyc03g117330.4	Solyc08g048550.3
Solyc02g079140.2	Solyc06g051130.1
Solyc03g007200.2	Solyc07g045300.4
Solyc01g108040.1	Solyc07g015980.4
Solyc08g014010.4	Solyc05g005760.4
Solyc03g006150.2	Solyc03g006970.1
Solyc12g042730.1	Solyc04g049360.3
Solyc09g005560.4	Solyc04g072036.1
Solyc04g051297.1	Solyc11g071960.2
Solyc11g020290.3	Solyc02g078950.4
Solyc05g051180.3	Solyc01g102520.4
Solyc04g008130.3	Solyc04g051580.4
Solyc01g006930.3	Solyc01g079850.3
Solyc03g019710.3	Solyc10g009030.4
Solyc04g076600.3	Solyc01g007880.4
Solyc09g082900.3	Solyc01g079090.4
Solyc12g097000.2	Solyc09g098290.3
Solyc02g093420.4	Solyc02g083620.3
Solyc09g089790.3	Solyc08g082200.3
Solyc11g044840.2	Solyc11g072490.2
Solyc02g076980.5.1	Solyc06g068220.3
Solyc02g090045.1	Solyc01g081460.3
Solyc06g033850.3	Solyc06g069150.1
Solyc10g006690.4	Solyc01g111990.3
Solyc08g076010.4	Solyc12g099940.2
TomatoPan005950	Solyc07g045310.4
Solyc10g085130.2	Solyc04g008110.3
Solyc11g072623.1	Solyc08g061140.3
Solyc09g083360.3	Solyc04g082740.4
Solyc01g108220.3	Solyc11g022600.2
Solyc02g087990.4	Solyc09g008260.3
Solyc06g074320.3	Solyc10g051110.1
Solyc02g071360.4	Solyc06g084580.1
Solyc04g072070.3	Solyc10g080080.3
Solyc08g016220.1	Solyc10g011880.1
Solyc02g080040.4	Solyc09g011250.3
Solyc12g042793.1	Solyc02g070990.1
Solyc12g009130.3	Solyc01g105540.4
Solyc02g079530.4	Solyc01g090180.4
Solyc04g082830.3	Solyc07g061900.3
Solyc02g071560.4	Solyc09g075900.3
Solyc11g030730.2	Solyc06g061130.4
Solyc08g062690.2	Solyc09g065160.4
Solyc06g084760.3	Solyc01g091330.4
Solyc06g060700.1	Solyc10g081280.2
Solyc04g014855.1	Solyc06g082750.3
Solyc06g074360.4	Solyc03g117850.4
Solyc01g108540.3	Solyc02g092790.3
Solyc10g076480.2	Solyc01g006130.4
Solyc06g006020.3	Solyc10g080040.3
Solyc05g016180.3	Solyc07g048080.4
Solyc09g030370.3	Solyc08g006990.3
Solyc03g006210.2	Solyc01g095680.2
Solyc09g090180.1	Solyc07g062580.4
Solyc07g045000.4	Solyc02g081300.3
Solyc01g073890.3	Solyc08g007950.3
Solyc02g063020.3	Solyc10g085330.2
Solyc07g005380.4	Solyc01g110130.3
Solyc03g005140.2	Solyc10g017850.3
Solyc10g018340.1	Solyc06g007990.4
Solyc09g011550.3	Solyc06g064490.2
Solyc12g011200.3	Solyc03g117510.4
Solyc04g014645.1	Solyc03g058190.3
Solyc04g078930.4	Solyc10g080390.2
Solyc02g071130.4	Solyc02g071190.4
Solyc05g007950.4	Solyc02g079270.4
Solyc08g059710.4	Solyc03g116800.4
Solyc11g010280.1	Solyc03g059180.4
Solyc02g071090.3	Solyc12g055970.3
Solyc12g042890.2	Solyc06g007910.4
Solyc02g030510.1	Solyc03g034170.4
Solyc03g096070.3	Solyc09g015520.3
Solyc09g089580.4	Solyc01g009990.3
Solyc03g033840.4	Solyc09g011300.3
Solyc05g047580.4	Solyc01g103030.3
Solyc11g006630.1	Solyc03g112060.3
Solyc06g068600.3	Solyc01g009670.4
Solyc09g010160.3	Solyc04g082750.3
Solyc09g011990.1	Solyc03g119960.3
Solyc04g007030.4	Solyc11g010480.2
Solyc08g075940.4	Solyc09g010930.4
Solyc05g012740.2	gene-LyesC2p061
Solyc02g084260.3	Solyc12g049510.3
Solyc06g063390.3	Solyc04g053120.3
Solyc01g098790.2	Solyc04g009730.4
Solyc09g082700.2	Solyc03g063560.3
Solyc07g009410.4	Solyc04g080800.4
Solyc06g075480.4	Solyc12g096100.2
Solyc02g088200.4	Solyc02g070980.1
Solyc07g055670.1	Solyc01g103750.4
Solyc11g069880.1	Solyc04g050440.3
Solyc01g105190.4	Solyc03g113280.3
Solyc06g069650.4	Solyc02g070800.2
[truncated: 1,775 more rows]
