# Supplementary material for: Genetic–epigenetic interplay in the determination of plant 3D genome organization
Source: Nucleic Acids Res. 2024 Aug 16;52(17):10220–34. doi: 10.1093/nar/gkae690 (PMC11417408; doi:10.1093/nar/gkae690)
Supplement: gkae690_Supplemental_Files [file gkae690_supplemental_files.zip › Supplementary Table 3.xlsx]

## Sheet: Up & down regulated TEs
Up regulated TEs					Down regulated TEs
ID	Classification	log2FoldChange	padj		ID	Classification	log2FoldChange	padj		Supplementary Table S3: Differential expression of up-regulated and down-regulated transposable elements (TEs) with detailed classification by their corresponding superfamilies. The padj value was calculated using the DESeq2 R package with default parameters.
TE_00002366_328538	Mutator	5.02447	0.0489065		TE_00000357_738066	Unknown	-4.90955	4.77e-27
TE_00002037_228626	CACTA	4.91354	0.0493277		TE_00001586_276917	DNA_Helitron	-5.76591	4.02e-23
TE_00003365_689443	Mutator	5.03261	0.0499145		TE_00002637_178696	hAT	-8.18578	5.83e-21
TE_00002871_475876	Mutator	4.96556	0.047332		TE_00001178_567360	Unknown	-3.03162	5.82e-18
TE_00003483_169184	CACTA	4.9186	0.0478153		TE_00003565_LTR_682525	LTR_Gypsy	-3.4834	3.54e-17
TE_00003380_69951	DNA_Helitron	4.92817	0.048022		TE_00000367_513542	Unknown	-3.82593	7.68e-17
TE_00002792_818800	DNA_Helitron	4.93224	0.0478061		TE_00000279_513543	Unknown	-3.31029	7.11e-14
TE_00002308_344107	CACTA	5.04571	0.0479275		TE_00000367_847980	Unknown	-3.62204	1.91e-12
TE_00003380_193114	DNA_Helitron	4.95097	0.0470169		TE_00001693_847945	DNA_Helitron	-2.70006	9.68e-12
TE_00002871_615186	Mutator	4.92339	0.0477879		TE_00000502_847975	Unknown	-3.17504	1.95e-11
TE_00004128_LTR_329540	LTR_Gypsy	4.96556	0.047332		TE_00002815_577385	DNA_Helitron	-3.02432	5.29e-11
TE_00003380_80109	DNA_Helitron	4.91837	0.048022		TE_00004219_LTR_387903	LTR_Gypsy	-3.7439	1.03e-10
TE_00000381_511915	Unknown	5.02393	0.0477879		TE_00000296_513540	Unknown	-3.23513	1.15e-10
TE_00002833_LTR_783157	LTR_Gypsy	4.91837	0.048022		TE_00000666_245693	Unknown	-3.76635	1.62e-10
TE_00002622_334816	Mutator	4.94152	0.0475866		TE_00000296_513538	Unknown	-3.11849	1.92e-10
TE_00000757_733241	Unknown	1.59565	0.0483311		TE_00000367_611698	Unknown	-4.53935	1.92e-10
TE_00003149_LTR_248616	LTR_Copia	4.25322	0.0475627		TE_00001536_513539	DNA_Helitron	-3.09141	2.03e-10
TE_00004128_LTR_329526	LTR_Gypsy	4.91837	0.048022		TE_00001449_3464	Unknown	-3.67551	2.28e-10
TE_00003416_745900	Tc1-Mariner	4.95538	0.0490385		TE_00001664_457638	DNA_Helitron	-5.38027	2.41e-10
TE_00002388_LTR_667126	LTR_Copia	4.92817	0.048022		TE_00000005_59491	Unknown	-3.8374	4.44e-10
TE_00001668_246883	DNA_Helitron	4.9555	0.0473579		TE_00000367_513541	Unknown	-3.07626	1.83e-09
TE_00003240_LTR_273808	LTR_Gypsy	4.9138	0.0483073		TE_00000762_781259	Unknown	-4.23744	2.18e-09
TE_00002678_196351	Mutator	4.96996	0.0476211		TE_00000296_121708	Unknown	-3.12823	2.23e-09
TE_00002101_820735	CACTA	4.9277	0.0473066		TE_00001779_INT_216997	LTR_unknown	-2.907	2.64e-09
TE_00004387_INT_678148	LTR_Gypsy	4.28238	0.0462254		TE_00001663_847917	Mutator	-2.17714	2.85e-09
chr4_15569541..15579992_471845	LTR_Gypsy	4.9277	0.0473066		TE_00000762_121731	Unknown	-2.86135	4.88e-09
TE_00003729_14700	Mutator	4.9138	0.0483073		TE_00003117_35699	Mutator	-4.20059	8.6e-09
TE_00003511_LTR_3812	LTR_unknown	4.92292	0.0483311		TE_00001650_276913	DNA_Helitron	-4.62236	2.37e-08
TE_00004396_646480	DNA_Helitron	4.97907	0.0462254		TE_00002081_654187	Mutator	-2.18526	2.89e-08
TE_00003363_INT_669764	LTR_Gypsy	4.93224	0.0478061		TE_00003574_INT_847941	LTR_Gypsy	-3.29581	5.52e-08
TE_00002528_382397	CACTA	4.97907	0.0462254		TE_00000683_847947	Unknown	-2.21552	6.16e-08
TE_00004420_548060	Mutator	4.9277	0.0473066		TE_00000296_847976	Unknown	-2.86315	7.19e-08
TE_00002977_INT_285155	LTR_Copia	5.20648	0.0475664		TE_00004010_736601	MITE	-3.09336	8.03e-08
TE_00003479_LTR_77086	LTR_Gypsy	4.90919	0.049296		TE_00001758_245283	Tc1-Mariner	-5.54495	8.28e-08
TE_00003662_INT_591374	LTR_Gypsy	4.93698	0.0469613		TE_00003574_INT_847940	LTR_Gypsy	-2.53337	1.14e-07
TE_00001164_337489	Unknown	5.00705	0.0466726		TE_00000502_513535	Unknown	-2.29523	1.42e-07
TE_00003986_INT_818577	LTR_Copia	5.08029	0.0457237		TE_00000666_847953	Unknown	-2.1127	2.99e-07
TE_00003736_LTR_468643	LTR_Gypsy	4.92749	0.049444		TE_00001703_509385	Mutator	-6.06407	3e-07
TE_00003135_757119	PIF-Harbinger	4.96936	0.0493277		TE_00003820_387904	hAT	-5.79578	4.01e-07
TE_00002122_201219	PIF-Harbinger	4.9186	0.0478153		TE_00001980_659089	Mutator	-3.50817	5.35e-07
TE_00003568_LTR_60372	LTR_Gypsy	5.01969	0.0471679		TE_00000665_104622	Unknown	-2.83065	6.61e-07
TE_00003089_59760	PIF-Harbinger	5.03261	0.0499145		TE_00000502_217702	Unknown	-8.80229	1.19e-06
TE_00001981_631025	CACTA	4.95079	0.0477111		TE_00000541_542530	Unknown	-3.15979	1.21e-06
TE_00002562_779421	DNA_Helitron	4.93295	0.0488513		TE_00001668_860875	DNA_Helitron	-4.82241	1.24e-06
TE_00001956_59865	CACTA	4.9747	0.0455039		TE_00000296_513534	Unknown	-2.03903	1.44e-06
TE_00003238_INT_768348	LTR_Copia	4.96556	0.047332		TE_00001556_805096	DNA_Helitron	-3.02764	1.52e-06
TE_00001989_81874	DNA_Helitron	2.58229	0.0470195		TE_00003793_615408	DNA_Helitron	-2.70446	1.71e-06
TE_00004225_INT_831445	LTR_Gypsy	5.02454	0.0454357		TE_00003720_183261	CACTA	-2.00259	2.09e-06
TE_00003979_INT_542729	LTR_Gypsy	4.95575	0.0478061		TE_00002978_INT_91225	LTR_unknown	-3.42121	2.09e-06
TE_00002403_561983	CACTA	4.96556	0.047332		TE_00000666_847954	Unknown	-3.0408	2.15e-06
TE_00003565_LTR_406871	LTR_Gypsy	4.93698	0.0469613		TE_00000279_513544	Unknown	-2.53465	2.17e-06
TE_00004394_825767	DNA_Helitron	5.21463	0.0466909		TE_00003181_INT_623436	LTR_unknown	-2.2966	2.39e-06
TE_00003562_INT_547365	LTR_unknown	4.97907	0.0462254		TE_00001572_152817	Tc1-Mariner	-2.20983	3.66e-06
TE_00003105_INT_212839	LTR_Gypsy	4.97907	0.0462254		TE_00000666_121727	Unknown	-2.2146	3.79e-06
TE_00003665_INT_263290	LTR_Copia	4.92292	0.0483311		TE_00003020_530610	MITE	-4.54453	4.62e-06
TE_00003686_586341	CACTA	5.04218	0.048022		TE_00001515_738078	DNA_Helitron	-3.84187	4.76e-06
TE_00000361_667080	Unknown	4.9138	0.0483073		TE_00001080_121716	Unknown	-4.48703	5.04e-06
TE_00003979_INT_217099	LTR_Gypsy	4.9372	0.0467912		TE_00001592_815420	CACTA	-2.39969	5.43e-06
TE_00002230_261681	PIF-Harbinger	4.94647	0.0469613		TE_00004118_104337	Mutator	-2.67744	5.51e-06
TE_00002552_351457	Mutator	4.93245	0.0467943		TE_00000666_682733	Unknown	-2.48452	6.34e-06
TE_00003313_LTR_195428	LTR_Gypsy	4.93245	0.0467943		TE_00001080_238111	Unknown	-2.47844	8.16e-06
TE_00003549_INT_387256	LTR_Gypsy	4.94647	0.0469613		TE_00002555_226321	LTR_Copia	-2.65483	8.85e-06
TE_00000079_752378	Unknown	4.9138	0.0483073		TE_00000762_847952	Unknown	-4.49466	9.35e-06
TE_00001978_LTR_428387	LTR_unknown	5.04597	0.0444506		TE_00001522_99917	DNA_Helitron	-1.76466	9.43e-06
TE_00002489_822595	DNA_Helitron	4.92339	0.0477879		TE_00003285_593795	MITE	-3.17765	9.45e-06
TE_00003884_851587	Mutator	4.92793	0.0470195		TE_00001699_183120	CACTA	-2.72103	1.11e-05
TE_00004380_INT_753887	LTR_Gypsy	5.09851	0.044549		TE_00002751_246706	PIF-Harbinger	-1.81983	1.14e-05
TE_00004045_19426	Mutator	4.9186	0.0478153		TE_00002568_104335	MITE	-3.43671	1.28e-05
TE_00003964_INT_89380	LTR_Gypsy	4.93245	0.0467943		TE_00004329_INT_58577	LTR_Gypsy	-2.4641	1.31e-05
TE_00002645_LTR_575997	LTR_Gypsy	4.94152	0.0475866		TE_00000367_121705	Unknown	-3.11421	1.32e-05
TE_00002214_488683	CACTA	4.92339	0.0477879		TE_00000666_121730	Unknown	-3.19002	1.39e-05
TE_00003698_INT_616081	LTR_Copia	4.98808	0.0449342		TE_00000666_121723	Unknown	-1.88633	1.59e-05
TE_00001761_90954	Mutator	3.43632	0.0468911		TE_00003395_INT_599243	LTR_Copia	-2.52288	1.81e-05
TE_00001834_31740	CACTA	4.96061	0.04979		TE_00000005_216553	Unknown	-6.85561	2.02e-05
TE_00004216_358034	Mutator	4.90896	0.049296		TE_00003078_276916	CACTA	-5.45107	2.18e-05
TE_00003798_350932	Mutator	4.95575	0.0478061		TE_00004426_660597	MITE	-3.42794	2.28e-05
TE_00000005_792257	Unknown	4.31474	0.0462744		TE_00003299_248608	Tc1-Mariner	-2.23701	2.5e-05
TE_00002260_666626	Mutator	4.9461	0.0488962		TE_00003117_530189	Mutator	-4.88216	2.87e-05
TE_00003549_INT_842838	LTR_Gypsy	4.96479	0.0483899		TE_00002553_375064	MITE	-4.71372	2.93e-05
TE_00003884_15262	Mutator	4.9555	0.0473579		TE_00000541_492437	Unknown	-3.04566	3e-05
TE_00002945_866477	CACTA	4.94227	0.0491094		TE_00003779_387908	MITE	-5.43618	3.33e-05
TE_00001307_317111	PIF-Harbinger	4.93245	0.0467943		TE_00002937_INT_58574	LTR_Gypsy	-2.49352	3.69e-05
TE_00004153_562355	Mutator	4.26602	0.0498275		TE_00004102_INT_516518	LTR_Gypsy	-7.17392	3.87e-05
TE_00002380_INT_740513	LTR_Copia	3.21657	0.0453097		TE_00002833_LTR_58570	LTR_Gypsy	-1.9986	3.93e-05
TE_00000372_260717	Mutator	4.98436	0.0452103		TE_00001813_INT_737250	LTR_unknown	-1.95631	3.95e-05
TE_00001248_256919	Unknown	4.94676	0.0483304		TE_00003797_386319	CACTA	-4.52721	4.28e-05
TE_00004002_119164	Mutator	4.96026	0.0479323		TE_00002081_255495	Mutator	-3.64104	4.44e-05
TE_00002171_786034	Mutator	4.99702	0.0439925		TE_00003452_382327	CACTA	-1.688	4.62e-05
TE_00003622_223607	Mutator	5.02883	0.0445905		TE_00001663_121714	Mutator	-1.81992	4.62e-05
TE_00004329_INT_62891	LTR_Gypsy	4.97496	0.0445404		TE_00001719_176893	DNA_Helitron	-1.78151	4.79e-05
TE_00000014_114799	CACTA	4.92793	0.0470195		TE_00004335_INT_395473	LTR_unknown	-2.7586	4.81e-05
TE_00004307_578471	Mutator	4.93747	0.0478061		TE_00001596_738830	DNA_Helitron	-3.34455	5.11e-05
TE_00000829_668881	Unknown	4.91837	0.048022		TE_00001519_370305	DNA_Helitron	-3.77093	5.62e-05
TE_00001792_LTR_52485	LTR_Gypsy	5.14875	0.0459514		TE_00000548_795457	Unknown	-2.15246	5.84e-05
TE_00003036_626720	Mutator	4.94647	0.0469613		TE_00001921_LTR_58581	LTR_unknown	-2.67573	6e-05
TE_00003054_721258	DNA_Helitron	5.18116	0.0498064		TE_00000666_660468	Unknown	-7.071	6.51e-05
TE_00002081_727540	Mutator	4.96005	0.0482019		TE_00003598_316607	hAT	-3.95538	6.59e-05
TE_00002975_LTR_445113	LTR_unknown	4.93224	0.0478061		TE_00004269_682528	Mutator	-3.30729	6.79e-05
TE_00002773_INT_598004	LTR_Gypsy	5.04571	0.0479275		TE_00001685_387910	CACTA	-3.59017	7.08e-05
TE_00003884_336346	Mutator	4.92316	0.0473081		TE_00000665_104623	Unknown	-2.9339	7.59e-05
TE_00002122_494402	PIF-Harbinger	4.93245	0.0467943		TE_00004329_INT_58579	LTR_Gypsy	-2.49069	7.61e-05
TE_00003813_132618	PIF-Harbinger	4.9658	0.0470195		TE_00001953_5167	DNA_Helitron	-2.77341	7.75e-05
TE_00003565_LTR_119989	LTR_Gypsy	4.93698	0.0469613		TE_00001626_378273	DNA_Helitron	-2.53606	8.16e-05
TE_00002525_551296	Mutator	5.00246	0.0449183		TE_00001693_98611	DNA_Helitron	-1.87225	8.19e-05
TE_00003019_786069	Mutator	4.94624	0.0469613		TE_00003285_104336	MITE	-2.60951	8.43e-05
TE_00003196_265733	CACTA	5.04161	0.0441846		TE_00003452_382329	CACTA	-1.71392	9.07e-05
TE_00003775_LTR_283587	LTR_Gypsy	4.94152	0.0475866		TE_00002193_INT_403701	LTR_Gypsy	-3.10458	9.82e-05
TE_00004241_LTR_853415	LTR_unknown	4.94647	0.0469613		TE_00003428_INT_394749	LTR_Copia	-2.63645	9.96e-05
TE_00003036_579412	Mutator	5.02804	0.0457225		TE_00004387_INT_691877	LTR_Gypsy	-2.10443	9.97e-05
TE_00003240_LTR_62059	LTR_Gypsy	4.92292	0.0483311		TE_00000005_133112	Unknown	-4.67866	0.00011047
TE_00003845_613753	LTR_Copia	4.91837	0.048022		TE_00001743_102202	DNA_Helitron	-3.68647	0.000116969
TE_00004124_260524	DNA_Helitron	4.93245	0.0467943		TE_00002184_551880	CACTA	-2.46201	0.000122119
TE_00003224_269055	DNA_Helitron	4.9138	0.0483073		TE_00003927_885826	Tc1-Mariner	-4.26745	0.000128171
TE_00001676_410419	Mutator	4.92316	0.0473081		TE_00001596_738832	DNA_Helitron	-2.97185	0.000136531
TE_00002920_INT_19539	LTR_Copia	2.22203	0.0469613		TE_00003565_LTR_58566	LTR_Gypsy	-2.52585	0.000142358
TE_00001586_747982	DNA_Helitron	4.93245	0.0467943		TE_00004409_LTR_367387	LTR_Gypsy	-2.49179	0.000146668
TE_00003178_577469	DNA_Helitron	5.01918	0.0456726		TE_00000666_143567	Unknown	-2.09701	0.000149713
TE_00000538_344108	Unknown	4.96061	0.04979		TE_00002759_527592	Mutator	-6.89234	0.000155878
TE_00003967_INT_667128	LTR_Copia	4.9138	0.0483073		TE_00003964_INT_13580	LTR_Gypsy	-4.19547	0.000167434
TE_00001978_LTR_409041	LTR_unknown	2.26672	0.0468854		TE_00003242_403698	Mutator	-2.503	0.000169865
TE_00003706_INT_614883	LTR_unknown	5.01918	0.0456726		TE_00000666_738760	Unknown	-2.08052	0.000178668
TE_00004286_INT_77496	LTR_Copia	4.3048	0.0444276		TE_00004016_INT_202638	LTR_Gypsy	-1.75961	0.000192675
TE_00002206_LTR_506635	LTR_Gypsy	4.98373	0.0439018		TE_00002828_INT_173744	LTR_unknown	-1.6762	0.000194669
TE_00002415_INT_219127	LTR_unknown	4.25597	0.047046		TE_00003736_LTR_47764	LTR_Gypsy	-2.81178	0.000194669
TE_00004251_428022	LTR_Gypsy	5.04161	0.0441846		TE_00004409_LTR_202639	LTR_Gypsy	-1.70524	0.000203604
TE_00001998_LTR_202772	LTR_Gypsy	4.9372	0.0467912		TE_00001165_733987	Unknown	-2.43686	0.000205725
TE_00002562_571812	DNA_Helitron	4.9372	0.0467912		TE_00000540_217705	Unknown	-2.4285	0.000209081
TE_00003729_544913	Mutator	4.93245	0.0467943		TE_00001821_INT_660701	LTR_Copia	-2.47521	0.000212388
TE_00003800_LTR_744274	LTR_Copia	4.95097	0.0470169		TE_00003299_104339	Tc1-Mariner	-2.68354	0.000214753
chr3_23456410..23465548_407551	LTR_Gypsy	5.02909	0.0443347		TE_00004385_LTR_870402	LTR_Copia	-1.73642	0.000231031
TE_00001760_282731	DNA_Helitron	4.90919	0.049296		TE_00003247_311152	Mutator	-5.58643	0.00023256
TE_00001859_LTR_535410	LTR_Copia	4.92339	0.0477879		TE_00003387_INT_248813	LTR_Copia	-3.21677	0.00024054
TE_00003353_403880	CACTA	4.9186	0.0478153		TE_00002820_INT_409469	LTR_Copia	-3.48508	0.00025521
TE_00004363_LTR_181023	LTR_Gypsy	2.76932	0.0469876		TE_00003824_884485	CACTA	-2.67797	0.000261372
TE_00003054_768180	DNA_Helitron	4.94624	0.0469613		TE_00002037_155527	CACTA	-2.60697	0.000289466
TE_00003729_571813	Mutator	4.9372	0.0467912		TE_00001687_245735	CACTA	-2.40287	0.000294229
TE_00002523_LTR_225520	LTR_Gypsy	4.96061	0.04979		TE_00003867_INT_320664	LTR_unknown	-6.79452	0.000304413
TE_00001978_LTR_11801	LTR_unknown	4.93245	0.0467943		TE_00000683_881239	Unknown	-2.49072	0.00032188
TE_00004045_600667	Mutator	4.96107	0.048131		TE_00000666_847962	Unknown	-3.86602	0.000322908
TE_00003549_INT_339738	LTR_Gypsy	4.92292	0.0483311		TE_00001963_LTR_764418	LTR_Gypsy	-4.60828	0.00033656
TE_00003300_INT_698555	LTR_Gypsy	4.98449	0.0483899		TE_00002789_246505	MITE	-4.72752	0.000348296
TE_00000713_158101	Unknown	4.91837	0.048022		TE_00000600_200562	Unknown	-3.77573	0.000349101
TE_00002191_LTR_128253	LTR_Gypsy	5.04161	0.0441846		TE_00001298_100501	Unknown	-1.7158	0.000351761
TE_00002037_63269	CACTA	4.93698	0.0469613		TE_00003795_LTR_623440	LTR_unknown	-2.56407	0.000355989
TE_00002645_LTR_451330	LTR_Gypsy	5.09732	0.0446194		TE_00000005_332239	Unknown	-1.84757	0.000357641
TE_00002037_40767	CACTA	4.94172	0.046716		TE_00003570_522180	Mutator	-2.35807	0.000358291
TE_00001921_LTR_464083	LTR_unknown	4.94197	0.0472364		TE_00001596_738831	DNA_Helitron	-2.84777	0.000365841
TE_00000123_578040	Unknown	4.92793	0.0470195		TE_00004090_247006	MITE	-2.75318	0.00036985
TE_00003054_822731	DNA_Helitron	4.9372	0.0467912		TE_00000005_779564	Unknown	-2.414	0.000385397
TE_00003224_129364	DNA_Helitron	4.99334	0.0432612		TE_00000494_369779	Unknown	-1.29196	0.000385825
TE_00003706_INT_233803	LTR_unknown	5.01136	0.0449021		TE_00003986_INT_636692	LTR_Copia	-1.85221	0.00039854
TE_00004124_794545	DNA_Helitron	4.98373	0.0439018		TE_00004371_LTR_68735	LTR_Gypsy	-1.65027	0.000406196
TE_00002171_277042	Mutator	4.95627	0.0497843		TE_00000005_614008	Unknown	-6.70906	0.000414217
TE_00001963_LTR_294592	LTR_Gypsy	4.9461	0.0488962		TE_00004208_561988	CACTA	-4.89803	0.00044719
TE_00002064_INT_16558	LTR_Copia	4.9461	0.0488962		TE_00003300_INT_614658	LTR_Gypsy	-4.89024	0.000465382
TE_00003380_137233	DNA_Helitron	4.93224	0.0478061		TE_00001602_241963	CACTA	-3.29187	0.000468947
TE_00001988_114711	CACTA	4.95126	0.0479323		TE_00004240_LTR_682526	LTR_Gypsy	-3.63249	0.000492203
TE_00004251_INT_664598	LTR_Gypsy	5.02437	0.0449021		TE_00001577_610167	CACTA	-1.86046	0.000543613
TE_00003706_INT_288207	LTR_unknown	4.96512	0.0497475		TE_00000946_91261	Unknown	-6.61279	0.000547238
TE_00003729_496462	Mutator	4.92339	0.0477879		TE_00003387_INT_248806	LTR_Copia	-3.17322	0.000552186
TE_00002158_858646	DNA_Helitron	4.96005	0.0482019		TE_00001813_INT_179438	LTR_unknown	-3.93909	0.000601833
TE_00004157_276578	Mutator	4.96466	0.0496744		TE_00000005_125635	Unknown	-6.61089	0.000621807
TE_00001612_116190	DNA_Helitron	4.93698	0.0469613		TE_00004337_176617	Mutator	-2.57612	0.000638245
TE_00003109_INT_309085	LTR_Copia	4.94647	0.0469613		TE_00002946_319446	DNA_Helitron	-2.66391	0.000647875
TE_00003869_486264	Mutator	4.92749	0.049444		TE_00002975_LTR_522149	LTR_unknown	-6.04651	0.000656451
TE_00001797_619323	Mutator	1.1361	0.0482817		TE_00001698_887983	Tc1-Mariner	-3.99002	0.000691417
TE_00003565_LTR_853346	LTR_Gypsy	4.94624	0.0469613		TE_00001677_593291	DNA_Helitron	-2.60242	0.000692118
TE_00004240_LTR_777110	LTR_Gypsy	4.9138	0.0483073		TE_00000744_386318	Unknown	-4.17547	0.000709421
TE_00004035_INT_365945	LTR_unknown	3.42639	0.0478153		TE_00001713_539365	Mutator	-3.43237	0.000720417
TE_00004387_INT_783149	LTR_Gypsy	5.04571	0.0479275		TE_00004252_656659	MITE	-3.57603	0.000736094
TE_00002639_138296	PIF-Harbinger	5.03689	0.0461211		TE_00001617_130919	DNA_Helitron	-2.17153	0.00074176
TE_00002030_845688	Mutator	5.08065	0.0461554		TE_00001907_INT_58572	LTR_unknown	-2.17521	0.000760482
TE_00003964_INT_195435	LTR_Gypsy	5.01565	0.0436218		TE_00000674_564967	Unknown	-1.46205	0.000764696
TE_00000986_844904	Unknown	4.9138	0.0483073		TE_00003539_LTR_655726	LTR_Copia	-4.43784	0.000776387
TE_00002175_712796	CACTA	4.96996	0.0476211		TE_00000005_128892	Unknown	-3.13267	0.000778276
TE_00000963_196199	Unknown	4.93698	0.0469613		TE_00003257_662264	Mutator	-2.58097	0.000791033
TE_00001248_111406	Unknown	4.9138	0.0483073		TE_00000857_847936	Unknown	-4.40137	0.000800451
TE_00003243_235572	PIF-Harbinger	4.96075	0.0494115		TE_00000762_619333	Unknown	-5.98621	0.000835388
TE_00000326_215753	Unknown	4.96512	0.0497475		TE_00001743_445742	DNA_Helitron	-6.65145	0.000842079
TE_00003322_348146	Mutator	5.09732	0.0446194		TE_00000236_102199	Unknown	-1.84316	0.000871439
TE_00004384_LTR_539476	LTR_Gypsy	4.96075	0.0494115		TE_00001597_614680	CACTA	-5.97029	0.000886375
TE_00002186_INT_796064	LTR_Copia	5.05576	0.0432398		TE_00000674_878793	Unknown	-1.23029	0.00092493
TE_00002262_359857	CACTA	4.92793	0.0470195		TE_00003386_245080	CACTA	-2.74263	0.00093322
TE_00003706_INT_266143	LTR_unknown	2.06847	0.0471241		TE_00000172_556267	Unknown	-2.8157	0.000980646
TE_00002623_266942	DNA_Helitron	4.95627	0.0497843		TE_00003252_INT_492609	LTR_Gypsy	-6.66321	0.000999412
TE_00004329_INT_193636	LTR_Gypsy	4.9372	0.0467912		TE_00003706_INT_59489	LTR_unknown	-2.39394	0.0010108
TE_00003019_779423	Mutator	4.93295	0.0488513		TE_00002042_INT_476002	LTR_Copia	-4.81266	0.00102791
TE_00004232_614412	Mutator	4.93681	0.0490107		TE_00003820_136219	hAT	-5.30112	0.00105949
TE_00004128_LTR_483256	LTR_Gypsy	4.9747	0.0455039		TE_00003891_453879	CACTA	-2.02561	0.00106427
TE_00000158_319379	Unknown	4.91882	0.0490107		TE_00003016_375061	LTR_Copia	-5.29653	0.00106482
TE_00003116_LTR_353930	LTR_unknown	3.47878	0.048848		TE_00002118_INT_526508	LTR_Copia	-4.78664	0.00108863
TE_00004016_INT_679446	LTR_Gypsy	5.09284	0.0463952		TE_00001693_52494	DNA_Helitron	-2.26157	0.00112078
chr3_23456410..23465548_407549	LTR_Gypsy	5.02909	0.0443347		TE_00000005_216583	Unknown	-1.7397	0.00115179
TE_00004367_113769	CACTA	4.91882	0.0490107		TE_00003285_5171	MITE	-5.18896	0.0013156
TE_00004045_288482	Mutator	4.97049	0.046228		TE_00001577_455993	CACTA	-2.2204	0.00133577
TE_00003869_749913	Mutator	4.94152	0.0475866		TE_00004262_105053	MITE	-3.0959	0.00134664
TE_00003889_607872	DNA_Helitron	3.05716	0.0478492		TE_00003657_INT_660595	LTR_unknown	-3.55574	0.00136409
TE_00001973_209027	Tc1-Mariner	4.94172	0.046716		TE_00000600_571987	Unknown	-2.36164	0.00136488
TE_00000675_93871	Unknown	3.45596	0.0469613		TE_00002724_INT_314265	LTR_Gypsy	-2.53236	0.00137723
TE_00002097_LTR_128264	LTR_unknown	4.98436	0.0452103		TE_00003513_LTR_551879	LTR_Gypsy	-1.95376	0.00141775
TE_00003349_INT_678078	LTR_Gypsy	5.05464	0.0479098		TE_00001647_177073	CACTA	-3.56284	0.00144485
TE_00001978_LTR_50338	LTR_unknown	4.97937	0.0438091		TE_00002972_377532	Mutator	-1.63406	0.00148298
TE_00000381_774762	Unknown	4.9747	0.0455039		TE_00001685_446881	CACTA	-2.04784	0.00150931
TE_00004157_773970	Mutator	4.92817	0.048022		TE_00000005_276910	Unknown	-3.80288	0.0015219
TE_00003967_INT_232579	LTR_Copia	4.93747	0.0478061		TE_00002432_LTR_524481	LTR_Copia	-3.37443	0.001534
TE_00003311_LTR_564777	LTR_Gypsy	4.97496	0.0445404		TE_00000600_621618	Unknown	-1.78705	0.00156642
TE_00000260_238470	Unknown	4.93245	0.0467943		TE_00001596_593797	DNA_Helitron	-2.49525	0.00158051
TE_00004050_LTR_282863	LTR_Gypsy	4.91882	0.0490107		TE_00004303_360118	DNA_Helitron	-5.197	0.00158475
TE_00003079_INT_869662	LTR_Gypsy	4.97976	0.0452529		TE_00000666_121722	Unknown	-1.97433	0.00165174
TE_00003079_INT_259309	LTR_Gypsy	4.96936	0.0493277		TE_00002432_LTR_495078	LTR_Copia	-5.80257	0.00168647
TE_00003758_417046	MITE	4.92793	0.0470195		TE_00001720_104626	DNA_Helitron	-2.72754	0.00169252
TE_00003380_625644	DNA_Helitron	4.98373	0.0439018		TE_00001628_612298	DNA_Helitron	-1.66549	0.00171933
TE_00000951_814580	LINE_unknown	4.92793	0.0470195		TE_00001509_92151	PIF-Harbinger	-2.75247	0.00175387
TE_00001710_361596	CACTA	4.97937	0.0438091		TE_00000666_842050	Unknown	-1.63603	0.00177048
TE_00002839_INT_25619	LTR_unknown	4.2164	0.0499826		TE_00002773_INT_117130	LTR_Gypsy	-10.323	0.00177756
TE_00003178_75152	DNA_Helitron	4.9747	0.0455039		TE_00000600_200854	Unknown	-2.03901	0.00178499
TE_00002562_223261	DNA_Helitron	4.91401	0.0490107		TE_00003016_375059	LTR_Copia	-5.16559	0.00180461
TE_00003054_426763	DNA_Helitron	4.98808	0.0449342		TE_00000600_782902	Unknown	-1.90868	0.00182091
TE_00000316_488138	Unknown	4.93224	0.0478061		TE_00001636_381238	DNA_Helitron	-3.34412	0.0018546
TE_00002415_INT_309304	LTR_unknown	4.9372	0.0467912		TE_00002695_370814	MITE	-2.43093	0.00188204
TE_00001457_754182	Unknown	4.98449	0.0483899		TE_00002108_779559	CACTA	-4.75139	0.00189069
TE_00001714_824002	DNA_Helitron	4.93224	0.0478061		TE_00001535_660594	Tc1-Mariner	-3.3398	0.00199407
TE_00002378_799628	Mutator	4.97987	0.048131		TE_00003068_581994	Mutator	-3.92315	0.00201052
TE_00001989_467735	DNA_Helitron	4.92749	0.049444		TE_00003363_INT_836043	LTR_Gypsy	-6.44439	0.00206637
TE_00001921_LTR_697400	LTR_unknown	5.04167	0.0440643		TE_00004128_LTR_329499	LTR_Gypsy	-1.70244	0.00208907
TE_00002260_875233	Mutator	4.93698	0.0469613		TE_00001592_96780	CACTA	-2.56063	0.00212847
TE_00004002_862463	Mutator	4.92339	0.0477879		TE_00003257_5168	Mutator	-3.17273	0.00214014
TE_00000665_482099	Unknown	2.179	0.0454498		TE_00003455_171409	MITE	-2.0057	0.0021662
TE_00002604_INT_472383	LTR_Gypsy	4.97976	0.0452529		TE_00000600_571985	Unknown	-1.97924	0.00219327
TE_00002191_LTR_240980	LTR_Gypsy	0.832808	0.045871		TE_00004208_561989	CACTA	-2.13912	0.0022198
TE_00002158_466534	DNA_Helitron	4.92749	0.049444		TE_00002634_INT_601948	LTR_Gypsy	-6.28511	0.00226393
TE_00004161_147748	Mutator	4.93224	0.0478061		TE_00001799_382331	CACTA	-3.24398	0.0022877
TE_00003285_809873	MITE	4.26682	0.0464541		TE_00003415_582230	DNA_Helitron	-2.28504	0.00232761
TE_00001714_767001	DNA_Helitron	5.07618	0.0473402		TE_00001827_LTR_7025	LTR_Gypsy	-3.04267	0.00235097
TE_00004286_532626	LTR_Copia	4.97514	0.0455976		TE_00001822_INT_445050	LTR_Copia	-2.07858	0.00235387
TE_00003622_841016	Mutator	4.9186	0.0478153		TE_00000675_371181	Unknown	-3.46662	0.00235667
TE_00002724_INT_787336	LTR_Gypsy	4.96005	0.0482019		TE_00004118_366943	Mutator	-3.93768	0.00239436
TE_00002395_226036	MITE	5.10581	0.0448078		TE_00000005_417769	Unknown	-1.85186	0.00249023
TE_00002389_759898	Mutator	4.9277	0.0473066		TE_00002871_828790	Mutator	-2.88635	0.00249897
TE_00001389_530896	Unknown	4.9747	0.0455039		TE_00003082_INT_226327	LTR_Copia	-2.04388	0.00259075
TE_00004106_LTR_553143	LTR_unknown	4.9138	0.0483073		TE_00001539_382799	DNA_Helitron	-4.17763	0.00260163
TE_00003562_INT_711050	LTR_unknown	4.9372	0.0467912		TE_00000600_622266	Unknown	-2.41052	0.00265876
TE_00002310_833408	CACTA	4.92749	0.049444		TE_00003387_INT_248805	LTR_Copia	-6.21988	0.00270592
TE_00000927_7627	Unknown	4.93698	0.0469613		TE_00002907_LTR_216992	LTR_unknown	-2.58152	0.00271062
TE_00003940_INT_151972	LTR_Gypsy	5.02437	0.0449021		TE_00000762_847951	Unknown	-1.86255	0.00277281
TE_00001753_797799	Mutator	4.93269	0.0471932		TE_00001080_513532	Unknown	-2.8456	0.00278892
TE_00003553_493790	CACTA	4.92316	0.0473081		TE_00001080_530188	Unknown	-2.93949	0.00281687
TE_00002806_INT_311591	LTR_Copia	5.05443	0.0470195		TE_00004374_106111	CACTA	-2.78448	0.0028695
TE_00003946_485129	CACTA	4.97937	0.0438091		TE_00003174_452271	Mutator	-1.60976	0.00292778
TE_00001944_INT_824959	LTR_Copia	4.31311	0.0477439		TE_00003079_105574	LTR_Gypsy	-3.16318	0.00309192
TE_00001840_INT_701159	LTR_unknown	4.95575	0.0478061		TE_00004243_403699	Mutator	-3.43231	0.00313019
TE_00004409_LTR_235291	LTR_Gypsy	4.98808	0.0449342		TE_00000683_283563	Unknown	-1.87877	0.0032579
TE_00002724_INT_54721	LTR_Gypsy	4.92749	0.049444		TE_00001639_518971	Mutator	-6.18167	0.0033495
TE_00002164_783867	Mutator	4.94172	0.046716		TE_00001531_657715	Mutator	-2.34812	0.00335916
TE_00003348_767038	DNA_Helitron	5.04126	0.0441815		TE_00001676_609606	Mutator	-1.70486	0.00341304
TE_00001695_533927	Mutator	2.25848	0.0449183		TE_00001799_382330	CACTA	-1.87029	0.00346417
TE_00001792_LTR_204609	LTR_Gypsy	4.97959	0.0436964		TE_00001298_100502	Unknown	-1.57936	0.00346426
TE_00004208_400901	CACTA	4.98895	0.0455039		TE_00000600_200783	Unknown	-2.05221	0.00353521
TE_00003239_LTR_780328	LTR_Gypsy	4.97029	0.0458308		TE_00000381_276909	Unknown	-2.12407	0.00366822
TE_00004180_561981	Mutator	5.04167	0.0440643		TE_00003691_INT_319447	LTR_Copia	-1.70065	0.00373024
TE_00001010_326995	Unknown	4.9277	0.0473066		TE_00000005_216569	Unknown	-2.92686	0.00386187
TE_00004385_LTR_284182	LTR_Copia	4.97496	0.0445404		TE_00001720_610166	DNA_Helitron	-1.77885	0.0039074
TE_00003979_INT_265991	LTR_Gypsy	4.9277	0.0473066		TE_00003706_INT_216567	LTR_unknown	-2.8745	0.0040711
TE_00003979_INT_515512	LTR_Gypsy	4.92793	0.0470195		TE_00003033_738572	Mutator	-2.72059	0.00416562
TE_00003845_613755	LTR_Copia	4.91837	0.048022		TE_00001693_676068	DNA_Helitron	-3.67798	0.00432236
TE_00000369_809872	Unknown	2.74974	0.0459777		TE_00000600_200293	Unknown	-2.15842	0.0044548
TE_00001973_15093	Tc1-Mariner	4.97496	0.0445404		TE_00004128_LTR_460681	LTR_Gypsy	-1.80807	0.00452739
TE_00003729_624180	Mutator	4.94152	0.0475866		TE_00002937_INT_58571	LTR_Gypsy	-3.10677	0.00454491
TE_00004105_408197	Mutator	4.9658	0.0470195		TE_00001668_104624	DNA_Helitron	-2.76281	0.00455941
TE_00001886_LTR_385875	LTR_Gypsy	5.00139	0.0464326		TE_00004219_LTR_864232	LTR_Gypsy	-2.27897	0.00456612
TE_00000867_558739	LTR_unknown	4.93698	0.0469613		TE_00003497_INT_249693	LTR_Copia	-2.58509	0.00463278
TE_00003794_INT_842641	LTR_Gypsy	4.93747	0.0478061		TE_00004024_610168	MITE	-3.37447	0.00474575
TE_00003840_558430	CACTA	4.92749	0.049444		TE_00003356_LTR_164689	LTR_unknown	-6.05632	0.00489695
TE_00002523_LTR_217096	LTR_Gypsy	4.94152	0.0475866		TE_00002851_320432	MITE	-3.11982	0.00491491
TE_00004111_INT_718848	LTR_Copia	5.08507	0.0450242		TE_00000069_102200	Unknown	-1.94189	0.00496814
TE_00001910_688207	DNA_Helitron	5.00678	0.0432398		TE_00001584_483737	DNA_Helitron	-1.11726	0.00503775
TE_00004384_LTR_506848	LTR_Gypsy	4.92316	0.0473081		TE_00004219_LTR_155525	LTR_Gypsy	-2.93151	0.00516711
TE_00003453_305541	LTR_Copia	4.97059	0.0482817		TE_00004291_INT_660697	LTR_unknown	-4.06286	0.00519086
TE_00003869_852124	Mutator	5.00139	0.0464326		TE_00002371_176620	MITE	-2.27486	0.00519626
TE_00004387_INT_199064	LTR_Gypsy	4.97496	0.0445404		TE_00003565_LTR_705729	LTR_Gypsy	-1.77792	0.0053125
TE_00002522_146331	DNA_Helitron	4.92316	0.0473081		TE_00003758_387906	MITE	-2.94777	0.00536931
TE_00003239_LTR_295320	LTR_Gypsy	4.30713	0.0470212		TE_00001515_586288	DNA_Helitron	-2.78452	0.00547839
TE_00004367_412402	CACTA	4.92749	0.049444		TE_00003238_INT_415261	LTR_Copia	-6.01336	0.00554009
TE_00004032_INT_187180	LTR_Gypsy	5.03283	0.045913		TE_00001914_322436	DNA_Helitron	-2.14291	0.00562831
TE_00001773_402270	DNA_Helitron	4.9138	0.0483073		TE_00002616_887856	MITE	-4.356	0.00563721
TE_00001418_138055	Unknown	4.92339	0.0477879		TE_00000600_200530	Unknown	-3.23081	0.00573517
TE_00001978_LTR_565147	LTR_unknown	4.97959	0.0436964		TE_00000683_378097	Unknown	-1.57539	0.00582033
TE_00003549_INT_269835	LTR_Gypsy	4.92749	0.049444		TE_00002797_117125	Mutator	-6.08316	0.00585487
TE_00003224_770089	DNA_Helitron	4.94227	0.0491094		TE_00001623_654616	Tc1-Mariner	-5.42302	0.00593048
TE_00003177_415780	Mutator	4.94227	0.0491094		TE_00002195_LTR_520672	LTR_unknown	-5.42302	0.00595874
TE_00003105_INT_625858	LTR_Gypsy	4.97029	0.0458308		TE_00003865_887981	MITE	-2.12734	0.00597313
TE_00002132_INT_743912	LTR_Gypsy	4.97029	0.0458308		TE_00003706_INT_216582	LTR_unknown	-2.13757	0.00599898
TE_00001843_562462	Mutator	4.30961	0.0471046		TE_00003257_5169	Mutator	-2.81259	0.00601935
TE_00002871_675350	Mutator	4.96075	0.0494115		TE_00001668_247224	DNA_Helitron	-5.99296	0.00604103
TE_00003177_629696	Mutator	4.96075	0.0494115		TE_00002229_INT_410547	LTR_Copia	-5.99296	0.00604103
TE_00004380_INT_831824	LTR_Gypsy	4.95575	0.0478061		TE_00003459_255496	MITE	-3.39696	0.00604828
TE_00003299_504748	Tc1-Mariner	4.9747	0.0455039		TE_00001617_320433	DNA_Helitron	-2.03421	0.00607869
TE_00004100_INT_877838	LTR_Gypsy	5.00678	0.0432398		TE_00004318_LTR_536526	LTR_unknown	-1.08643	0.00641898
TE_00004212_INT_467860	LTR_Gypsy	4.96075	0.0494115		TE_00004016_INT_84829	LTR_Gypsy	-5.98262	0.00642954
TE_00002171_210745	Mutator	4.9277	0.0473066		TE_00000600_200907	Unknown	-2.90084	0.00643533
TE_00003792_793200	Mutator	4.93224	0.0478061		TE_00001987_INT_249081	LTR_Copia	-3.26614	0.0064638
TE_00004387_INT_36120	LTR_Gypsy	4.94172	0.046716		TE_00002295_104625	MITE	-2.32044	0.00650113
TE_00002792_417044	DNA_Helitron	4.99334	0.0432612		TE_00000502_315447	Unknown	-1.31119	0.00650145
TE_00003549_INT_777672	LTR_Gypsy	4.92749	0.049444		TE_00003363_INT_123501	LTR_Gypsy	-6.0684	0.00651356
TE_00002562_119162	DNA_Helitron	5.10671	0.0432398		TE_00003706_INT_136224	LTR_unknown	-1.25406	0.00671489
TE_00004201_308464	Mutator	4.92316	0.0473081		TE_00003513_LTR_551881	LTR_Gypsy	-2.93257	0.00672134
TE_00001989_353765	DNA_Helitron	4.92316	0.0473081		TE_00003232_637997	Mutator	-2.96853	0.00672532
TE_00003468_294245	CACTA	4.99702	0.0439925		TE_00000600_621051	Unknown	-1.67885	0.00677967
TE_00004371_LTR_556618	LTR_Gypsy	4.97432	0.0490985		TE_00001591_460544	DNA_Helitron	-5.41782	0.00682219
TE_00003866_LTR_238810	LTR_unknown	5.02909	0.0443347		TE_00000600_621387	Unknown	-1.7444	0.00686198
TE_00002096_806538	Tc1-Mariner	4.9138	0.0483073		TE_00002644_409465	MITE	-4.30045	0.00691396
TE_00000262_766356	Unknown	4.99334	0.0432612		TE_00004128_LTR_450684	LTR_Gypsy	-1.3201	0.00695547
TE_00002171_615795	Mutator	4.98419	0.0432398		TE_00000502_847973	Unknown	-1.08173	0.00702332
TE_00002681_574808	CACTA	5.02437	0.0449021		TE_00001556_738570	DNA_Helitron	-1.86898	0.00703024
TE_00004416_LTR_816895	LTR_Copia	4.41411	0.0453472		TE_00000600_200528	Unknown	-1.99898	0.0073494
TE_00003820_210380	hAT	4.97976	0.0452529		TE_00000600_200403	Unknown	-1.96516	0.00738841
TE_00004193_381949	Mutator	2.58735	0.0432027		TE_00003856_LTR_436805	LTR_Copia	-0.947802	0.0075338
TE_00002037_155512	CACTA	4.9277	0.0473066		TE_00000600_621038	Unknown	-2.91684	0.00753532
TE_00002954_758971	CACTA	4.9372	0.0467912		TE_00002084_INT_405949	LTR_Copia	-2.41442	0.00754918
TE_00000386_824639	Unknown	5.04218	0.048022		TE_00003142_740281	DNA_Helitron	-3.84576	0.00779117
TE_00004420_830393	Mutator	4.96479	0.0483899		TE_00001758_315443	Tc1-Mariner	-4.70656	0.00782905
TE_00004251_INT_559838	LTR_Gypsy	4.9747	0.0455039		TE_00003706_INT_332241	LTR_unknown	-2.02303	0.00788475
TE_00003542_795753	DNA_Helitron	4.93245	0.0467943		TE_00001745_244876	DNA_Helitron	-2.47567	0.0079892
TE_00001535_369997	Tc1-Mariner	2.29476	0.0464777		TE_00000600_621033	Unknown	-2.29505	0.00819768
TE_00003063_LTR_171987	LTR_Gypsy	4.96107	0.048131		TE_00003706_INT_133114	LTR_unknown	-3.9041	0.00824962
TE_00003395_630489	LTR_Copia	4.93681	0.0490107		TE_00001680_447603	DNA_Helitron	-5.31229	0.00831929
TE_00003224_59002	DNA_Helitron	4.93698	0.0469613		TE_00001531_104153	Mutator	-2.53662	0.00837789
TE_00002132_INT_494753	LTR_Gypsy	4.92361	0.0494115		TE_00004206_387905	Mutator	-5.9017	0.00844187
TE_00001307_778131	PIF-Harbinger	4.92361	0.0494115		TE_00003891_813740	CACTA	-5.91268	0.00849298
TE_00003210_LTR_6817	LTR_Gypsy	5.13452	0.0446048		TE_00000600_299938	Unknown	-1.83043	0.00851545
TE_00003270_646271	Mutator	4.92316	0.0473081		TE_00003151_INT_175462	LTR_unknown	-2.94394	0.0086123
TE_00002156_INT_600655	LTR_Copia	4.93747	0.0478061		TE_00003388_106934	PIF-Harbinger	-3.39513	0.00863894
TE_00002523_LTR_270581	LTR_Gypsy	5.00139	0.0464326		TE_00003829_740183	MITE	-2.27848	0.00864501
TE_00002101_584748	CACTA	4.99243	0.0470212		TE_00003964_INT_13579	LTR_Gypsy	-2.80946	0.00864666
TE_00004157_125845	Mutator	4.95575	0.0478061		TE_00002229_INT_864486	LTR_Copia	-3.41489	0.00877625
TE_00004033_LTR_318185	LTR_Gypsy	4.97959	0.0436964		TE_00000600_200317	Unknown	-1.54238	0.00880413
TE_00000279_195232	Unknown	4.93698	0.0469613		TE_00002759_729745	Mutator	-2.59097	0.00889653
TE_00003239_LTR_183741	LTR_Gypsy	4.97029	0.0458308		TE_00003706_INT_216574	LTR_unknown	-2.12552	0.0091139
TE_00002817_840444	Mutator	4.92361	0.0494115		TE_00003891_860878	CACTA	-5.8939	0.00913575
TE_00001711_857524	DNA_Helitron	4.95097	0.0470169		TE_00002245_277716	CACTA	-2.70375	0.00919129
TE_00002287_LTR_782011	LTR_Gypsy	4.95097	0.0470169		TE_00003686_277715	CACTA	-2.70375	0.00919129
TE_00003300_INT_84845	LTR_Gypsy	4.97907	0.0462254		TE_00001043_212676	Unknown	-2.21292	0.00919129
TE_00003187_257208	CACTA	4.98895	0.0455039		TE_00000600_200246	Unknown	-2.05349	0.00925761
TE_00004452_LTR_34443	LTR_Copia	4.96075	0.0494115		TE_00004157_562557	Mutator	-5.94008	0.00935724
TE_00003079_884069	LTR_Gypsy	5.15273	0.0436964		TE_00000600_622262	Unknown	-1.58004	0.00953916
TE_00003821_331892	CACTA	4.9658	0.0470195		TE_00003285_184636	MITE	-2.76962	0.00960894
TE_00001744_244107	DNA_Helitron	4.91882	0.0490107		TE_00001684_488041	Tc1-Mariner	-5.26663	0.00970116
TE_00003479_LTR_385873	LTR_Gypsy	5.01529	0.0482817		TE_00002820_INT_663167	LTR_Copia	-4.11817	0.00972231
TE_00004102_INT_790636	LTR_Gypsy	4.97029	0.0458308		TE_00004132_INT_444066	LTR_Copia	-2.11278	0.00983318
TE_00001887_232404	CACTA	4.92292	0.0483311		TE_00003387_INT_248803	LTR_Copia	-4.70255	0.00984263
TE_00001686_727539	DNA_Helitron	4.96005	0.0482019		TE_00002300_98340	MITE	-3.98932	0.00998123
TE_00002710_INT_864544	LTR_Copia	5.07611	0.0460547		TE_00001596_121724	DNA_Helitron	-2.16492	0.00998123
TE_00003665_INT_743943	LTR_Copia	4.9186	0.0478153		TE_00003781_662263	CACTA	-3.45585	0.0105399
TE_00002562_575468	DNA_Helitron	4.9138	0.0483073		TE_00001536_121707	DNA_Helitron	-4.27419	0.0106424
TE_00000032_675145	Unknown	5.00592	0.0433663		TE_00001510_92571	DNA_Helitron	-1.38844	0.0106907
TE_00001840_INT_721358	LTR_unknown	4.91837	0.048022		TE_00000600_200285	Unknown	-3.77078	0.0107552
TE_00001679_INT_117688	LTR_Gypsy	1.59935	0.0493685		TE_00004397_INT_30906	LTR_unknown	-5.84257	0.0109059
TE_00001998_LTR_244720	LTR_Gypsy	2.92499	0.0454498		TE_00000600_200695	Unknown	-2.00622	0.0110051
TE_00003549_INT_577324	LTR_Gypsy	4.98419	0.0432398		TE_00000961_428723	Unknown	-1.05943	0.0113396
TE_00003178_783095	DNA_Helitron	4.97959	0.0436964		TE_00002122_557806	PIF-Harbinger	-1.54799	0.0113944
TE_00002357_LTR_786349	LTR_unknown	4.94624	0.0469613		TE_00004299_662265	Mutator	-2.62586	0.0114488
TE_00004387_INT_543562	LTR_Gypsy	4.9138	0.0483073		TE_00002792_522060	DNA_Helitron	-4.12404	0.0114886
TE_00002748_572345	CACTA	4.97059	0.0482817		TE_00004252_94219	MITE	-4.09861	0.0117906
TE_00002523_LTR_211892	LTR_Gypsy	5.00246	0.0449183		TE_00000600_204186	Unknown	-1.87788	0.0118094
TE_00002681_124516	CACTA	4.93224	0.0478061		TE_00001592_811305	CACTA	-3.33301	0.0118862
TE_00000495_791583	Unknown	4.97496	0.0445404		TE_00003170_582691	MITE	-1.81763	0.0119503
TE_00003036_273864	Mutator	5.02804	0.0457225		TE_00003252_INT_262221	LTR_Gypsy	-2.10536	0.012076
TE_00003533_160578	hAT	4.9138	0.0483073		TE_00001685_526603	CACTA	-4.20847	0.0121275
TE_00004001_LTR_340011	LTR_unknown	5.14875	0.0459514		TE_00004219_LTR_656614	LTR_Gypsy	-2.1498	0.0121457
TE_00003077_LTR_622590	LTR_unknown	5.02454	0.0454357		TE_00000600_621404	Unknown	-2.00558	0.0122408
TE_00004479_LTR_750358	LTR_Gypsy	4.97496	0.0445404		TE_00003170_523058	MITE	-1.77249	0.012248
TE_00003818_INT_678419	LTR_Gypsy	5.25589	0.0450354		TE_00000600_200833	Unknown	-1.94214	0.0122703
TE_00002171_482474	Mutator	4.93224	0.0478061		TE_00001668_91258	DNA_Helitron	-3.33877	0.0123589
TE_00003686_621135	CACTA	5.03689	0.0461211		TE_00000005_251260	Unknown	-2.16998	0.0124413
TE_00002522_616277	DNA_Helitron	5.05576	0.0432398		TE_00000961_162701	Unknown	-1.21504	0.0125046
TE_00004363_LTR_622579	LTR_Gypsy	4.94172	0.046716		TE_00001737_218239	DNA_Helitron	-2.3311	0.012519
TE_00003736_LTR_281138	LTR_Gypsy	4.27703	0.0483311		TE_00000529_7027	Unknown	-4.54387	0.0125304
TE_00003565_LTR_641400	LTR_Gypsy	5.05467	0.0462619		TE_00000757_593796	Unknown	-2.23536	0.0126185
TE_00003549_INT_347933	LTR_Gypsy	5.02456	0.0452976		TE_00003060_473205	hAT	-1.99524	0.0127413
TE_00002622_705784	Mutator	4.91401	0.0490107		TE_00003885_LTR_516521	LTR_unknown	-5.16478	0.0128192
TE_00003964_INT_115133	LTR_Gypsy	2.57203	0.0442524		TE_00000934_886925	Unknown	-1.71631	0.0128347
TE_00002773_INT_508272	LTR_Gypsy	4.93698	0.0469613		TE_00000005_433438	Unknown	-2.54054	0.0130203
TE_00002037_673533	CACTA	5.03789	0.0483073		TE_00003471_371763	CACTA	-4.50337	0.0131332
TE_00001524_375886	DNA_Helitron	2.60513	0.0442955		TE_00000600_621388	Unknown	-1.72981	0.0131665
TE_00003283_INT_634970	LTR_unknown	5.0336	0.0435611		TE_00000600_200934	Unknown	-1.44825	0.0135856
TE_00004037_485229	CACTA	4.98419	0.0432398		TE_00002288_LTR_365698	LTR_Copia	-1.05528	0.0136995
TE_00003224_229448	DNA_Helitron	4.91354	0.0493277		TE_00001617_886113	DNA_Helitron	-5.74446	0.0137363
TE_00003196_572987	CACTA	4.99702	0.0439925		TE_00002416_444070	LTR_Copia	-1.68739	0.0139234
TE_00001586_395789	DNA_Helitron	4.91354	0.0493277		TE_00004385_LTR_654111	LTR_Copia	-5.7689	0.014192
TE_00003549_INT_510795	LTR_Gypsy	4.9612	0.0493277		TE_00001992_INT_30907	LTR_unknown	-5.7689	0.014192
TE_00002799_647032	Mutator	4.27932	0.0470195		TE_00003356_LTR_58583	LTR_unknown	-2.7148	0.0144979
TE_00000149_5102	Unknown	4.93747	0.0478061		TE_00001827_LTR_7002	LTR_Gypsy	-3.39658	0.0145099
TE_00003542_144123	DNA_Helitron	4.91354	0.0493277		TE_00003539_LTR_155907	LTR_Copia	-5.70731	0.0145434
TE_00003430_INT_356222	LTR_Gypsy	4.91354	0.0493277		TE_00002763_LTR_652536	LTR_unknown	-5.70731	0.0145434
TE_00003436_351475	Mutator	4.91354	0.0493277		TE_00003178_58585	DNA_Helitron	-5.70731	0.0145434
TE_00003414_639541	CACTA	4.93747	0.0478061		TE_00001706_738717	Mutator	-3.38341	0.0148732
TE_00003166_130060	CACTA	4.92817	0.048022		TE_00001685_387911	CACTA	-3.83518	0.0149088
TE_00003549_INT_44139	LTR_Gypsy	4.97937	0.0438091		TE_00003706_INT_133108	LTR_unknown	-1.62184	0.0149159
TE_00003311_LTR_218257	LTR_Gypsy	4.95079	0.0477111		TE_00003565_LTR_58567	LTR_Gypsy	-3.14551	0.0150105
TE_00003549_INT_327942	LTR_Gypsy	5.00592	0.0433663		TE_00000674_564971	Unknown	-1.33493	0.0150667
TE_00004006_INT_122969	LTR_Gypsy	4.93224	0.0478061		TE_00000083_742885	Unknown	-3.25237	0.0150683
TE_00002204_812456	MITE	2.02621	0.0450242		TE_00001586_305433	DNA_Helitron	-1.93859	0.0151942
TE_00003444_523984	DNA_Helitron	4.94152	0.0475866		TE_00003779_5170	MITE	-3.10967	0.015199
TE_00003549_INT_418054	LTR_Gypsy	4.97496	0.0445404		TE_00003775_LTR_412244	LTR_Gypsy	-1.78165	0.0153454
TE_00003817_LTR_481111	LTR_Gypsy	4.98373	0.0439018		TE_00000005_350548	Unknown	-1.66	0.0154974
TE_00001653_187675	DNA_Helitron	4.97496	0.0445404		TE_00003314_382332	Mutator	-1.8139	0.0155409
TE_00001761_99528	Mutator	4.9277	0.0473066		TE_00002713_246410	MITE	-2.91776	0.0155469
TE_00002895_480618	PIF-Harbinger	4.91401	0.0490107		TE_00004252_556269	MITE	-5.09474	0.0156264
TE_00003375_779864	LTR_Copia	4.92316	0.0473081		TE_00001527_724261	DNA_Helitron	-2.94222	0.0159607
TE_00004206_63793	Mutator	4.98419	0.0432398		TE_00002580_532436	DNA_Helitron	-1.03138	0.0159923
TE_00003077_LTR_524933	LTR_unknown	4.9612	0.0493277		TE_00004415_LTR_117135	LTR_Gypsy	-5.79333	0.0159981
TE_00003036_345064	Mutator	4.92361	0.0494115		TE_00003363_INT_123533	LTR_Gypsy	-5.84785	0.0163106
TE_00003190_408860	CACTA	5.03311	0.0441663		TE_00000600_200549	Unknown	-1.70416	0.0164806
TE_00003019_296518	Mutator	5.0103	0.0459229		TE_00000666_847960	Unknown	-2.14677	0.0165402
TE_00003565_LTR_412787	LTR_Gypsy	4.94172	0.046716		TE_00001524_660494	DNA_Helitron	-2.3471	0.0167505
TE_00003387_INT_76407	LTR_Copia	4.28007	0.0480122		TE_00003867_INT_478680	LTR_unknown	-3.671	0.0167986
TE_00003027_INT_168755	LTR_Copia	4.98373	0.0439018		TE_00002555_226323	LTR_Copia	-1.66936	0.0169189
TE_00003036_547121	Mutator	4.95097	0.0470169		TE_00001617_100499	DNA_Helitron	-2.70166	0.0171067
TE_00003300_INT_839578	LTR_Gypsy	4.97937	0.0438091		TE_00000600_200647	Unknown	-1.62437	0.0171097
TE_00002957_INT_195133	LTR_unknown	4.91401	0.0490107		TE_00000314_525192	Unknown	-5.07504	0.0172727
TE_00002622_854701	Mutator	4.98373	0.0439018		TE_00002416_444068	LTR_Copia	-1.67124	0.0173007
TE_00003311_LTR_388518	LTR_Gypsy	4.42649	0.0435756		TE_00000600_622264	Unknown	-1.46085	0.0175154
TE_00004153_51656	Mutator	4.91354	0.0493277		TE_00002604_INT_84198	LTR_Gypsy	-5.6654	0.0175734
TE_00003135_274137	PIF-Harbinger	4.93269	0.0471932		TE_00000600_200499	Unknown	-2.84467	0.0175752
TE_00004307_106176	Mutator	4.91354	0.0493277		TE_00003285_179240	MITE	-5.65238	0.017595
TE_00003565_LTR_668739	LTR_Gypsy	4.93224	0.0478061		TE_00003686_826089	CACTA	-3.27584	0.0176735
TE_00003079_INT_136344	LTR_Gypsy	4.91401	0.0490107		TE_00001628_521286	DNA_Helitron	-5.04148	0.0178126
TE_00003187_599200	CACTA	5.19703	0.049296		TE_00004471_INT_516523	LTR_unknown	-5.63929	0.0178593
TE_00003940_INT_196145	LTR_Gypsy	4.91354	0.0493277		TE_00001713_466827	Mutator	-5.67837	0.0178774
TE_00004209_INT_313983	LTR_unknown	4.92316	0.0473081		TE_00002121_INT_884576	LTR_Copia	-2.93206	0.0180345
TE_00004102_INT_467652	LTR_Gypsy	4.99811	0.0471046		TE_00000666_671305	Unknown	-2.81501	0.0182597
TE_00004035_INT_874027	LTR_unknown	4.91401	0.0490107		TE_00000261_248773	Unknown	-5.03134	0.0183278
TE_00003363_INT_271409	LTR_Gypsy	5.00592	0.0433663		TE_00001586_845198	DNA_Helitron	-1.34215	0.0183632
TE_00003372_829827	PIF-Harbinger	4.98808	0.0449342		TE_00000502_847939	Unknown	-1.90539	0.0183863
TE_00003036_420570	Mutator	5.24894	0.044377		TE_00000980_534492	Unknown	-1.75104	0.0184119
TE_00003300_INT_227026	LTR_Gypsy	4.28459	0.0462931		TE_00002121_INT_98830	LTR_Copia	-2.23892	0.0185007
TE_00003054_690282	DNA_Helitron	4.96936	0.0493277		TE_00004432_LTR_117126	LTR_unknown	-5.80572	0.0185027
TE_00001843_424529	Mutator	4.94152	0.0475866		TE_00001497_191837	DNA_Helitron	-3.12648	0.0187946
TE_00002678_307379	Mutator	4.98808	0.0449342		TE_00001966_657919	MITE	-1.90982	0.0189163
TE_00003380_840193	DNA_Helitron	4.97029	0.0458308		TE_00000943_155524	Unknown	-2.12284	0.0189989
TE_00003549_INT_285791	LTR_Gypsy	4.97959	0.0436964		TE_00001639_884957	Mutator	-1.5431	0.0191042
TE_00001886_LTR_545425	LTR_Gypsy	4.92339	0.0477879		TE_00002332_INT_337737	LTR_Gypsy	-3.20798	0.0192207
TE_00002349_93169	MITE	2.16491	0.0490107		TE_00001745_730290	DNA_Helitron	-5.01736	0.0197107
TE_00000428_327158	Unknown	4.94172	0.046716		TE_00000600_200262	Unknown	-2.38957	0.0197477
TE_00003542_147854	DNA_Helitron	4.93245	0.0467943		TE_00000600_424391	Unknown	-2.47575	0.0197705
TE_00003380_853512	DNA_Helitron	4.97059	0.0482817		TE_00003285_246503	MITE	-4.08692	0.019873
TE_00004367_15284	CACTA	4.91401	0.0490107		TE_00003885_LTR_455459	LTR_unknown	-5.01738	0.0199011
TE_00000494_562610	Unknown	4.90919	0.049296		TE_00004138_536410	LTR_Gypsy	-5.59936	0.01995
TE_00000820_551436	Unknown	4.90919	0.049296		TE_00004138_536412	LTR_Gypsy	-5.59936	0.01995
TE_00004225_INT_627682	LTR_Gypsy	4.94197	0.0472364		TE_00003706_INT_216568	LTR_unknown	-2.84705	0.0202884
TE_00001843_562447	Mutator	5.19703	0.049296		TE_00000512_531188	Unknown	-5.64298	0.0204602
TE_00000310_792036	LINE_unknown	4.98436	0.0452103		TE_00001693_390913	DNA_Helitron	-1.96271	0.0205883
TE_00001732_187490	DNA_Helitron	4.94647	0.0469613		TE_00000600_200697	Unknown	-2.67785	0.0207298
TE_00000328_252816	Unknown	4.97049	0.046228		TE_00002132_INT_604103	LTR_Gypsy	-2.23402	0.0208651
TE_00003439_LTR_857635	LTR_Copia	4.9555	0.0473579		TE_00003765_LTR_332242	LTR_Gypsy	-3.07158	0.0208837
TE_00003706_INT_784461	LTR_unknown	4.9186	0.0478153		TE_00001745_409466	DNA_Helitron	-3.44103	0.0210285
TE_00002244_INT_168762	LTR_Gypsy	4.97496	0.0445404		TE_00000600_324427	Unknown	-1.80446	0.021054
TE_00002604_INT_558018	LTR_Gypsy	4.94624	0.0469613		TE_00000600_324426	Unknown	-2.62121	0.0211339
TE_00002562_823328	DNA_Helitron	4.90919	0.049296		TE_00004138_536411	LTR_Gypsy	-5.58577	0.0211676
TE_00003178_861559	DNA_Helitron	5.19896	0.0479837		TE_00003662_INT_660596	LTR_Gypsy	-3.66191	0.0212129
TE_00003542_290642	DNA_Helitron	4.98436	0.0452103		TE_00000600_619239	Unknown	-1.95098	0.0213084
TE_00004128_LTR_142648	LTR_Gypsy	4.92339	0.0477879		TE_00001813_INT_244145	LTR_unknown	-3.17218	0.0213895
TE_00002079_LTR_603283	LTR_Copia	5.05576	0.0432398		TE_00000600_415961	Unknown	-1.2528	0.0214854
TE_00002536_510064	Mutator	4.97959	0.0436964		TE_00002839_INT_536675	LTR_unknown	-1.5744	0.0215622
chr4_15569541..15579992_471847	LTR_Gypsy	4.9277	0.0473066		TE_00001688_248609	DNA_Helitron	-2.85818	0.0216235
TE_00004045_260235	Mutator	4.93747	0.0478061		TE_00001674_371182	DNA_Helitron	-3.35247	0.0217331
TE_00002081_387234	Mutator	4.31411	0.0456687		TE_00000600_200936	Unknown	-2.07986	0.0218485
TE_00004208_561941	CACTA	5.02896	0.0431195		TE_00001720_128558	DNA_Helitron	-0.883077	0.0218501
chr1_52399794..52413866_63168	LTR_Gypsy	4.94624	0.0469613		TE_00000600_200794	Unknown	-2.59562	0.0220547
TE_00003178_283406	DNA_Helitron	4.93245	0.0467943		TE_00001816_593286	DNA_Helitron	-2.48186	0.0222322
TE_00004002_256634	Mutator	4.9555	0.0473579		TE_00001578_532241	CACTA	-3.04368	0.022311
TE_00001592_247328	CACTA	3.65312	0.0451015		TE_00000600_621397	Unknown	-1.94683	0.0224698
TE_00003513_LTR_648130	LTR_Gypsy	4.92316	0.0473081		TE_00000672_178478	LTR_unknown	-2.94055	0.0227118
TE_00002833_LTR_270736	LTR_Gypsy	5.09732	0.0446194		TE_00000600_424392	Unknown	-1.84528	0.0230207
TE_00003904_731076	MITE	3.05046	0.0478186		TE_00003587_737722	MITE	-3.53112	0.0231572
TE_00003562_INT_671679	LTR_unknown	4.90919	0.049296		TE_00004011_649838	hAT	-5.54003	0.0232132
TE_00003562_INT_151974	LTR_unknown	4.91354	0.0493277		TE_00001031_694040	Unknown	-5.6973	0.0232449
TE_00001773_669267	DNA_Helitron	4.9138	0.0483073		TE_00003831_106933	MITE	-4.33236	0.0232627
TE_00002525_491242	Mutator	4.9277	0.0473066		TE_00001810_568362	MITE	-2.88441	0.0233804
TE_00004193_425220	Mutator	5.01918	0.0456726		TE_00000600_571984	Unknown	-2.08019	0.0234978
TE_00003395_INT_601300	LTR_Copia	5.01166	0.0489145		TE_00000350_808611	Unknown	-4.94353	0.0236698
TE_00001811_INT_51343	LTR_Gypsy	4.9138	0.0483073		TE_00001590_734237	DNA_Helitron	-4.31431	0.0236774
TE_00003019_838669	Mutator	4.95079	0.0477111		TE_00002616_368912	MITE	-3.14889	0.023683
TE_00003363_INT_205981	LTR_Gypsy	2.45457	0.0469613		TE_00001438_736777	Unknown	-2.52876	0.0238666
TE_00001700_661944	DNA_Helitron	4.90896	0.049296		TE_00000233_175838	Unknown	-5.52591	0.0239344
TE_00003542_476831	DNA_Helitron	5.10136	0.0446659		TE_00003590_INT_409173	LTR_unknown	-1.8508	0.0239864
TE_00003036_499203	Mutator	5.03242	0.0433846		TE_00000683_544764	Unknown	-1.40511	0.02413
TE_00003549_INT_235633	LTR_Gypsy	4.91837	0.048022		TE_00003706_INT_133113	LTR_unknown	-3.71741	0.0241913
TE_00003543_LTR_151509	LTR_Gypsy	4.96107	0.048131		TE_00001178_130918	Unknown	-3.87494	0.0241934
TE_00001797_581215	Mutator	5.07611	0.0460547		TE_00003206_INT_375004	LTR_Copia	-2.16842	0.0243096
TE_00003060_545163	hAT	4.94152	0.0475866		TE_00000471_880163	Unknown	-3.1139	0.0243711
TE_00001714_684467	DNA_Helitron	4.9138	0.0483073		TE_00001382_476001	LTR_unknown	-4.36982	0.0244191
TE_00004079_623296	Mutator	4.97937	0.0438091		TE_00003781_736187	CACTA	-1.59517	0.0247026
TE_00001921_LTR_750480	LTR_unknown	4.90896	0.049296		TE_00002351_LTR_430881	LTR_unknown	-5.51164	0.0249326
TE_00002496_668951	DNA_Helitron	4.97029	0.0458308		TE_00004219_LTR_237990	LTR_Gypsy	-2.13526	0.0250223
TE_00003036_136539	Mutator	4.93224	0.0478061		TE_00003829_208947	MITE	-3.30096	0.0251507
TE_00003946_783866	CACTA	4.94172	0.046716		TE_00000600_200367	Unknown	-2.33867	0.0252118
TE_00002569_INT_727650	LTR_Copia	4.96996	0.0476211		TE_00003420_703244	DNA_Helitron	-3.13058	0.0254721
TE_00003918_27381	PIF-Harbinger	4.99353	0.046203		TE_00001561_806918	DNA_Helitron	-2.17589	0.0256214
TE_00002540_230012	Mutator	4.98373	0.0439018		TE_00002397_INT_599241	LTR_Copia	-1.67512	0.0259655
TE_00003542_119005	DNA_Helitron	4.9372	0.0467912		TE_00004452_LTR_70882	LTR_Copia	-2.41291	0.0262868
TE_00003178_189378	DNA_Helitron	4.97959	0.0436964		TE_00000600_200879	Unknown	-1.56689	0.0266848
TE_00000381_265255	Unknown	4.9138	0.0483073		TE_00000600_200460	Unknown	-4.47909	0.0269899
TE_00001886_LTR_299154	LTR_Gypsy	5.0503	0.045147		TE_00000600_621598	Unknown	-1.94757	0.0270267
TE_00003542_417679	DNA_Helitron	4.92793	0.0470195		TE_00000600_621006	Unknown	-2.73764	0.0271936
TE_00003736_LTR_754501	LTR_Gypsy	4.95097	0.0470169		TE_00003736_LTR_47765	LTR_Gypsy	-2.69654	0.0272866
TE_00003365_830400	Mutator	4.91837	0.048022		TE_00001740_608188	DNA_Helitron	-3.75124	0.0275158
TE_00003321_717752	LTR_Gypsy	5.00592	0.0433663		TE_00001516_382495	CACTA	-1.35756	0.0276057
TE_00003565_LTR_578837	LTR_Gypsy	5.19703	0.049296		TE_00003363_INT_401828	LTR_Gypsy	-5.61567	0.0278631
TE_00001808_829828	Mutator	4.98808	0.0449342		TE_00000600_852400	Unknown	-1.93281	0.0279154
TE_00002303_INT_562570	LTR_Gypsy	1.74409	0.0478809		TE_00001947_LTR_250529	LTR_Gypsy	-3.56214	0.0280361
TE_00002977_861363	LTR_Copia	4.90896	0.049296		TE_00000861_705465	Unknown	-5.4826	0.0283234
TE_00003275_849314	CACTA	4.9277	0.0473066		TE_00004374_575255	CACTA	-2.883	0.0285701
TE_00002562_499232	DNA_Helitron	4.9461	0.0488962		TE_00002432_LTR_172196	LTR_Copia	-4.86876	0.0286306
TE_00003151_INT_550997	LTR_unknown	4.9461	0.0488962		TE_00003095_INT_662355	LTR_unknown	-4.84574	0.0289801
TE_00002977_861365	LTR_Copia	4.90896	0.049296		TE_00001533_450188	Mutator	-5.46345	0.0290677
TE_00003203_560753	Mutator	4.90896	0.049296		TE_00002785_182381	MITE	-5.46345	0.0290677
TE_00003238_INT_638638	LTR_Copia	1.21358	0.0492447		TE_00003593_582000	DNA_Helitron	-5.44851	0.0295443
TE_00003794_INT_494323	LTR_Gypsy	4.9461	0.0488962		TE_00003856_LTR_507429	LTR_Copia	-4.83414	0.0295612
TE_00002528_205177	CACTA	4.9138	0.0483073		TE_00001686_104334	DNA_Helitron	-4.28629	0.0296395
TE_00002841_INT_553553	LTR_Copia	4.90896	0.049296		TE_00002177_LTR_634030	LTR_unknown	-5.49307	0.0296868
TE_00004272_52049	Mutator	4.94197	0.0472364		TE_00004243_409474	Mutator	-2.84563	0.0297049
TE_00002525_36531	Mutator	4.97987	0.048131		TE_00004106_LTR_7005	LTR_unknown	-3.91455	0.0299915
TE_00001921_LTR_626327	LTR_unknown	4.94152	0.0475866		TE_00000392_106583	Mutator	-3.12056	0.0301452
TE_00003542_638803	DNA_Helitron	4.96107	0.048131		TE_00002677_861757	DNA_Helitron	-3.89044	0.0301562
TE_00004150_411035	DNA_Helitron	4.9461	0.0488962		TE_00001640_456440	Mutator	-4.82245	0.0302314
TE_00004472_INT_258656	LTR_Copia	4.9461	0.0488962		TE_00001677_656661	DNA_Helitron	-4.82245	0.0302314
TE_00003054_838741	DNA_Helitron	4.9186	0.0478153		TE_00002646_610314	MITE	-3.48681	0.0303381
TE_00003411_328044	Mutator	5.01918	0.0456726		TE_00000296_862897	Unknown	-2.09292	0.0308899
TE_00002108_837625	CACTA	4.9186	0.0478153		TE_00001989_536408	DNA_Helitron	-3.51362	0.0310604
TE_00003946_572382	CACTA	4.97937	0.0438091		TE_00000600_621616	Unknown	-1.60274	0.0310604
TE_00000117_858048	Unknown	4.9186	0.0478153		TE_00000263_371746	Unknown	-3.52282	0.0310616
TE_00002245_33057	CACTA	5.00678	0.0432398		TE_00001699_212680	CACTA	-1.1001	0.031456
chr10_8570280..8581481_113207	LTR_Gypsy	5.03242	0.0433846		TE_00003706_INT_276905	LTR_unknown	-1.40022	0.0314631
TE_00001382_318056	LTR_unknown	4.97432	0.0490985		TE_00002796_476000	hAT	-5.41824	0.0315222
TE_00000032_74106	Unknown	4.97432	0.0490985		TE_00001961_371082	PIF-Harbinger	-5.41824	0.0315222
TE_00003565_LTR_327751	LTR_Gypsy	4.92339	0.0477879		TE_00000600_715548	Unknown	-3.17457	0.0315445
TE_00002645_LTR_764394	LTR_Gypsy	4.94152	0.0475866		TE_00001631_605311	DNA_Helitron	-3.11396	0.0315774
TE_00003698_INT_579646	LTR_Copia	4.99334	0.0432612		TE_00004384_LTR_202631	LTR_Gypsy	-1.29005	0.0316133
TE_00000101_290827	Unknown	4.94197	0.0472364		TE_00003345_455991	MITE	-2.85107	0.031625
TE_00000247_163060	LTR_unknown	4.9186	0.0478153		TE_00000600_621448	Unknown	-3.52258	0.0317014
TE_00003845_52328	LTR_Copia	4.97049	0.046228		TE_00002246_812675	MITE	-2.22437	0.0322829
TE_00002763_LTR_160677	LTR_unknown	4.94624	0.0469613		TE_00000074_291184	Unknown	-2.61577	0.0325703
TE_00003798_779926	Mutator	4.93698	0.0469613		TE_00001758_478682	Tc1-Mariner	-2.53311	0.0328426
TE_00004045_862476	Mutator	5.08066	0.0436309		TE_00001444_188124	Unknown	-1.51258	0.0328854
TE_00002562_353958	DNA_Helitron	4.9891	0.0490467		TE_00002357_LTR_33297	LTR_unknown	-5.40285	0.0331057
TE_00000342_38592	LINE_unknown	4.95538	0.0490385		TE_00002751_660228	PIF-Harbinger	-5.40285	0.0331057
TE_00004329_INT_159977	LTR_Gypsy	4.9138	0.0483073		TE_00002820_INT_409471	LTR_Copia	-4.15685	0.0331872
TE_00004363_LTR_449714	LTR_Gypsy	4.9138	0.0483073		TE_00003635_INT_444875	LTR_Copia	-4.15685	0.0331872
TE_00004102_INT_280977	LTR_Gypsy	4.99243	0.0470212		TE_00000921_536681	Unknown	-2.78873	0.0332244
TE_00002218_144666	PIF-Harbinger	4.9277	0.0473066		TE_00003299_91813	Tc1-Mariner	-2.887	0.0332588
TE_00000021_680234	CACTA	4.90896	0.049296		TE_00003363_INT_754552	LTR_Gypsy	-5.52915	0.0335741
TE_00004102_INT_258352	LTR_Gypsy	4.90919	0.049296		TE_00003363_INT_490580	LTR_Gypsy	-5.52915	0.0335741
TE_00004033_LTR_318256	LTR_Gypsy	4.90919	0.049296		TE_00000861_51733	Unknown	-5.52915	0.0335741
TE_00002171_486204	Mutator	4.9372	0.0467912		TE_00004287_LTR_87233	LTR_Copia	-2.4323	0.0335808
TE_00003177_56979	Mutator	5.01166	0.0489145		TE_00001686_475997	DNA_Helitron	-4.95659	0.0339075
TE_00004367_334200	CACTA	5.10261	0.043745		TE_00000600_324416	Unknown	-1.5848	0.0340798
TE_00003372_209748	PIF-Harbinger	4.91354	0.0493277		TE_00002154_92950	CACTA	-5.73133	0.034099
TE_00002037_287348	CACTA	4.9658	0.0470195		TE_00002025_INT_614647	LTR_unknown	-2.78008	0.0343681
TE_00004244_852114	CACTA	4.97907	0.0462254		TE_00000600_200303	Unknown	-2.20017	0.0345333
TE_00003224_859175	DNA_Helitron	4.90896	0.049296		TE_00000600_621568	Unknown	-5.45263	0.0345625
TE_00004050_LTR_344791	LTR_Gypsy	5.0027	0.0485384		TE_00001726_610277	DNA_Helitron	-4.78222	0.0345625
TE_00003283_INT_57280	LTR_unknown	4.90896	0.049296		TE_00000600_621577	Unknown	-5.45263	0.0345625
TE_00004153_584844	Mutator	4.90896	0.049296		TE_00000956_248769	Unknown	-5.45263	0.0345625
TE_00002366_60765	Mutator	5.05511	0.0483899		TE_00000023_417770	Unknown	-4.77004	0.0345783
TE_00002412_652949	DNA_Helitron	5.05078	0.0480618		TE_00001989_443802	DNA_Helitron	-3.84668	0.0346637
TE_00002895_496433	PIF-Harbinger	5.21492	0.0471602		TE_00000600_200511	Unknown	-2.82602	0.0348301
TE_00002710_INT_385973	LTR_Copia	1.2392	0.0484397		TE_00003444_884777	DNA_Helitron	-4.77006	0.0349611
TE_00004367_509547	CACTA	4.94647	0.0469613		TE_00004237_809712	DNA_Helitron	-2.63428	0.0350645
TE_00003026_LTR_876657	LTR_unknown	5.05511	0.0483899		TE_00003057_253795	DNA_Helitron	-4.75782	0.0353406
TE_00002064_INT_107749	LTR_Copia	4.95538	0.0490385		TE_00002556_INT_358055	LTR_Copia	-5.38726	0.0354045
TE_00001735_59864	DNA_Helitron	4.95079	0.0477111		TE_00003688_INT_798086	LTR_unknown	-3.16066	0.0355469
TE_00002894_773244	Mutator	4.97959	0.0436964		TE_00000600_200249	Unknown	-1.5674	0.0356307
TE_00001515_323785	DNA_Helitron	2.61	0.0438955		TE_00003497_INT_249691	LTR_Copia	-1.64308	0.0356512
TE_00001714_307808	DNA_Helitron	4.94172	0.046716		TE_00001617_103153	DNA_Helitron	-2.36512	0.0358973
TE_00002759_188958	Mutator	3.50809	0.046716		TE_00000600_200263	Unknown	-2.30857	0.0365976
TE_00002833_LTR_618598	LTR_Gypsy	4.35689	0.0432398		TE_00000623_102198	Unknown	-0.98886	0.036646
TE_00004272_124515	Mutator	4.93224	0.0478061		TE_00003565_LTR_211236	LTR_Gypsy	-3.23608	0.0366666
TE_00000079_434243	Unknown	4.9277	0.0473066		TE_00002069_245793	MITE	-2.928	0.0367388
TE_00002678_211361	Mutator	4.93698	0.0469613		TE_00001657_166575	DNA_Helitron	-2.54103	0.0371691
TE_00001840_INT_743941	LTR_unknown	5.00592	0.0433663		TE_00000600_415962	Unknown	-1.38645	0.037206
TE_00004102_INT_551309	LTR_Gypsy	5.09382	0.0435011		TE_00001977_INT_475995	LTR_Copia	-1.43645	0.0373237
TE_00004026_49407	Mutator	4.98808	0.0449342		TE_00000683_824854	Unknown	-1.88374	0.037369
TE_00004385_LTR_844334	LTR_Copia	4.92339	0.0477879		TE_00001677_244144	DNA_Helitron	-3.16737	0.0374326
TE_00001586_581191	DNA_Helitron	4.94172	0.046716		TE_00002858_464039	DNA_Helitron	-2.37036	0.0374861
TE_00004318_LTR_257203	LTR_unknown	4.97937	0.0438091		TE_00002356_INT_107369	LTR_Copia	-1.59038	0.037503
TE_00003549_INT_868395	LTR_Gypsy	5.08066	0.0436309		TE_00000600_200826	Unknown	-1.51354	0.0375629
TE_00002467_546700	CACTA	4.93681	0.0490107		TE_00001736_249087	DNA_Helitron	-5.35079	0.0376096
TE_00002064_INT_87663	LTR_Copia	4.93681	0.0490107		TE_00001711_887980	DNA_Helitron	-5.35079	0.0376096
TE_00002491_231572	Mutator	4.93681	0.0490107		TE_00004371_LTR_264559	LTR_Gypsy	-5.35079	0.0376096
TE_00004079_404051	Mutator	4.9277	0.0473066		TE_00003257_242139	Mutator	-2.87448	0.0377556
TE_00002363_INT_257204	LTR_unknown	4.95538	0.0490385		TE_00003582_LTR_170037	LTR_unknown	-5.38272	0.0377607
TE_00004387_INT_32961	LTR_Gypsy	4.96556	0.047332		TE_00001857_660071	DNA_Helitron	-2.99912	0.0378839
TE_00003224_572388	DNA_Helitron	4.98808	0.0449342		TE_00000600_204187	Unknown	-1.9054	0.0379759
TE_00003468_681923	CACTA	4.93245	0.0467943		TE_00004409_LTR_349037	LTR_Gypsy	-2.47771	0.0380638
TE_00002555_INT_142145	LTR_Copia	4.93698	0.0469613		TE_00000666_529370	Unknown	-2.54434	0.038065
TE_00003940_INT_260038	LTR_Gypsy	4.95538	0.0490385		TE_00002085_355333	MITE	-5.37143	0.0381186
TE_00001125_77079	Unknown	3.15583	0.0449854		TE_00000600_200519	Unknown	-1.93444	0.0382148
TE_00002773_INT_426028	LTR_Gypsy	4.93224	0.0478061		TE_00001736_724260	DNA_Helitron	-3.31232	0.0383601
TE_00001753_268325	Mutator	4.30687	0.0476211		TE_00001639_530101	Mutator	-3.12817	0.0385691
TE_00004269_697276	Mutator	4.97907	0.0462254		TE_00000277_121713	Unknown	-2.18639	0.0386017
TE_00002555_INT_42282	LTR_Copia	4.95079	0.0477111		TE_00000210_248814	Unknown	-3.14976	0.038755
TE_00002871_566255	Mutator	5.04161	0.0441846		TE_00002646_102896	MITE	-1.71498	0.0387711
TE_00003054_153045	DNA_Helitron	4.9658	0.0470195		TE_00001596_279613	DNA_Helitron	-2.7781	0.038827
TE_00004384_LTR_864903	LTR_Gypsy	4.96556	0.047332		TE_00001664_436	DNA_Helitron	-3.02213	0.0389164
TE_00002854_INT_646632	LTR_Copia	4.96479	0.0483899		TE_00003163_522044	Mutator	-4.72052	0.0389417
TE_00003488_INT_43974	LTR_unknown	5.01529	0.0482817		TE_00004328_INT_210985	LTR_unknown	-4.10194	0.0389571
TE_00003586_854345	CACTA	4.9186	0.0478153		TE_00002371_512749	MITE	-3.46748	0.0389632
TE_00002604_INT_636188	LTR_Gypsy	4.25874	0.0469242		TE_00001617_100496	DNA_Helitron	-2.52359	0.0392148
TE_00004128_LTR_447372	LTR_Gypsy	4.9747	0.0455039		TE_00000600_200929	Unknown	-2.03122	0.0394497
TE_00001668_736968	DNA_Helitron	1.83314	0.0444206		TE_00000600_621399	Unknown	-1.75837	0.0394533
TE_00001989_692044	DNA_Helitron	4.9186	0.0478153		TE_00001577_324230	CACTA	-3.51803	0.039684
TE_00003086_250009	Mutator	4.93747	0.0478061		TE_00000600_809707	Unknown	-3.39145	0.0398683
TE_00003224_394922	DNA_Helitron	4.95079	0.0477111		TE_00001848_513041	DNA_Helitron	-3.14592	0.0398925
TE_00003712_546984	Mutator	4.98419	0.0432398		TE_00004409_LTR_202636	LTR_Gypsy	-1.05582	0.0399381
TE_00004357_417485	Mutator	5.25667	0.0436477		TE_00000600_621408	Unknown	-1.53717	0.0401084
TE_00001987_INT_669440	LTR_Copia	5.00592	0.0433663		TE_00000005_373595	Unknown	-1.35997	0.0406986
TE_00003568_LTR_75813	LTR_Gypsy	4.98373	0.0439018		TE_00000600_621386	Unknown	-1.6608	0.0406986
TE_00001792_LTR_752747	LTR_Gypsy	4.94227	0.0491094		TE_00004157_562559	Mutator	-5.43708	0.0407061
TE_00004002_619827	Mutator	5.03691	0.0492037		TE_00003363_INT_406708	LTR_Gypsy	-5.43708	0.0407061
TE_00001886_LTR_176352	LTR_Gypsy	4.92339	0.0477879		TE_00001711_735163	DNA_Helitron	-3.21028	0.0408027
TE_00002623_351470	DNA_Helitron	4.9372	0.0467912		TE_00003706_INT_779566	LTR_unknown	-2.41792	0.0409648
TE_00003511_LTR_868299	LTR_unknown	4.92817	0.048022		TE_00001526_324231	DNA_Helitron	-3.81023	0.0409779
TE_00004058_INT_694269	LTR_Copia	4.9138	0.0483073		TE_00001770_LTR_562554	LTR_Gypsy	-4.17794	0.0409955
TE_00002945_846658	CACTA	5.00139	0.0464326		TE_00002713_733498	MITE	-2.27593	0.0413643
TE_00001504_74591	DNA_Helitron	4.92292	0.0483311		TE_00001684_460271	Tc1-Mariner	-4.70305	0.0415897
TE_00002496_683254	DNA_Helitron	4.93245	0.0467943		TE_00000600_621419	Unknown	-2.49052	0.0415897
TE_00003729_13189	Mutator	4.93681	0.0490107		TE_00003924_613440	DNA_Helitron	-5.30188	0.0416315
TE_00003622_717574	Mutator	4.93681	0.0490107		TE_00003706_INT_216550	LTR_unknown	-5.30188	0.0416315
TE_00002724_INT_617704	LTR_Gypsy	4.9979	0.0438281		TE_00000284_668974	Unknown	-1.64247	0.0416825
TE_00003542_152837	DNA_Helitron	4.9555	0.0473579		TE_00003706_INT_128887	LTR_unknown	-3.06449	0.0417669
TE_00001963_19265	LTR_Gypsy	4.94624	0.0469613		TE_00001725_660593	Mutator	-2.63319	0.041804
TE_00002871_341394	Mutator	4.92292	0.0483311		TE_00000850_875795	Unknown	-4.69018	0.0419426
TE_00003414_234267	CACTA	4.98808	0.0449342		TE_00001640_320676	Mutator	-1.89856	0.0420088
TE_00003321_717754	LTR_Gypsy	5.00592	0.0433663		TE_00000600_621414	Unknown	-1.34361	0.0420555
TE_00001714_303953	DNA_Helitron	4.93747	0.0478061		TE_00003740_INT_217001	LTR_unknown	-3.39524	0.0421851
TE_00003542_493789	DNA_Helitron	4.92316	0.0473081		TE_00002140_212681	MITE	-2.93996	0.0421972
TE_00001971_INT_137573	LTR_Copia	4.93681	0.0490107		TE_00003363_INT_205143	LTR_Gypsy	-5.3553	0.0422325
TE_00001896_INT_687853	LTR_Gypsy	4.93681	0.0490107		TE_00001031_693862	Unknown	-5.3553	0.0422325
TE_00004012_433620	CACTA	4.94647	0.0469613		TE_00001592_378252	CACTA	-2.64178	0.0423764
TE_00003372_336381	PIF-Harbinger	5.02437	0.0449021		TE_00000600_607389	Unknown	-1.86598	0.0424239
TE_00003845_52330	LTR_Copia	4.97049	0.046228		TE_00004374_380394	CACTA	-2.22054	0.0424595
TE_00001352_656162	Unknown	3.51064	0.046716		TE_00001596_847961	DNA_Helitron	-2.31561	0.0425373
TE_00002037_687506	CACTA	4.98449	0.0483899		TE_00002646_316609	MITE	-4.72873	0.0431136
TE_00003372_296984	PIF-Harbinger	4.92292	0.0483311		TE_00003779_611060	MITE	-4.6642	0.0431493
TE_00000092_314423	Unknown	4.9372	0.0467912		TE_00004477_LTR_247003	LTR_Gypsy	-2.44333	0.0432398
TE_00001524_661399	DNA_Helitron	2.08284	0.0445404		TE_00002084_INT_218893	LTR_Copia	-1.76612	0.0432612
TE_00003542_855143	DNA_Helitron	5.04597	0.0444506		TE_00000256_382496	Unknown	-1.76081	0.0432612
TE_00003817_LTR_471441	LTR_Gypsy	4.97049	0.046228		TE_00001598_324229	Mutator	-2.23163	0.0433131
TE_00001989_713045	DNA_Helitron	4.98436	0.0452103		TE_00000600_619240	Unknown	-1.95381	0.0433663
TE_00000372_869859	Mutator	4.97937	0.0438091		TE_00003706_INT_59498	LTR_unknown	-1.63846	0.0433663
TE_00003869_692129	Mutator	4.9372	0.0467912		TE_00000600_200928	Unknown	-2.40207	0.0438091
TE_00004193_703554	Mutator	4.95126	0.0479323		TE_00002342_371745	DNA_Helitron	-3.62671	0.0438378
TE_00000372_136909	Mutator	4.91882	0.0490107		TE_00001529_217454	Tc1-Mariner	-5.28517	0.0439978
TE_00000750_418122	Unknown	4.91882	0.0490107		TE_00002563_556265	Mutator	-5.28517	0.0439978
TE_00002525_593173	Mutator	4.98419	0.0432398		TE_00003078_276914	CACTA	-1.08118	0.044309
TE_00003706_INT_409132	LTR_unknown	4.97029	0.0458308		TE_00001604_659773	CACTA	-2.11523	0.0443093
TE_00003019_773086	Mutator	4.97937	0.0438091		TE_00003057_382499	DNA_Helitron	-1.6337	0.0444558
TE_00002604_INT_709886	LTR_Gypsy	5.04571	0.0479275		TE_00003739_LTR_586297	LTR_Copia	-3.61215	0.0446378
TE_00004045_475737	Mutator	5.07171	0.0455543		TE_00000600_621079	Unknown	-2.07638	0.0448793
TE_00001714_644974	DNA_Helitron	5.04572	0.0438697		TE_00001566_382497	DNA_Helitron	-1.6426	0.0450209
TE_00001989_259320	DNA_Helitron	4.92339	0.0477879		TE_00003775_LTR_171599	LTR_Gypsy	-3.19959	0.0450242
TE_00004045_305523	Mutator	4.97059	0.0482817		TE_00000666_339953	Unknown	-4.04121	0.0452103
TE_00003178_279229	DNA_Helitron	5.05443	0.0470195		TE_00001729_262070	DNA_Helitron	-2.78204	0.0456205
TE_00003814_887654	Mutator	2.40181	0.0482817		TE_00003706_INT_217615	LTR_unknown	-4.0283	0.0456726
TE_00002773_INT_620800	LTR_Gypsy	5.10979	0.0432639		TE_00000674_878796	Unknown	-1.3302	0.0458796
TE_00003380_298793	DNA_Helitron	4.92292	0.0483311		TE_00001765_LTR_454655	LTR_unknown	-4.6378	0.0459514
TE_00003079_566303	LTR_Gypsy	4.97049	0.046228		TE_00000600_200314	Unknown	-2.23208	0.0462254
TE_00001437_805827	Unknown	4.9747	0.0455039		TE_00004287_LTR_531984	LTR_Copia	-2.04254	0.0462619
TE_00003549_INT_217780	LTR_Gypsy	4.98808	0.0449342		TE_00004363_LTR_247914	LTR_Gypsy	-1.89313	0.0462642
TE_00003792_785040	Mutator	4.28185	0.0471932		TE_00001848_369817	DNA_Helitron	-2.84117	0.0463513
TE_00004479_LTR_564381	LTR_Gypsy	4.97049	0.046228		TE_00003791_367136	MITE	-2.21619	0.0465781
TE_00002562_259406	DNA_Helitron	5.01565	0.0436218		TE_00000600_200839	Unknown	-1.4929	0.046716
TE_00003453_305543	LTR_Copia	4.97059	0.0482817		TE_00000636_11135	Unknown	-4.04481	0.0467236
TE_00004016_INT_240709	LTR_Gypsy	1.84036	0.0433471		TE_00000005_779557	Unknown	-1.33306	0.0467765
TE_00004387_INT_406043	LTR_Gypsy	5.05576	0.0432398		TE_00003593_244143	DNA_Helitron	-1.1308	0.0467912
TE_00003775_LTR_760802	LTR_Gypsy	4.97907	0.0462254		TE_00000234_10934	Unknown	-2.20548	0.0467912
TE_00003614_LTR_849371	LTR_unknown	5.01565	0.0436218		TE_00000600_715547	Unknown	-1.49111	0.0467912
TE_00004012_480823	CACTA	4.97907	0.0462254		TE_00000902_368203	Unknown	-2.20039	0.0468704
TE_00002053_567164	LTR_Copia	5.28208	0.0432398		TE_00003285_382494	MITE	-1.28634	0.0470195
TE_00003479_LTR_441907	LTR_Gypsy	4.33021	0.0439018		TE_00001531_654862	Mutator	-1.64924	0.0470195
TE_00003549_INT_859790	LTR_Gypsy	4.99243	0.0470212		TE_00001527_71590	DNA_Helitron	-2.7959	0.0473081
TE_00001309_355637	Unknown	4.91882	0.0490107		TE_00004394_200313	DNA_Helitron	-5.26821	0.0473138
TE_00004065_538082	CACTA	4.99243	0.0470212		TE_00002820_INT_409470	LTR_Copia	-2.79176	0.0475062
TE_00002308_269515	CACTA	5.03283	0.045913		TE_00000600_74581	Unknown	-2.14487	0.0478074
TE_00002366_337016	Mutator	5.03242	0.0433846		TE_00002325_INT_517798	LTR_Copia	-1.43055	0.048022
TE_00000381_511918	Unknown	5.08946	0.0441511		TE_00004219_LTR_389356	LTR_Gypsy	-1.70356	0.048131
TE_00002265_488738	CACTA	4.91882	0.0490107		TE_00003758_530671	MITE	-5.26325	0.0482377
TE_00001963_19263	LTR_Gypsy	4.94624	0.0469613		TE_00002582_INT_649386	LTR_Gypsy	-2.63362	0.0483073
TE_00003940_INT_564518	LTR_Gypsy	4.94172	0.046716		TE_00001740_433552	DNA_Helitron	-2.34557	0.0484541
TE_00003178_18726	DNA_Helitron	4.98808	0.0449342		TE_00000612_656457	Unknown	-1.9072	0.0486013
TE_00002604_INT_785069	LTR_Gypsy	5.0631	0.0462642		TE_00002858_887986	DNA_Helitron	-2.23676	0.0486722
TE_00003116_LTR_826156	LTR_unknown	4.97496	0.0445404		TE_00003483_113403	CACTA	-1.79339	0.0486992
TE_00003804_786035	DNA_Helitron	4.99702	0.0439925		TE_00003662_INT_887854	LTR_Gypsy	-1.67868	0.048707
TE_00003468_545252	CACTA	4.91882	0.0490107		TE_00004142_LTR_560070	LTR_Gypsy	-5.2286	0.0488055
TE_00002710_83605	LTR_Copia	4.91882	0.0490107		TE_00002241_797354	hAT	-5.2286	0.0488055
TE_00002710_83603	LTR_Copia	4.91882	0.0490107		TE_00001706_320834	Mutator	-5.2286	0.0488055
TE_00003342_INT_30865	LTR_unknown	4.91882	0.0490107		TE_00003240_LTR_530141	LTR_Gypsy	-5.2286	0.0488055
TE_00003549_INT_203534	LTR_Gypsy	4.9555	0.0473579		TE_00002323_LTR_52518	LTR_Gypsy	-3.05303	0.0488594
TE_00003395_630487	LTR_Copia	4.93681	0.0490107		TE_00003363_INT_836245	LTR_Gypsy	-5.33873	0.048966
TE_00003063_LTR_87492	LTR_Gypsy	4.93681	0.0490107		TE_00001716_83890	DNA_Helitron	-5.33873	0.048966
TE_00004384_LTR_551928	LTR_Gypsy	5.01969	0.0471679		TE_00002716_299524	Mutator	-2.82769	0.0489709
TE_00003300_INT_170301	LTR_Gypsy	4.93245	0.0467943		TE_00001979_454774	MITE	-2.48158	0.0490107
TE_00003009_INT_83939	LTR_unknown	5.02896	0.0431195		TE_00004045_861104	Mutator	-0.910814	0.0491094
TE_00003025_INT_232786	LTR_Gypsy	5.01994	0.0467943		TE_00002902_INT_460157	LTR_Gypsy	-2.50254	0.0492166
TE_00001989_278725	DNA_Helitron	5.26437	0.0430961		TE_00001596_244784	DNA_Helitron	-0.876411	0.0493181
TE_00003549_INT_689852	LTR_Gypsy	4.9555	0.0473579		TE_00001699_367871	CACTA	-3.04579	0.0494115
TE_00004153_819470	Mutator	5.02371	0.0499145		TE_00004240_LTR_117128	LTR_Gypsy	-8.11908	0.0496489
TE_00002401_547086	CACTA	5.08894	0.0430961
TE_00004298_394326	CACTA	5.08894	0.0430961
TE_00004367_788950	CACTA	5.0236	0.0430961
TE_00003308_420266	CACTA	4.98399	0.0427488
TE_00002748_112447	CACTA	5.04695	0.0427223
TE_00003187_765308	CACTA	5.03685	0.0425869
TE_00003946_59883	CACTA	5.03747	0.0425867
TE_00003780_346663	CACTA	4.98834	0.0424595
TE_00002262_329637	CACTA	4.98857	0.0421206
TE_00002037_288463	CACTA	5.0335	0.0419426
TE_00004386_624929	CACTA	5.0335	0.0419426
TE_00002681_777706	CACTA	5.02803	0.0419426
TE_00002101_840478	CACTA	4.99768	0.0419426
TE_00001614_693493	CACTA	4.99314	0.0418811
TE_00004434_686439	CACTA	4.99314	0.0418811
TE_00002214_585800	CACTA	5.01041	0.0417895
TE_00002403_855034	CACTA	5.01041	0.0417895
TE_00003166_516348	CACTA	5.01041	0.0417895
TE_00002101_286977	CACTA	4.99724	0.0416315
TE_00002567_150070	CACTA	4.99724	0.0416315
TE_00003946_396780	CACTA	4.99724	0.0416315
TE_00000021_545567	CACTA	4.99292	0.0416315
TE_00003821_564415	CACTA	4.99292	0.0416315
TE_00003686_325907	CACTA	5.01536	0.0415329
TE_00004367_189035	CACTA	5.01536	0.0415329
TE_00003783_202843	CACTA	5.00653	0.0414493
TE_00003686_789540	CACTA	5.09747	0.0412963
TE_00002175_126307	CACTA	5.06751	0.0412963
TE_00002954_570090	CACTA	5.06751	0.0412963
TE_00002175_714764	CACTA	4.99747	0.0411678
TE_00002954_424806	CACTA	4.99747	0.0411678
TE_00001654_634451	CACTA	5.03799	0.0410998
TE_00002584_466559	CACTA	5.00609	0.0410998
TE_00004208_235570	CACTA	4.45119	0.0410581
TE_00004440_142392	CACTA	5.0149	0.0409648
TE_00004298_698478	CACTA	5.00178	0.0409648
TE_00003414_836001	CACTA	5.01082	0.0408942
TE_00003414_285376	CACTA	4.3646	0.0408027
TE_00003166_786834	CACTA	5.01939	0.0407081
TE_00003703_850368	CACTA	5.01939	0.0407081
TE_00004367_543829	CACTA	5.01939	0.0407081
TE_00002214_493986	CACTA	5.0063	0.0407081
TE_00000014_162815	CACTA	3.58012	0.0406812
TE_00002584_464212	CACTA	5.0151	0.0406791
TE_00003166_137349	CACTA	5.0106	0.0406791
TE_00002210_269752	CACTA	5.09297	0.0405314
TE_00002175_613880	CACTA	5.1511	0.0401054
TE_00002681_467734	CACTA	5.05564	0.0400908
TE_00003078_678416	CACTA	5.05564	0.0400908
TE_00002214_507662	CACTA	5.04227	0.0397065
TE_00002945_354680	CACTA	5.04227	0.0397065
TE_00004207_259235	CACTA	5.10213	0.0392112
TE_00002210_773902	CACTA	5.06336	0.0391473
TE_00002403_562321	CACTA	4.37548	0.0388749
TE_00003483_169499	CACTA	5.08548	0.038801
TE_00003944_668930	CACTA	5.11424	0.0385406
TE_00002681_589048	CACTA	5.07185	0.0384823
TE_00004367_203593	CACTA	5.14725	0.0384055
TE_00002175_271443	CACTA	5.1763	0.0383487
TE_00002985_226373	CACTA	5.05111	0.0382148
TE_00001772_28067	CACTA	5.18805	0.0381186
TE_00002037_326292	CACTA	5.33034	0.0380948
TE_00001699_527417	CACTA	5.08031	0.0380877
TE_00002760_215038	CACTA	5.05922	0.038004
TE_00002528_866528	CACTA	5.05549	0.0379759
TE_00002126_744681	CACTA	5.08874	0.0379713
TE_00001889_137237	CACTA	5.05508	0.037626
TE_00001956_141830	CACTA	5.05508	0.037626
TE_00003414_792254	CACTA	5.05508	0.037626
TE_00004117_848468	CACTA	5.05508	0.037626
TE_00004047_216965	CACTA	5.09815	0.0374861
TE_00004208_382384	CACTA	5.09815	0.0374861
TE_00001632_230343	CACTA	5.07268	0.0374111
TE_00002681_584808	CACTA	5.07268	0.0374111
TE_00003946_258911	CACTA	5.07268	0.0374111
TE_00003538_307386	CACTA	5.08112	0.0372785
TE_00003946_589303	CACTA	5.06771	0.0372513
TE_00003959_544237	CACTA	5.06771	0.0372513
TE_00003946_821735	CACTA	5.0977	0.0369645
TE_00003353_409007	CACTA	5.10137	0.0369448
TE_00003466_350788	CACTA	5.05966	0.0367388
TE_00003780_770864	CACTA	5.05966	0.0367388
TE_00002216_354362	CACTA	5.06401	0.0366832
TE_00002245_581861	CACTA	5.06401	0.0366832
TE_00002126_627602	CACTA	5.09297	0.036646
TE_00001783_38462	CACTA	5.0852	0.0365976
TE_00002216_556364	CACTA	5.0852	0.0365976
TE_00002748_112640	CACTA	5.0852	0.0365976
TE_00001936_661031	CACTA	5.07678	0.0364743
TE_00003129_716787	CACTA	5.08927	0.0361162
TE_00003353_81426	CACTA	5.10673	0.0360199
TE_00002071_203625	CACTA	5.07246	0.0360199
TE_00003078_686438	CACTA	5.07246	0.0360199
TE_00004367_414898	CACTA	5.07246	0.0360199
TE_00002310_596427	CACTA	5.06792	0.0359489
TE_00002214_131126	CACTA	5.08045	0.0358794
TE_00002567_58943	CACTA	5.11856	0.0358453
TE_00001799_42845	CACTA	5.22998	0.0356498
TE_00002262_47692	CACTA	5.11097	0.0356371
TE_00002262_747253	CACTA	5.07224	0.0355738
TE_00004440_198178	CACTA	5.07224	0.0355738
TE_00002308_408282	CACTA	5.08494	0.035524
TE_00002403_124828	CACTA	5.08494	0.035524
TE_00003821_561961	CACTA	5.08494	0.035524
TE_00002175_681778	CACTA	5.11518	0.0354437
TE_00002101_584746	CACTA	5.08473	0.0354437
TE_00004367_282712	CACTA	5.08473	0.0354437
TE_00004421_741220	CACTA	5.11938	0.0354374
TE_00004037_103630	CACTA	5.08064	0.0353406
TE_00004245_171550	CACTA	5.08064	0.0353406
TE_00001654_778887	CACTA	5.12676	0.0349611
TE_00002101_844610	CACTA	5.12676	0.0349611
TE_00004065_702759	CACTA	5.12676	0.0349611
TE_00004208_643428	CACTA	5.16421	0.0345625
TE_00002216_558814	CACTA	5.11083	0.0345625
TE_00002528_801112	CACTA	5.11083	0.0345625
TE_00002467_474195	CACTA	5.1758	0.0345417
TE_00003686_558478	CACTA	5.16364	0.0345333
TE_00002037_852269	CACTA	5.13491	0.0343211
TE_00002811_593687	CACTA	5.13491	0.0343211
TE_00004012_477534	CACTA	5.11505	0.0339531
TE_00000021_161626	CACTA	5.12281	0.033864
TE_00003686_344048	CACTA	5.14301	0.0338424
TE_00003187_205546	CACTA	5.18339	0.0338176
TE_00001592_376279	CACTA	3.62152	0.0337497
TE_00003686_214127	CACTA	5.11486	0.0337302
TE_00003196_783908	CACTA	5.12758	0.0336369
TE_00001632_212300	CACTA	5.15107	0.0336245
TE_00003460_646688	CACTA	5.15107	0.0336245
TE_00003414_256873	CACTA	4.46659	0.0336093
TE_00002954_758983	CACTA	5.15912	0.033603
TE_00004244_648377	CACTA	5.13984	0.0332244
TE_00003166_413917	CACTA	5.17938	0.0331435
TE_00002037_638759	CACTA	5.13095	0.0331057
TE_00003944_403785	CACTA	5.17118	0.0327491
TE_00002037_711091	CACTA	5.17545	0.0327065
TE_00003821_271880	CACTA	5.24561	0.0326576
TE_00004065_505296	CACTA	5.1357	0.0325904
TE_00002245_829545	CACTA	5.13904	0.0325349
TE_00002945_162551	CACTA	5.17524	0.0325302
TE_00003780_286986	CACTA	5.19911	0.0325119
TE_00003821_574797	CACTA	5.12325	0.0325119
TE_00003308_600289	CACTA	3.27805	0.0325119
TE_00003946_325875	CACTA	5.15181	0.0323583
TE_00001632_151679	CACTA	5.21539	0.0322562
TE_00002945_626345	CACTA	5.14376	0.0322419
TE_00002584_464090	CACTA	5.15513	0.0322098
TE_00002037_569556	CACTA	5.1713	0.031935
TE_00003686_787098	CACTA	5.1713	0.031935
TE_00003187_314045	CACTA	5.1351	0.0319108
TE_00003686_261889	CACTA	5.1351	0.0319108
TE_00003129_716786	CACTA	5.12722	0.0319108
TE_00003414_796327	CACTA	5.12722	0.0319108
TE_00004037_863415	CACTA	5.12722	0.0319108
TE_00002945_790844	CACTA	5.13117	0.0317014
TE_00003468_147605	CACTA	5.13117	0.0317014
TE_00003944_321041	CACTA	5.13117	0.0317014
TE_00003686_764268	CACTA	5.15959	0.0315933
TE_00003891_184250	CACTA	5.1355	0.0315501
TE_00004367_337788	CACTA	5.1355	0.0315501
TE_00003586_789699	CACTA	5.15919	0.0315173
TE_00003780_434251	CACTA	5.17639	0.0314901
TE_00001592_806353	CACTA	2.81813	0.0314901
TE_00001678_884885	CACTA	5.18443	0.0314306
TE_00004367_205879	CACTA	5.13923	0.0312706
TE_00002210_823408	CACTA	5.23101	0.0312218
TE_00003686_760826	CACTA	5.17199	0.031211
TE_00002262_707232	CACTA	5.15156	0.031211
TE_00002584_466398	CACTA	5.2228	0.0312103
TE_00004245_171553	CACTA	5.13942	0.0311122
TE_00001692_755798	CACTA	4.55821	0.0310608
TE_00003821_586909	CACTA	5.21909	0.0309615
TE_00002262_785045	CACTA	5.17221	0.0309575
TE_00003166_849262	CACTA	5.17221	0.0309575
TE_00003414_637152	CACTA	5.17221	0.0309575
TE_00001772_31745	CACTA	5.14334	0.0309575
TE_00004421_302893	CACTA	5.14334	0.0309575
TE_00003187_867865	CACTA	5.15135	0.0308951
TE_00002681_295457	CACTA	5.30134	0.0308466
TE_00001831_139382	CACTA	5.2273	0.0307884
TE_00003166_859838	CACTA	5.19531	0.0307516
TE_00003797_660120	CACTA	0.98906	0.030519
TE_00001988_619544	CACTA	5.19626	0.0303476
TE_00003959_29884	CACTA	5.19626	0.0303476
TE_00004012_143631	CACTA	5.18371	0.0303471
TE_00004065_232107	CACTA	5.26951	0.0301622
TE_00002214_783035	CACTA	5.21082	0.0299165
TE_00002760_785044	CACTA	5.26843	0.0298954
TE_00004037_835166	CACTA	5.26843	0.0298954
TE_00003414_822622	CACTA	5.1883	0.0297121
TE_00003166_827255	CACTA	5.31599	0.0296308
TE_00003780_853051	CACTA	5.22314	0.0294988
TE_00004367_866016	CACTA	5.18013	0.0294132
TE_00002681_274091	CACTA	5.32009	0.0293744
TE_00002492_845966	CACTA	5.25691	0.0292895
TE_00002567_148658	CACTA	5.18775	0.0290084
TE_00004312_589558	CACTA	5.18775	0.0290084
TE_00004367_857534	CACTA	5.18415	0.0288788
TE_00003821_274092	CACTA	5.26441	0.0288555
TE_00003166_291348	CACTA	5.21549	0.0288028
TE_00002567_138473	CACTA	5.25434	0.0287607
TE_00003686_544519	CACTA	5.20702	0.0286306
TE_00004208_50424	CACTA	5.27962	0.0281429
TE_00003460_831165	CACTA	5.20382	0.0280682
TE_00004378_590087	CACTA	5.21152	0.027921
TE_00003797_197330	CACTA	5.33551	0.0279154
TE_00003353_81521	CACTA	5.20324	0.0278942
TE_00003483_165530	CACTA	5.20324	0.0278942
TE_00003353_153037	CACTA	5.19986	0.0277874
TE_00002467_839736	CACTA	5.22665	0.0277625
TE_00002214_292785	CACTA	5.23018	0.0276486
TE_00002954_758985	CACTA	5.21861	0.0276483
TE_00004037_644983	CACTA	4.60958	0.0276276
TE_00002108_544241	CACTA	4.64344	0.0276252
TE_00003166_784944	CACTA	5.19948	0.0276057
TE_00002954_62238	CACTA	5.25328	0.027439
TE_00000021_499321	CACTA	5.19967	0.0272866
TE_00001772_543359	CACTA	5.19967	0.0272866
TE_00004057_24521	CACTA	5.19967	0.0272866
TE_00002945_595265	CACTA	5.22251	0.0272701
TE_00003686_764215	CACTA	5.22251	0.0272701
TE_00003821_787116	CACTA	5.21897	0.0272656
TE_00003780_136494	CACTA	5.20362	0.0272656
TE_00004117_207627	CACTA	5.20362	0.0272656
TE_00003187_791054	CACTA	5.22269	0.0271936
TE_00003946_679881	CACTA	5.21485	0.0271601
TE_00003946_682218	CACTA	5.2113	0.027126
TE_00004367_872056	CACTA	5.31264	0.0271154
TE_00002528_754507	CACTA	5.23498	0.0271085
TE_00002945_638258	CACTA	5.20736	0.0270267
TE_00003460_425543	CACTA	5.20736	0.0270267
TE_00003780_766688	CACTA	5.20736	0.0270267
TE_00002492_202305	CACTA	5.2111	0.0270185
TE_00004367_683255	CACTA	5.21503	0.0270125
TE_00003686_782067	CACTA	5.29778	0.0269575
TE_00003483_165663	CACTA	5.23848	0.0268942
TE_00003196_264769	CACTA	5.26819	0.0267142
TE_00004298_699736	CACTA	5.23886	0.0267041
TE_00003730_753743	CACTA	5.27996	0.026655
TE_00003483_165582	CACTA	5.2387	0.0262608
TE_00004208_645180	CACTA	5.29444	0.0259967
TE_00002681_850301	CACTA	5.3273	0.0258273
TE_00003166_582380	CACTA	5.3273	0.0258273
TE_00001887_492947	CACTA	5.28381	0.0255393
TE_00000021_421595	CACTA	5.26907	0.0254775
TE_00002214_625854	CACTA	5.33406	0.0254156
TE_00003491_682531	CACTA	1.56179	0.0253335
TE_00001632_777761	CACTA	5.24642	0.0253227
TE_00002101_235118	CACTA	5.24642	0.0253227
TE_00003471_348613	CACTA	5.2535	0.025196
TE_00001632_259383	CACTA	5.24624	0.0251529
TE_00003946_303083	CACTA	5.27933	0.0251259
TE_00004367_796174	CACTA	5.28741	0.0251184
TE_00003208_830831	CACTA	5.24988	0.0250022
TE_00004208_711374	CACTA	5.26527	0.0248685
TE_00004421_573511	CACTA	5.27266	0.0247458
TE_00003553_119001	CACTA	5.28361	0.0247026
TE_00002954_266750	CACTA	5.25007	0.0246833
TE_00002245_295138	CACTA	5.26832	0.0244191
TE_00003946_572996	CACTA	5.25768	0.0243989
TE_00002037_641012	CACTA	5.25732	0.0243989
TE_00002101_707703	CACTA	5.2537	0.0243989
TE_00003797_518399	CACTA	5.28305	0.0243726
TE_00004367_783651	CACTA	5.27569	0.0243296
TE_00003468_408190	CACTA	5.29122	0.0241605
TE_00000021_596314	CACTA	5.29053	0.0240735
TE_00003166_590902	CACTA	5.25751	0.0240565
TE_00003840_752327	CACTA	5.25751	0.0240565
TE_00004065_273767	CACTA	5.26471	0.0240472
TE_00002214_395392	CACTA	5.33462	0.0240381
TE_00003166_821736	CACTA	5.2798	0.0240381
TE_00004367_797750	CACTA	5.26508	0.0240186
TE_00002528_143283	CACTA	5.26129	0.0239586
TE_00002199_33230	CACTA	5.28694	0.0239478
TE_00002681_678968	CACTA	5.28337	0.0239304
TE_00003821_43477	CACTA	5.28337	0.0239304
TE_00002216_596422	CACTA	5.27943	0.0239121
TE_00002245_546098	CACTA	5.27244	0.0239121
TE_00002567_477011	CACTA	5.27244	0.0239121
TE_00000014_597771	CACTA	5.32337	0.0238907
TE_00002308_61246	CACTA	5.36598	0.0238666
TE_00003946_432355	CACTA	4.62374	0.0238057
TE_00002101_765021	CACTA	5.33154	0.0237456
TE_00003137_754840	CACTA	5.26848	0.0237376
TE_00003468_329876	CACTA	5.26848	0.0237376
TE_00003959_250128	CACTA	5.27602	0.0237281
TE_00004367_77641	CACTA	5.27602	0.0237281
TE_00003686_126397	CACTA	5.27959	0.0236823
TE_00001783_74650	CACTA	5.27225	0.0236218
TE_00003946_63409	CACTA	5.27225	0.0236218
TE_00004037_835167	CACTA	5.34858	0.0236083
TE_00003491_151589	CACTA	5.45439	0.0233653
TE_00002175_843680	CACTA	5.36245	0.0233653
TE_00003946_752274	CACTA	5.36245	0.0233653
TE_00003946_73186	CACTA	5.29852	0.0232315
TE_00003291_543504	CACTA	5.31271	0.0231971
TE_00003930_501022	CACTA	4.72525	0.02316
TE_00002310_855504	CACTA	5.32074	0.0231459
TE_00002214_586608	CACTA	5.29871	0.0230207
TE_00003686_517421	CACTA	5.34181	0.0227421
TE_00002567_834273	CACTA	5.35584	0.0227084
TE_00004367_726547	CACTA	5.30242	0.0226226
TE_00002528_494030	CACTA	5.47653	0.0225429
TE_00002037_346523	CACTA	5.30225	0.0225186
TE_00003187_294030	CACTA	5.41078	0.0220715
TE_00002210_211740	CACTA	5.30594	0.0220547
TE_00004244_19108	CACTA	5.34527	0.0218128
TE_00003275_853758	CACTA	5.31292	0.0217884
TE_00003780_568678	CACTA	5.31292	0.0217884
TE_00003840_882186	CACTA	5.31292	0.0217884
TE_00004367_278447	CACTA	5.31292	0.0217884
TE_00002101_35678	CACTA	5.30944	0.0217884
TE_00002492_37502	CACTA	5.30944	0.0217884
TE_00003900_637909	CACTA	5.30944	0.0217884
TE_00001654_635878	CACTA	5.34891	0.0217054
TE_00003196_295931	CACTA	5.32004	0.0213898
TE_00000021_746587	CACTA	5.34832	0.0213708
TE_00003959_718546	CACTA	5.33818	0.0213407
TE_00000014_227608	CACTA	5.31675	0.0211723
TE_00002262_215119	CACTA	5.34125	0.0211493
TE_00003959_727609	CACTA	5.34125	0.0211493
TE_00002037_258870	CACTA	5.32039	0.0211493
TE_00002216_877704	CACTA	5.32039	0.0211493
TE_00002214_325745	CACTA	5.34503	0.0211332
TE_00003686_425833	CACTA	5.34503	0.0211332
TE_00003620_433891	CACTA	5.33419	0.0210902
TE_00004012_145434	CACTA	5.42098	0.0209862
TE_00004012_203721	CACTA	5.42098	0.0209862
TE_00003553_862358	CACTA	5.32021	0.0209862
TE_00003946_757918	CACTA	5.35593	0.0209416
TE_00002037_56902	CACTA	5.35255	0.0208837
TE_00004421_7612	CACTA	5.3414	0.0208837
TE_00003190_759976	CACTA	5.32384	0.0208837
TE_00001614_693496	CACTA	5.33074	0.0208651
TE_00003078_324885	CACTA	5.32729	0.0208141
TE_00000014_766696	CACTA	5.33091	0.0208017
TE_00003460_836526	CACTA	5.33091	0.0208017
TE_00002184_700298	CACTA	5.33435	0.0207707
TE_00003460_440885	CACTA	5.43473	0.02062
TE_00003187_476828	CACTA	5.35953	0.0201255
TE_00001783_599323	CACTA	5.40499	0.0200302
TE_00004222_476640	CACTA	5.38685	0.0199748
TE_00003190_483673	CACTA	5.40049	0.0199731
TE_00004367_390954	CACTA	5.36342	0.0199186
TE_00004037_203396	CACTA	5.43806	0.019901
TE_00003780_262987	CACTA	5.36979	0.019827
TE_00002403_137429	CACTA	5.46189	0.0198221
TE_00003166_32918	CACTA	5.46823	0.0197039
TE_00000021_758615	CACTA	5.42106	0.0196722
TE_00002214_712725	CACTA	5.41072	0.0196504
TE_00002954_788454	CACTA	5.36645	0.0195195
TE_00001772_199957	CACTA	5.40111	0.0195087
TE_00003275_210847	CACTA	5.3631	0.0195057
TE_00003166_686664	CACTA	5.37666	0.0194804
TE_00002954_45061	CACTA	5.39099	0.0193767
TE_00003946_777206	CACTA	5.38349	0.0192605
TE_00002954_852330	CACTA	5.39031	0.0191644
TE_00003468_547724	CACTA	5.39031	0.0191644
TE_00002210_484825	CACTA	5.37332	0.0191167
TE_00002681_484826	CACTA	5.37332	0.0191167
TE_00000021_213610	CACTA	5.36664	0.0191098
TE_00002101_44043	CACTA	5.36664	0.0191098
TE_00002492_295653	CACTA	5.36998	0.018998
TE_00002210_265042	CACTA	5.44762	0.0188458
TE_00004434_400374	CACTA	5.45516	0.0188435
TE_00002037_841628	CACTA	5.40462	0.0188289
TE_00002681_345342	CACTA	5.41524	0.0186964
TE_00001613_365827	CACTA	5.37349	0.0186795
TE_00002214_846594	CACTA	5.37349	0.0186795
TE_00004207_126657	CACTA	5.39077	0.0186189
TE_00002101_311395	CACTA	5.38363	0.0184659
TE_00004367_279232	CACTA	5.38048	0.0184659
TE_00002605_715576	CACTA	5.39407	0.018457
TE_00003187_751943	CACTA	5.39407	0.018457
TE_00000010_35691	CACTA	5.39043	0.0184145
TE_00002945_296215	CACTA	5.47075	0.0178402
TE_00003959_282339	CACTA	5.53419	0.0178207
TE_00003780_712398	CACTA	5.59694	0.0176277
TE_00003414_752694	CACTA	5.41482	0.0175154
TE_00002403_689015	CACTA	5.43195	0.0175034
TE_00003703_753772	CACTA	5.47081	0.0175001
TE_00004367_724678	CACTA	5.45488	0.0174979
TE_00002681_548507	CACTA	5.47722	0.0174844
TE_00002262_54737	CACTA	5.46077	0.0173032
TE_00002748_344645	CACTA	5.43854	0.0173007
TE_00003196_345343	CACTA	5.45168	0.0172567
TE_00001699_536366	CACTA	2.3981	0.0172366
TE_00004367_158260	CACTA	5.45517	0.0171067
TE_00002492_491064	CACTA	5.5314	0.0171044
TE_00002748_401200	CACTA	5.50614	0.0170983
TE_00001710_227615	CACTA	5.4218	0.0170983
TE_00000021_752687	CACTA	5.41825	0.0170983
TE_00002265_569612	CACTA	5.46407	0.0170796
TE_00002528_640215	CACTA	5.46764	0.0169841
TE_00003840_837351	CACTA	5.49644	0.0169378
TE_00004434_285373	CACTA	5.45851	0.0168974
TE_00003946_855833	CACTA	5.4642	0.0168443
TE_00002262_822594	CACTA	5.4313	0.0168225
TE_00004208_645182	CACTA	5.4313	0.0168225
TE_00003460_690731	CACTA	5.42504	0.0166511
TE_00003414_128054	CACTA	5.43787	0.0166446
TE_00002567_582852	CACTA	5.42809	0.0166376
TE_00003655_410014	CACTA	5.43835	0.0165429
TE_00004208_397845	CACTA	5.50313	0.0164397
TE_00003586_140084	CACTA	5.43498	0.0163742
TE_00002945_692554	CACTA	5.43146	0.0163389
TE_00001614_268756	CACTA	5.45444	0.0163285
TE_00003944_41147	CACTA	5.45444	0.0163285
TE_00002681_727645	CACTA	5.44154	0.0163106
TE_00004208_204640	CACTA	5.50009	0.0162199
TE_00002954_429833	CACTA	5.43801	0.0161796
TE_00004207_547757	CACTA	5.43482	0.0161796
TE_00002467_125247	CACTA	5.46174	0.016174
TE_00002154_861892	CACTA	5.44455	0.0161472
TE_00002403_51184	CACTA	5.53795	0.0160375
TE_00002528_754511	CACTA	5.49328	0.0159872
TE_00002528_754506	CACTA	5.57741	0.0157499
TE_00001613_410235	CACTA	5.46492	0.0156307
TE_00002037_627551	CACTA	5.46492	0.0156307
TE_00002175_686546	CACTA	5.49015	0.0152937
TE_00000138_753410	CACTA	5.47151	0.0152719
TE_00001710_479600	CACTA	5.47119	0.0152719
TE_00003414_230345	CACTA	5.47119	0.0152719
TE_00003538_276940	CACTA	5.50695	0.0152567
TE_00002175_565461	CACTA	5.49649	0.0152271
TE_00003196_223632	CACTA	5.49649	0.0152271
TE_00003190_491019	CACTA	5.5036	0.015199
TE_00004117_488706	CACTA	5.48767	0.015199
TE_00002037_55447	CACTA	5.48069	0.015086
TE_00004367_17905	CACTA	5.48069	0.015086
TE_00002670_11356	CACTA	5.47136	0.0150683
TE_00002214_839135	CACTA	5.52204	0.0150202
TE_00002175_470645	CACTA	5.51233	0.0150202
TE_00002101_199941	CACTA	5.51278	0.0149551
TE_00002681_426589	CACTA	5.51569	0.0149137
TE_00002101_746590	CACTA	5.47464	0.0148875
TE_00003944_645617	CACTA	5.50954	0.0148447
TE_00001981_720626	CACTA	5.50686	0.0148447
TE_00003686_550561	CACTA	5.48116	0.0148447
TE_00003483_165587	CACTA	5.49969	0.0147955
TE_00003491_851793	CACTA	5.49969	0.0147955
TE_00004367_576025	CACTA	5.54431	0.0147732
TE_00004012_226363	CACTA	5.48394	0.0146775
TE_00002403_64172	CACTA	5.50014	0.0146433
TE_00002101_119786	CACTA	2.0761	0.0145534
TE_00002101_639549	CACTA	5.53444	0.0145434
TE_00001890_112677	CACTA	5.49382	0.0145434
TE_00004012_759867	CACTA	5.5029	0.0145428
TE_00002037_841552	CACTA	5.49659	0.014499
TE_00001557_105890	CACTA	2.56743	0.0144571
TE_00002748_295686	CACTA	5.48718	0.0144231
TE_00003538_33390	CACTA	5.48718	0.0144231
TE_00002743_283683	CACTA	5.49058	0.0144081
TE_00001831_741825	CACTA	5.55902	0.014403
TE_00002528_190801	CACTA	5.51603	0.0143567
TE_00002214_830848	CACTA	5.55289	0.0143486
TE_00004208_103617	CACTA	5.513	0.0143386
TE_00002101_55252	CACTA	5.52284	0.0143332
TE_00002037_392739	CACTA	5.49042	0.0143118
TE_00002037_413299	CACTA	5.49365	0.0143032
TE_00003946_210846	CACTA	5.49365	0.0143032
TE_00002037_569539	CACTA	5.52525	0.0142801
TE_00002126_544801	CACTA	5.62487	0.0141871
TE_00001710_227613	CACTA	5.51317	0.0141813
TE_00002918_269015	CACTA	5.52225	0.0139381
TE_00003780_777763	CACTA	5.55056	0.0138506
TE_00002681_783937	CACTA	5.55596	0.0137009
TE_00000021_112392	CACTA	5.52588	0.0136766
TE_00003166_13199	CACTA	5.54447	0.013668
TE_00001890_313589	CACTA	5.59616	0.0134864
TE_00000021_296852	CACTA	5.56824	0.0134576
TE_00001783_765606	CACTA	5.52544	0.0134339
TE_00004065_331271	CACTA	5.52544	0.0134339
TE_00003538_433027	CACTA	5.52243	0.0134263
TE_00002037_760477	CACTA	5.54743	0.0133444
TE_00003780_230341	CACTA	5.5654	0.0132987
TE_00000021_31747	CACTA	5.54071	0.0132477
TE_00002101_545566	CACTA	5.54071	0.0132477
TE_00003686_862462	CACTA	5.60827	0.0132169
TE_00002528_143282	CACTA	5.56553	0.0132015
TE_00004037_491995	CACTA	5.55686	0.0131958
TE_00004208_354683	CACTA	5.55686	0.0131958
TE_00004367_410035	CACTA	5.61617	0.0131718
TE_00002262_404580	CACTA	5.5256	0.0131665
TE_00002403_51186	CACTA	5.59306	0.0131123
TE_00002216_407970	CACTA	5.52876	0.0129923
TE_00001654_75992	CACTA	5.55602	0.0129868
TE_00003129_400382	CACTA	5.56261	0.0129841
TE_00003946_52635	CACTA	5.59871	0.0129113
TE_00003187_701399	CACTA	5.53473	0.0128691
TE_00002214_207626	CACTA	5.53175	0.0128691
TE_00002214_849309	CACTA	5.59833	0.0128649
TE_00002101_234273	CACTA	5.66825	0.0127999
TE_00002467_868222	CACTA	5.54084	0.0127434
TE_00001783_279357	CACTA	5.55021	0.0127351
TE_00001592_659154	CACTA	1.90928	0.0127097
TE_00002492_491775	CACTA	5.54396	0.0126235
TE_00001834_678413	CACTA	5.54708	0.0126213
TE_00002681_698026	CACTA	5.61314	0.0124662
TE_00002681_709662	CACTA	5.61314	0.0124662
TE_00004208_641328	CACTA	5.63419	0.0123324
TE_00003308_846656	CACTA	5.59895	0.0123245
TE_00004222_111353	CACTA	5.57523	0.0122723
TE_00003780_210900	CACTA	5.5991	0.0122411
TE_00002760_404583	CACTA	5.56884	0.0120921
TE_00004207_576791	CACTA	5.59609	0.0120109
TE_00001856_860716	CACTA	4.96783	0.0119707
TE_00002748_68915	CACTA	5.61019	0.011968
TE_00001834_73563	CACTA	5.66606	0.0118945
TE_00004208_116505	CACTA	5.60202	0.0118893
TE_00004386_255861	CACTA	5.61619	0.0118428
TE_00002037_595266	CACTA	5.60428	0.011835
TE_00003686_63312	CACTA	5.60428	0.011835
TE_00003553_270681	CACTA	5.61318	0.0118202
TE_00001889_57276	CACTA	5.59247	0.0118096
TE_00004367_65809	CACTA	5.57482	0.0117615
TE_00004367_41582	CACTA	5.60489	0.0117475
TE_00003468_551221	CACTA	5.59304	0.0116837
TE_00004440_281438	CACTA	5.65191	0.0116551
TE_00004367_19704	CACTA	5.58409	0.0115815
TE_00003780_838597	CACTA	5.60506	0.0115695
TE_00003129_853046	CACTA	5.60467	0.0115383
TE_00002528_741638	CACTA	5.57802	0.0115379
TE_00003821_549443	CACTA	5.58957	0.0115332
TE_00002214_625843	CACTA	5.58106	0.011531
TE_00004208_619018	CACTA	5.57787	0.011531
TE_00001592_707086	CACTA	1.58391	0.0114952
TE_00002210_120581	CACTA	5.71029	0.0114299
TE_00002467_414282	CACTA	5.67969	0.0113662
TE_00003166_553911	CACTA	5.58697	0.0113662
TE_00003531_641224	CACTA	5.6823	0.0113396
TE_00003821_548506	CACTA	5.6045	0.0113396
TE_00002216_442987	CACTA	5.60163	0.0113354
TE_00004117_118680	CACTA	5.69628	0.0113336
TE_00002175_271742	CACTA	5.62802	0.0112571
TE_00003414_726759	CACTA	5.66357	0.0112499
TE_00000014_822629	CACTA	5.58985	0.0112499
TE_00002101_44030	CACTA	5.5897	0.0112499
TE_00002245_572354	CACTA	5.5897	0.0112499
TE_00003166_499008	CACTA	5.5897	0.0112499
TE_00003166_753022	CACTA	5.58682	0.0112499
TE_00004208_103662	CACTA	5.61942	0.011157
TE_00002214_329579	CACTA	5.62295	0.0110935
TE_00003781_532974	CACTA	1.87698	0.0110362
TE_00002055_883967	CACTA	4.12301	0.0107451
TE_00002567_864249	CACTA	5.61692	0.0107105
TE_00003308_158274	CACTA	5.66277	0.0106929
TE_00002037_196917	CACTA	5.61678	0.0106929
TE_00002681_629532	CACTA	5.63671	0.010643
TE_00001834_287608	CACTA	5.62284	0.0106149
TE_00002528_103695	CACTA	5.65718	0.0103884
TE_00003468_751018	CACTA	5.65718	0.0103884
TE_00003946_682115	CACTA	5.65718	0.0103884
TE_00003821_431821	CACTA	5.65147	0.0103845
TE_00003166_387260	CACTA	5.0242	0.0103559
TE_00003686_235930	CACTA	5.64298	0.010353
TE_00003946_285706	CACTA	5.62565	0.0103367
TE_00002037_215016	CACTA	5.64534	0.0103146
TE_00003166_757917	CACTA	5.64534	0.0103146
TE_00002528_754578	CACTA	5.76673	0.0102749
TE_00004208_492703	CACTA	5.63111	0.0102405
TE_00003414_28075	CACTA	5.63433	0.0101996
TE_00002528_866529	CACTA	5.62846	0.0101527
TE_00002214_488710	CACTA	5.63139	0.010144
TE_00003137_231474	CACTA	5.63139	0.010144
TE_00003196_273311	CACTA	5.65115	0.0101092
TE_00001890_199802	CACTA	5.67679	0.0100811
TE_00004367_259734	CACTA	5.65462	0.0100747
TE_00003468_120905	CACTA	5.63125	0.0100721
TE_00004208_84775	CACTA	5.63125	0.0100721
TE_00003291_769389	CACTA	5.63404	0.0100699
TE_00002760_287783	CACTA	5.69659	0.0100398
TE_00002216_823335	CACTA	5.63975	0.0100187
TE_00002261_331518	CACTA	5.63975	0.0100187
TE_00002403_231117	CACTA	5.63989	0.00998342
TE_00001632_51358	CACTA	5.63696	0.00998342
TE_00003414_471805	CACTA	5.71027	0.00995869
TE_00003959_277107	CACTA	5.81241	0.00984263
TE_00001831_560755	CACTA	5.66028	0.0096957
TE_00003187_423354	CACTA	5.7212	0.00963685
TE_00002584_162975	CACTA	5.72729	0.00958766
TE_00003821_193220	CACTA	5.69948	0.00949049
TE_00003780_853053	CACTA	5.70763	0.00948912
TE_00002670_480068	CACTA	5.72971	0.00940708
TE_00001918_154025	CACTA	5.69428	0.00938686
TE_00002127_596291	CACTA	5.67692	0.00937017
TE_00001632_230342	CACTA	5.68857	0.00934909
TE_00003353_81469	CACTA	5.68247	0.00928105
TE_00002985_433698	CACTA	5.67177	0.00926636
TE_00003959_875169	CACTA	5.83816	0.00925761
TE_00002945_594799	CACTA	5.73032	0.00925761
TE_00003946_418057	CACTA	5.77029	0.00920863
TE_00004065_816243	CACTA	5.69125	0.00920863
TE_00004367_443462	CACTA	5.67149	0.00918953
TE_00000021_174526	CACTA	5.81464	0.00916073
TE_00002175_325948	CACTA	5.69636	0.00913341
TE_00001654_41274	CACTA	5.67163	0.00912981
TE_00000010_230352	CACTA	5.69918	0.00909383
TE_00002210_583870	CACTA	5.69918	0.00909383
TE_00002175_544897	CACTA	5.69083	0.00908095
TE_00002210_124924	CACTA	5.69083	0.00908095
TE_00002214_335787	CACTA	5.6853	0.00908095
TE_00003780_589878	CACTA	5.6853	0.00908095
TE_00003959_275995	CACTA	5.6853	0.00908095
TE_00000021_136482	CACTA	5.67705	0.00906007
TE_00004367_155089	CACTA	5.67705	0.00906007
TE_00002245_215412	CACTA	5.67435	0.00906007
TE_00004208_382364	CACTA	5.67435	0.00906007
TE_00002528_151123	CACTA	5.73516	0.00904036
TE_00003414_568679	CACTA	5.71046	0.00902697
TE_00003078_288182	CACTA	5.69365	0.00900269
TE_00003308_839154	CACTA	5.68003	0.00898394
TE_00003686_133080	CACTA	5.69109	0.0089798
TE_00003078_751919	CACTA	5.67989	0.00895671
TE_00003946_418051	CACTA	5.68272	0.00891922
TE_00002184_259605	CACTA	5.70251	0.00884173
TE_00003414_174799	CACTA	5.77245	0.00881687
TE_00002284_731372	CACTA	5.74876	0.008713
TE_00002284_731373	CACTA	5.74876	0.008713
TE_00003959_500818	CACTA	5.87567	0.00868969
TE_00000021_848758	CACTA	5.74288	0.00867757
TE_00002743_695572	CACTA	5.75097	0.00862659
TE_00001632_44062	CACTA	5.78549	0.00856504
TE_00002374_122496	CACTA	5.74656	0.00855201
TE_00002760_335109	CACTA	5.73828	0.00840832
TE_00003686_312623	CACTA	5.72408	0.00840317
TE_00004207_765023	CACTA	5.74596	0.00838252
TE_00002308_558707	CACTA	5.73484	0.0083583
TE_00002528_801111	CACTA	4.17973	0.00833146
TE_00002262_689335	CACTA	5.83928	0.00829251
TE_00002748_68906	CACTA	5.71632	0.00818553
TE_00002035_839575	CACTA	5.71619	0.00818036
TE_00003821_855226	CACTA	5.74317	0.00817835
TE_00003414_231252	CACTA	5.74921	0.00811518
TE_00004012_667064	CACTA	5.8368	0.00810485
TE_00004367_444760	CACTA	5.74869	0.00807886
TE_00001834_281003	CACTA	5.7242	0.00807886
TE_00001890_814423	CACTA	5.7242	0.00807886
TE_00003686_573828	CACTA	5.73767	0.00801754
TE_00004208_103636	CACTA	5.72708	0.00798686
TE_00002037_873487	CACTA	5.72695	0.00798686
TE_00002214_839389	CACTA	5.80624	0.00798539
TE_00003686_754775	CACTA	5.73231	0.0079784
TE_00003821_408213	CACTA	5.73231	0.0079784
TE_00002037_841602	CACTA	5.81138	0.00791643
TE_00003483_163052	CACTA	5.75721	0.00784534
TE_00003087_513531	CACTA	2.35938	0.00781478
TE_00002245_472296	CACTA	5.77233	0.00780481
TE_00004208_640837	CACTA	5.79342	0.00779823
TE_00001981_7048	CACTA	5.77564	0.007716
TE_00003460_326779	CACTA	5.749	0.00770241
TE_00003166_339330	CACTA	5.8471	0.00761939
TE_00001692_601030	CACTA	5.78324	0.00760807
TE_00002210_583879	CACTA	5.78845	0.0075673
TE_00003291_747663	CACTA	5.75979	0.00755441
TE_00002037_841565	CACTA	5.79093	0.00752185
TE_00003743_659152	CACTA	3.63312	0.007479
TE_00001604_376699	CACTA	5.80885	0.00744292
TE_00002567_264157	CACTA	6.00369	0.00740924
TE_00004208_119217	CACTA	5.75941	0.00738268
TE_00002210_625611	CACTA	5.75685	0.00737817
TE_00002528_620049	CACTA	5.75698	0.00736936
TE_00002403_131294	CACTA	5.77026	0.0073494
TE_00002037_51863	CACTA	5.82689	0.00731354
TE_00003686_616643	CACTA	5.82689	0.00731354
TE_00004208_348607	CACTA	5.76464	0.00727661
TE_00003780_259385	CACTA	5.81692	0.00725431
TE_00002467_63501	CACTA	5.76758	0.00725192
TE_00003414_235598	CACTA	5.76209	0.00724319
TE_00003275_677698	CACTA	5.77279	0.00722434
TE_00003187_549051	CACTA	5.7649	0.00721586
TE_00003553_790742	CACTA	5.7649	0.00721586
TE_00004367_683533	CACTA	5.7649	0.00721586
TE_00004208_382345	CACTA	5.85008	0.0071761
TE_00003780_129131	CACTA	5.76477	0.00716318
TE_00003308_746698	CACTA	5.78609	0.0071497
TE_00003078_265200	CACTA	5.77252	0.00713221
TE_00004065_402506	CACTA	5.77252	0.00713221
TE_00002262_149771	CACTA	5.77785	0.00713171
TE_00002214_426759	CACTA	5.77265	0.00710801
TE_00003959_277108	CACTA	5.77265	0.00710801
TE_00003959_277153	CACTA	5.77265	0.00710801
TE_00002037_63170	CACTA	5.76998	0.00710801
TE_00003308_637321	CACTA	5.76998	0.00710801
TE_00001890_25790	CACTA	5.87948	0.00710504
TE_00002175_218494	CACTA	5.78861	0.00709279
TE_00001834_288711	CACTA	5.79674	0.00706853
TE_00003190_7992	CACTA	5.8552	0.00701132
TE_00002918_13869	CACTA	6.04984	0.00690736
TE_00002403_679416	CACTA	5.21568	0.00690736
TE_00004208_705046	CACTA	5.81984	0.00690717
TE_00003187_211720	CACTA	5.83713	0.0068743
TE_00002954_36730	CACTA	5.80895	0.00684659
TE_00002528_678207	CACTA	5.79402	0.00683188
TE_00002214_586077	CACTA	5.82418	0.00682219
TE_00004367_16946	CACTA	5.79926	0.00681032
TE_00003166_492796	CACTA	5.83181	0.00677967
TE_00003840_506656	CACTA	5.7964	0.00671653
TE_00002308_677964	CACTA	5.8345	0.00671487
TE_00002681_212038	CACTA	5.93346	0.00667082
TE_00003821_426631	CACTA	5.82168	0.00664153
TE_00002681_586570	CACTA	5.8319	0.00663588
TE_00003414_347030	CACTA	5.35128	0.00663429
TE_00002216_418308	CACTA	5.83958	0.00662195
TE_00003780_568669	CACTA	5.82425	0.0065433
TE_00004367_277874	CACTA	5.88916	0.00652216
TE_00004012_692552	CACTA	5.82683	0.00651649
TE_00002918_130482	CACTA	5.82449	0.00650531
TE_00003414_712419	CACTA	5.81919	0.00650531
TE_00002403_165880	CACTA	5.22506	0.00644554
TE_00004367_682926	CACTA	5.8744	0.00644475
TE_00004065_53276	CACTA	5.81165	0.00643413
TE_00003414_360764	CACTA	5.80918	0.00641985
TE_00003491_420336	CACTA	5.80918	0.00641985
TE_00004367_81844	CACTA	5.88698	0.00634
TE_00003686_346737	CACTA	5.83474	0.00633269
TE_00004367_547223	CACTA	5.84214	0.00632975
TE_00002403_562393	CACTA	5.84711	0.00623417
TE_00000021_406530	CACTA	5.83256	0.00621127
TE_00002528_547087	CACTA	5.88938	0.00620993
TE_00003460_258224	CACTA	5.86687	0.00620655
TE_00002492_851408	CACTA	5.83245	0.00617158
TE_00003780_51356	CACTA	5.86013	0.0061282
TE_00001981_624427	CACTA	5.8373	0.00612184
TE_00002214_858641	CACTA	5.9558	0.00609602
TE_00002210_153546	CACTA	5.94738	0.00607876
TE_00003460_616615	CACTA	5.86492	0.00607869
TE_00002403_500085	CACTA	5.89478	0.00606546
TE_00002954_695996	CACTA	6.01819	0.00605867
TE_00002214_759143	CACTA	5.89459	0.00602027
TE_00003686_277864	CACTA	5.84964	0.00602027
TE_00004117_62489	CACTA	5.91146	0.0059974
TE_00003946_235931	CACTA	5.84252	0.00587659
TE_00002954_211881	CACTA	5.85215	0.00587561
TE_00002681_145950	CACTA	5.8424	0.00587274
TE_00002681_266139	CACTA	5.90111	0.00582455
TE_00002214_494603	CACTA	5.86222	0.00578057
TE_00002037_829759	CACTA	5.96943	0.0057777
TE_00002403_822716	CACTA	5.8573	0.00574112
TE_00001834_746597	CACTA	5.90856	0.00569876
TE_00001632_346662	CACTA	5.8968	0.00569867
TE_00002037_481879	CACTA	5.91592	0.00563549
TE_00002945_830221	CACTA	5.91592	0.00563549
TE_00004208_66834	CACTA	5.89693	0.00563549
TE_00003821_346427	CACTA	5.87472	0.00559401
TE_00002403_562392	CACTA	3.24195	0.00558464
TE_00003944_838141	CACTA	4.22418	0.00549651
TE_00002037_499659	CACTA	5.8824	0.00544441
TE_00004208_780376	CACTA	5.8824	0.00544441
TE_00002035_499472	CACTA	5.87722	0.00544142
TE_00003187_854337	CACTA	5.89156	0.00543493
TE_00003821_765110	CACTA	5.87993	0.00542617
TE_00003491_135210	CACTA	5.89636	0.00542048
TE_00002403_562354	CACTA	5.34751	0.00538747
TE_00003460_599126	CACTA	5.94254	0.00538591
TE_00002528_509542	CACTA	5.90178	0.00536924
TE_00000021_517437	CACTA	5.90359	0.00532647
TE_00002528_74105	CACTA	6.04762	0.00531297
TE_00002214_803048	CACTA	5.89202	0.00530689
TE_00003821_776968	CACTA	5.94162	0.00530614
TE_00002262_81861	CACTA	3.46128	0.00529831
TE_00004208_351771	CACTA	5.90411	0.00529298
TE_00002101_865227	CACTA	5.90602	0.00528292
TE_00004208_285242	CACTA	5.90643	0.00527362
TE_00002262_785055	CACTA	5.88686	0.00526426
TE_00003538_276434	CACTA	5.88956	0.00525348
TE_00004208_60367	CACTA	5.99026	0.00524721
TE_00003944_816574	CACTA	5.88452	0.00524647
TE_00003187_574274	CACTA	5.90613	0.00524139
TE_00000021_154283	CACTA	5.88463	0.00522844
TE_00002403_685628	CACTA	5.90147	0.00522394
TE_00003686_715104	CACTA	5.90147	0.00522394
TE_00002584_464091	CACTA	5.88932	0.00518995
TE_00004037_143280	CACTA	5.9925	0.00518789
TE_00002101_458853	CACTA	6.06791	0.00518715
TE_00000021_233703	CACTA	5.90657	0.00516846
TE_00003166_568650	CACTA	5.96496	0.00516249
TE_00002403_678560	CACTA	5.89177	0.00515622
TE_00003780_777760	CACTA	5.94883	0.00513799
TE_00002748_619180	CACTA	5.96559	0.00512763
TE_00004037_143281	CACTA	6.04147	0.00508633
TE_00004057_816897	CACTA	5.98109	0.00505736
TE_00004367_52639	CACTA	5.91145	0.00498514
TE_00002210_333534	CACTA	5.96818	0.00494189
TE_00002681_408031	CACTA	5.92064	0.00490514
TE_00003137_410861	CACTA	5.96123	0.00485387
TE_00004367_126747	CACTA	5.99117	0.004846
TE_00002210_235286	CACTA	5.91858	0.00480735
TE_00002210_752113	CACTA	5.94661	0.004807
TE_00002954_549055	CACTA	5.949	0.00474788
TE_00003137_695778	CACTA	5.92544	0.00469488
TE_00003483_162981	CACTA	6.03094	0.00469181
TE_00001834_838595	CACTA	5.93034	0.00468946
TE_00002760_284774	CACTA	5.97418	0.00463752
TE_00002126_792116	CACTA	6.04368	0.00463286
TE_00004208_712012	CACTA	6.00835	0.00463173
TE_00002954_56928	CACTA	5.98129	0.00458852
TE_00004208_382358	CACTA	6.00673	0.00456718
TE_00003414_639540	CACTA	5.97247	0.00455941
TE_00002101_31746	CACTA	5.99046	0.00451327
TE_00003187_69948	CACTA	5.95598	0.00450047
TE_00003483_162982	CACTA	5.9747	0.00449157
TE_00002954_43478	CACTA	5.97649	0.0044891
TE_00003166_753031	CACTA	5.95409	0.00448399
TE_00001889_36684	CACTA	6.08654	0.00447398
TE_00003190_262499	CACTA	6.00152	0.0044636
TE_00002681_335877	CACTA	5.95375	0.00445978
TE_00003460_141228	CACTA	5.95151	0.00445707
TE_00002811_460526	CACTA	5.98188	0.00440909
TE_00000020_431331	CACTA	5.96101	0.00440909
TE_00002037_704389	CACTA	5.96513	0.0043958
TE_00004367_128502	CACTA	5.98587	0.00438671
TE_00002101_848759	CACTA	5.95633	0.00437668
TE_00002528_382383	CACTA	5.95611	0.00436754
TE_00003190_492296	CACTA	5.95611	0.00436754
TE_00002401_316022	CACTA	5.98342	0.00432236
TE_00002681_561962	CACTA	6.03308	0.00431328
TE_00002175_544907	CACTA	6.05025	0.00431053
TE_00002985_119178	CACTA	6.05025	0.00431053
TE_00002216_58623	CACTA	5.96746	0.00430101
TE_00000021_233701	CACTA	5.96779	0.00428713
TE_00001604_737825	CACTA	5.96779	0.00428713
TE_00003686_829532	CACTA	5.97887	0.00427276
TE_00000082_766695	CACTA	6.0359	0.00426479
TE_00002945_593376	CACTA	5.96523	0.00425693
TE_00002985_621185	CACTA	5.96523	0.00425693
TE_00002101_822628	CACTA	5.97455	0.00425523
TE_00004208_752630	CACTA	5.98642	0.00424252
TE_00004037_547084	CACTA	5.9838	0.00421379
TE_00004207_421600	CACTA	5.9721	0.00421316
TE_00002401_136662	CACTA	4.35654	0.0041896
TE_00003686_140741	CACTA	6.01994	0.00417365
TE_00004065_858070	CACTA	6.10394	0.00415038
TE_00004037_678210	CACTA	6.00885	0.0041213
TE_00002605_290825	CACTA	5.99093	0.00410281
TE_00004208_123391	CACTA	6.14682	0.00407096
TE_00002954_423331	CACTA	6.02027	0.00405578
TE_00004367_700333	CACTA	6.0241	0.00400953
TE_00004208_382415	CACTA	6.0132	0.00400636
TE_00003553_791060	CACTA	5.99061	0.00400253
TE_00000021_256881	CACTA	5.99986	0.00394678
TE_00001856_26012	CACTA	6.11629	0.00393989
TE_00004367_819256	CACTA	6.03993	0.00393052
TE_00002945_326994	CACTA	6.0017	0.003929
TE_00002101_262984	CACTA	6.01727	0.00390557
TE_00003824_449554	CACTA	2.95756	0.00388318
TE_00003187_619728	CACTA	6.03131	0.00383348
TE_00004367_819804	CACTA	6.03131	0.00383348
TE_00004367_587477	CACTA	5.99963	0.00383348
TE_00002101_568682	CACTA	6.0085	0.00380747
TE_00002101_719468	CACTA	6.17687	0.00378907
TE_00003401_400038	CACTA	6.05243	0.00377761
TE_00002681_272044	CACTA	6.02855	0.00374829
TE_00003944_310989	CACTA	6.07024	0.00373221
TE_00002101_796333	CACTA	6.04434	0.00373116
TE_00003187_350125	CACTA	6.14902	0.00366328
TE_00002308_234421	CACTA	6.02665	0.00358362
TE_00002216_877703	CACTA	6.03111	0.0035601
TE_00004208_103666	CACTA	6.0309	0.00353226
TE_00002567_430779	CACTA	6.05034	0.00352262
TE_00004037_190802	CACTA	6.03323	0.0035028
TE_00001834_295535	CACTA	6.10174	0.00349849
TE_00002760_45527	CACTA	6.10174	0.00349849
TE_00002945_326109	CACTA	6.05501	0.00348358
TE_00002492_53283	CACTA	6.05292	0.00348091
TE_00002954_586911	CACTA	6.1312	0.00347931
TE_00003275_576280	CACTA	6.04622	0.0034708
TE_00003166_867071	CACTA	6.03957	0.0034708
TE_00001692_682734	CACTA	2.8133	0.00346221
TE_00003471_304104	CACTA	6.04178	0.00344842
TE_00002216_839158	CACTA	6.0808	0.00344673
TE_00003190_849972	CACTA	6.16531	0.00344607
TE_00003460_581653	CACTA	6.09333	0.00342216
TE_00003166_116918	CACTA	6.09748	0.00341375
TE_00003491_394560	CACTA	6.31562	0.00339998
TE_00002101_66535	CACTA	6.08708	0.003396
TE_00001772_746591	CACTA	6.05524	0.00338756
TE_00002492_332001	CACTA	6.09755	0.00335295
TE_00003686_512607	CACTA	6.05942	0.00330859
TE_00002954_295696	CACTA	6.09191	0.00327689
TE_00004378_666222	CACTA	6.09549	0.0032579
TE_00000014_590091	CACTA	6.10858	0.00325693
TE_00002214_148767	CACTA	6.08927	0.00325627
TE_00003821_45057	CACTA	6.06368	0.00324492
TE_00003483_165534	CACTA	6.1595	0.00322773
TE_00004207_290831	CACTA	6.06379	0.0032218
TE_00003483_169794	CACTA	6.0854	0.00319693
TE_00004434_726758	CACTA	6.13323	0.00317894
TE_00003930_726755	CACTA	6.22576	0.00317413
TE_00003471_675148	CACTA	6.07216	0.00316786
TE_00001890_313976	CACTA	6.08061	0.00316153
TE_00003840_70661	CACTA	6.09184	0.00314558
TE_00003396_30877	CACTA	6.08736	0.00313954
TE_00002945_569614	CACTA	6.07865	0.00313897
TE_00003129_693490	CACTA	6.07854	0.00313688
TE_00003137_820651	CACTA	6.17541	0.00313338
TE_00002681_235329	CACTA	6.13309	0.00310702
TE_00004037_620052	CACTA	6.1373	0.00310683
TE_00003840_116837	CACTA	6.16209	0.0031005
TE_00003780_589876	CACTA	6.10181	0.00309551
TE_00004037_103697	CACTA	6.16381	0.00306718
TE_00003414_719462	CACTA	6.21479	0.00305835
TE_00003780_434250	CACTA	6.11492	0.00304998
TE_00004037_382399	CACTA	6.11492	0.00304998
TE_00004208_66837	CACTA	6.11492	0.00304998
TE_00003780_715579	CACTA	6.13094	0.00304576
TE_00002210_230954	CACTA	6.10858	0.00303233
TE_00002175_622204	CACTA	6.16139	0.00302722
TE_00002108_82309	CACTA	6.09167	0.00302601
TE_00002528_640213	CACTA	6.09776	0.00299903
TE_00003946_412654	CACTA	6.0938	0.00299557
TE_00003414_142259	CACTA	6.11059	0.00297523
TE_00003780_346669	CACTA	6.19332	0.0029634
TE_00003946_750961	CACTA	6.11844	0.00293736
TE_00000021_31749	CACTA	6.11874	0.00293228
TE_00004208_423989	CACTA	6.14589	0.00292355
TE_00002214_269498	CACTA	6.12074	0.00292355
TE_00004208_304690	CACTA	6.18341	0.00292343
TE_00003946_859422	CACTA	6.13908	0.00291449
TE_00003166_622082	CACTA	6.11461	0.00290017
TE_00002037_851900	CACTA	6.12895	0.00289771
TE_00003821_426588	CACTA	6.12327	0.00288934
TE_00000021_61887	CACTA	6.10211	0.00288371
TE_00003686_547117	CACTA	6.10423	0.00288329
TE_00004207_227612	CACTA	6.10423	0.00288329
TE_00003946_433988	CACTA	6.10614	0.00286597
TE_00003959_510449	CACTA	6.11248	0.00286491
TE_00004399_186005	CACTA	6.12109	0.00284406
TE_00004208_103610	CACTA	6.19361	0.00282104
TE_00004208_204641	CACTA	6.22068	0.00278586
TE_00002308_272013	CACTA	6.15534	0.0027617
TE_00002955_648828	CACTA	6.1252	0.00275478
TE_00002945_214237	CACTA	6.16161	0.00274827
TE_00003166_842845	CACTA	6.13916	0.00273773
TE_00003196_586906	CACTA	6.22082	0.00272932
TE_00001988_114709	CACTA	6.20607	0.00272215
TE_00004208_497335	CACTA	6.20131	0.00272173
TE_00003187_494424	CACTA	6.14971	0.00271641
TE_00004208_103624	CACTA	6.19751	0.00270773
TE_00002528_754579	CACTA	6.19942	0.00269905
TE_00003686_839895	CACTA	6.1493	0.00267771
TE_00002681_549058	CACTA	6.13135	0.00267501
TE_00002126_696892	CACTA	6.14732	0.00263606
TE_00002492_620726	CACTA	6.14732	0.00263606
TE_00002216_395532	CACTA	6.14329	0.00263389
TE_00002748_562464	CACTA	6.14131	0.00260961
TE_00004367_601365	CACTA	6.13944	0.00260957
TE_00003190_702860	CACTA	6.13934	0.0026041
TE_00003821_266138	CACTA	6.30134	0.00254733
TE_00002954_586244	CACTA	6.15592	0.0025472
TE_00003275_231479	CACTA	6.25883	0.002544
TE_00003781_612416	CACTA	2.71068	0.00253656
TE_00002945_156131	CACTA	6.19541	0.00252784
TE_00002403_203937	CACTA	6.16959	0.00252772
TE_00003944_190596	CACTA	6.17355	0.0025113
TE_00003686_124043	CACTA	6.34473	0.00249132
TE_00001685_371818	CACTA	2.96855	0.00248331
TE_00003190_135746	CACTA	6.19015	0.00246212
TE_00004065_332676	CACTA	6.21098	0.00246071
TE_00001616_31846	CACTA	6.16398	0.00245245
TE_00003129_400381	CACTA	6.18578	0.00242667
TE_00000010_707704	CACTA	6.18374	0.00241556
TE_00000014_86178	CACTA	6.18566	0.00241417
TE_00004244_767035	CACTA	6.17787	0.00241173
TE_00000014_502208	CACTA	6.17392	0.00240938
TE_00003553_413320	CACTA	6.18556	0.00240562
TE_00004208_781001	CACTA	6.24379	0.00239641
TE_00003946_13737	CACTA	6.20129	0.00239464
TE_00003308_356775	CACTA	6.1719	0.00239268
TE_00004208_641329	CACTA	6.38076	0.0023796
TE_00001890_417531	CACTA	6.19008	0.00237149
TE_00002403_281624	CACTA	6.21736	0.00236196
TE_00004208_382392	CACTA	6.1878	0.00236125
TE_00003491_687009	CACTA	6.29055	0.00235274
TE_00003166_548363	CACTA	6.22466	0.00234616
TE_00002605_135318	CACTA	6.21136	0.00232289
TE_00001981_821652	CACTA	6.21896	0.00231932
TE_00003187_791248	CACTA	6.30533	0.00231526
TE_00002262_277059	CACTA	6.19171	0.00230816
TE_00001654_219135	CACTA	6.192	0.00230315
TE_00003308_669589	CACTA	6.20573	0.00229451
TE_00002214_625253	CACTA	6.1975	0.00229237
TE_00004207_125884	CACTA	6.21722	0.00226773
TE_00003944_439222	CACTA	6.19191	0.00226393
TE_00003166_744962	CACTA	6.21136	0.00219327
TE_00002492_488736	CACTA	6.26474	0.00219127
TE_00001616_281010	CACTA	6.21512	0.00218229
TE_00002308_854824	CACTA	6.22292	0.00215226
TE_00004208_103659	CACTA	6.28546	0.00214511
TE_00002214_149281	CACTA	6.28324	0.00213069
TE_00003946_234462	CACTA	6.28709	0.00212844
TE_00003686_52255	CACTA	6.26307	0.00210923
TE_00003780_174514	CACTA	6.29437	0.00208937
TE_00003821_423332	CACTA	6.22126	0.00208517
TE_00004367_872743	CACTA	6.22516	0.00206353
TE_00003780_365820	CACTA	6.22312	0.00205826
TE_00002528_225766	CACTA	6.35875	0.00205764
TE_00002403_342123	CACTA	6.23285	0.00205187
TE_00004207_73561	CACTA	6.26157	0.00203739
TE_00001614_268759	CACTA	6.25147	0.00203307
TE_00002108_767778	CACTA	6.23091	0.00203307
TE_00001834_330518	CACTA	6.28742	0.00203237
TE_00003780_210896	CACTA	6.24005	0.00202595
TE_00002760_692128	CACTA	6.25164	0.00199438
TE_00003840_674140	CACTA	6.23072	0.00199089
TE_00004037_116506	CACTA	6.3378	0.00197348
TE_00004367_599146	CACTA	6.23644	0.00197095
TE_00002037_324837	CACTA	6.23828	0.00197057
TE_00004208_494029	CACTA	6.26878	0.00196653
TE_00003840_188289	CACTA	5.73481	0.00196488
TE_00004244_189291	CACTA	6.27239	0.00195607
TE_00003780_568676	CACTA	6.3641	0.00195522
TE_00002985_498854	CACTA	6.29983	0.00194226
TE_00000019_277146	CACTA	6.25175	0.00193169
TE_00000021_294595	CACTA	6.34323	0.00192019
TE_00001614_295312	CACTA	6.29493	0.00191638
TE_00001889_137238	CACTA	6.2707	0.001916
TE_00001856_830860	CACTA	6.28354	0.00190529
TE_00000010_44044	CACTA	6.28334	0.00187617
TE_00004367_501820	CACTA	6.27261	0.00187555
TE_00003166_741811	CACTA	6.34568	0.00184909
TE_00001783_222801	CACTA	6.27971	0.0018404
TE_00002945_614977	CACTA	6.27971	0.0018404
TE_00001557_437496	CACTA	6.27404	0.00183825
TE_00000021_434245	CACTA	6.2932	0.00183356
TE_00003686_126622	CACTA	6.2669	0.00183026
TE_00002101_547762	CACTA	6.32185	0.00182836
TE_00004440_118439	CACTA	6.27641	0.00182147
TE_00003166_591696	CACTA	6.27421	0.00181404
TE_00000014_549192	CACTA	6.26871	0.00181313
TE_00003840_826255	CACTA	6.2783	0.00180738
TE_00000014_235116	CACTA	6.32968	0.00180461
TE_00002175_683260	CACTA	6.27041	0.00180459
TE_00004037_674479	CACTA	6.45524	0.00180079
TE_00002681_113042	CACTA	6.31119	0.0017619
TE_00003959_435699	CACTA	6.30917	0.00175613
TE_00001710_694511	CACTA	6.2818	0.00175216
TE_00003414_154289	CACTA	6.28385	0.00174909
TE_00004065_112820	CACTA	6.39737	0.00174855
TE_00002035_562475	CACTA	6.28189	0.00173841
TE_00001981_39948	CACTA	6.31107	0.0017168
TE_00002985_303936	CACTA	6.29851	0.00171531
TE_00003353_558744	CACTA	6.30567	0.0017147
TE_00003891_5367	CACTA	5.77812	0.0017147
TE_00001783_415930	CACTA	6.32397	0.00170062
TE_00003946_752524	CACTA	6.29664	0.00169009
TE_00001632_271276	CACTA	6.33266	0.00167871
TE_00002037_627556	CACTA	6.2892	0.00167677
TE_00003187_296569	CACTA	6.3	0.00166796
TE_00002037_122569	CACTA	6.30017	0.00166081
TE_00003780_418043	CACTA	6.2946	0.00166081
TE_00004367_788841	CACTA	6.29283	0.00166081
TE_00002101_752690	CACTA	6.34351	0.00162514
TE_00003414_125792	CACTA	6.32893	0.00161782
TE_00000021_61885	CACTA	6.35576	0.00161542
TE_00001981_669635	CACTA	6.33786	0.00160067
TE_00003780_346668	CACTA	6.31473	0.00159914
TE_00000021_199943	CACTA	6.33495	0.00159019
TE_00000021_33146	CACTA	6.31656	0.00156673
TE_00003959_559032	CACTA	4.03618	0.00156242
TE_00002261_835591	CACTA	6.33792	0.00155939
TE_00004367_412397	CACTA	6.333	0.0015464
TE_00002681_495049	CACTA	6.32369	0.0015395
TE_00002101_671798	CACTA	6.3308	0.00153718
TE_00003821_335876	CACTA	6.3308	0.00153718
TE_00003780_777762	CACTA	6.35438	0.00153511
TE_00004208_679449	CACTA	6.37891	0.00153141
TE_00004208_587578	CACTA	6.4012	0.00152794
TE_00002037_336778	CACTA	6.32915	0.00151538
TE_00003190_468208	CACTA	6.44451	0.00151483
TE_00002175_546379	CACTA	6.36628	0.00150685
TE_00003187_278986	CACTA	6.3417	0.00148794
TE_00000021_594483	CACTA	6.33827	0.00148523
TE_00003166_786918	CACTA	6.38526	0.00148384
TE_00001557_663575	CACTA	3.29306	0.00148237
TE_00003946_849050	CACTA	6.39902	0.00148214
TE_00003190_546985	CACTA	6.34521	0.00146482
TE_00004208_711371	CACTA	6.34197	0.00146103
TE_00004434_716793	CACTA	6.35784	0.00145228
TE_00000021_584743	CACTA	6.36624	0.00142654
TE_00004208_348608	CACTA	6.35051	0.0014232
TE_00001834_757827	CACTA	6.35076	0.00142072
TE_00004037_833485	CACTA	6.47386	0.00135324
TE_00002126_292763	CACTA	6.37851	0.00133448
TE_00003946_417670	CACTA	6.41668	0.00132946
TE_00002210_423329	CACTA	6.37189	0.00132667
TE_00004367_783099	CACTA	6.37357	0.00131108
TE_00003187_42394	CACTA	6.55545	0.00130592
TE_00002681_47093	CACTA	6.46318	0.00130387
TE_00003677_543423	CACTA	6.39103	0.00129845
TE_00002101_434255	CACTA	6.39059	0.00129705
TE_00003821_292077	CACTA	6.39059	0.00129705
TE_00002108_702857	CACTA	6.39086	0.00129653
TE_00003166_13202	CACTA	6.41329	0.00128878
TE_00002101_35690	CACTA	6.38042	0.00128787
TE_00001614_621373	CACTA	6.49004	0.00128142
TE_00003460_717646	CACTA	6.44695	0.00127739
TE_00002214_783044	CACTA	6.45446	0.00127612
TE_00002955_876573	CACTA	6.40095	0.00125636
TE_00002681_547735	CACTA	6.4628	0.00125282
TE_00004208_492702	CACTA	6.41472	0.00123944
TE_00002308_723955	CACTA	6.60777	0.00123791
TE_00002681_849303	CACTA	6.41645	0.00120872
TE_00002945_866466	CACTA	6.41627	0.00118304
TE_00002037_616573	CACTA	6.40785	0.00118072
TE_00002216_418307	CACTA	6.40785	0.00118072
TE_00004208_382385	CACTA	6.49985	0.00116314
TE_00003946_619829	CACTA	6.57089	0.00114461
TE_00003946_678266	CACTA	6.48878	0.00113967
TE_00003780_259382	CACTA	6.44168	0.00111753
TE_00003471_240840	CACTA	6.46657	0.00110681
TE_00004378_549193	CACTA	6.44481	0.00110106
TE_00002126_48775	CACTA	6.54365	0.00109288
TE_00004298_207624	CACTA	6.536	0.00109259
TE_00002037_583582	CACTA	6.44472	0.00109245
TE_00003190_499476	CACTA	6.48402	0.00109167
TE_00004208_587581	CACTA	6.44303	0.00108992
TE_00002245_420422	CACTA	6.44142	0.0010853
TE_00001710_222790	CACTA	6.43645	0.0010853
TE_00003190_862120	CACTA	6.57492	0.00107791
TE_00000014_41495	CACTA	6.48427	0.001075
TE_00004208_204642	CACTA	6.52374	0.00107246
TE_00003460_678193	CACTA	6.4941	0.00105392
TE_00003137_689422	CACTA	6.4676	0.00105306
TE_00001981_61241	CACTA	6.49356	0.00104659
TE_00002175_614990	CACTA	6.50825	0.00103879
TE_00004207_638094	CACTA	6.4547	0.00103658
TE_00003166_685655	CACTA	6.46475	0.00103217
TE_00000021_844598	CACTA	6.47112	0.00102791
TE_00002310_148501	CACTA	6.53027	0.00102309
TE_00003166_721376	CACTA	6.46308	0.00101801
TE_00003460_281038	CACTA	6.45818	0.00101682
TE_00004367_37636	CACTA	6.46442	0.00101592
TE_00001889_542391	CACTA	6.51109	0.001015
TE_00003686_17262	CACTA	6.47262	0.00100956
TE_00003781_877370	CACTA	6.62906	0.00100376
TE_00002401_309562	CACTA	6.50464	0.00100347
TE_00002681_752338	CACTA	6.4763	0.000997974
TE_00002748_424527	CACTA	6.47466	0.000997352
TE_00004208_382372	CACTA	6.56828	0.000996173
TE_00002748_429459	CACTA	6.54927	0.000987725
TE_00003946_42675	CACTA	6.52205	0.000987429
TE_00003460_547633	CACTA	6.50149	0.000959063
TE_00003414_716792	CACTA	6.56684	0.000954412
TE_00004367_9626	CACTA	6.47944	0.000953015
TE_00004245_171535	CACTA	6.48558	0.000944212
TE_00003166_396781	CACTA	6.5414	0.000944001
TE_00002681_855227	CACTA	6.48426	0.000942928
TE_00003944_295529	CACTA	6.53784	0.000941669
TE_00003686_573758	CACTA	6.53453	0.000937697
TE_00000021_707705	CACTA	6.5032	0.00093568
TE_00003840_357255	CACTA	6.5032	0.00093568
TE_00004245_171568	CACTA	6.49217	0.000928412
TE_00002037_859839	CACTA	6.48899	0.000928174
TE_00003686_619888	CACTA	6.5283	0.000927268
TE_00003946_226290	CACTA	6.50167	0.00092493
TE_00002681_140679	CACTA	6.49526	0.00092493
TE_00003959_544239	CACTA	6.54147	0.000923276
TE_00003686_496294	CACTA	6.59279	0.000923108
TE_00003414_263587	CACTA	6.53476	0.000922753
TE_00002681_264774	CACTA	6.49363	0.000922753
TE_00002101_327024	CACTA	6.50681	0.00091892
TE_00004208_331366	CACTA	6.52066	0.000911783
TE_00003686_670103	CACTA	6.53301	0.000907812
TE_00001545_541878	CACTA	6.53314	0.000906604
TE_00003483_165589	CACTA	6.5036	0.000906302
TE_00004367_680896	CACTA	6.51762	0.00090356
TE_00000021_174528	CACTA	6.53611	0.000900907
TE_00002037_351480	CACTA	6.50796	0.000900218
TE_00000021_154802	CACTA	6.53161	0.000898232
TE_00004367_869462	CACTA	6.51924	0.000882218
TE_00001710_309566	CACTA	6.50988	0.000878562
TE_00002681_426632	CACTA	6.52893	0.000875411
TE_00002528_205182	CACTA	6.50667	0.000873775
TE_00003946_475574	CACTA	6.54695	0.000871745
TE_00003187_350133	CACTA	6.59296	0.000867875
TE_00003959_544236	CACTA	6.51765	0.00086564
TE_00003686_46414	CACTA	6.51901	0.000859917
TE_00002037_637850	CACTA	6.53158	0.000844682
TE_00004065_236131	CACTA	6.56232	0.000842182
TE_00003780_365822	CACTA	6.52563	0.000834015
TE_00001831_823998	CACTA	6.52556	0.000833156
TE_00004012_151466	CACTA	6.54854	0.000821528
TE_00003840_188290	CACTA	6.02062	0.000816486
TE_00000021_445003	CACTA	6.53932	0.000814803
TE_00002175_821653	CACTA	6.56387	0.000812993
TE_00004207_151668	CACTA	3.8634	0.000810073
TE_00003353_81470	CACTA	6.56281	0.000805282
TE_00003166_637697	CACTA	6.53962	0.000805146
TE_00003780_471814	CACTA	6.58518	0.000802467
TE_00003166_775245	CACTA	6.53639	0.00079165
TE_00002681_586574	CACTA	6.53796	0.000790626
TE_00003137_842637	CACTA	6.63001	0.000780049
TE_00002037_46286	CACTA	6.61078	0.000765678
TE_00002528_620050	CACTA	6.58538	0.000760916
TE_00003538_694574	CACTA	6.55498	0.000751336
TE_00003944_712440	CACTA	6.61049	0.000751103
TE_00004065_710508	CACTA	6.57156	0.000743772
TE_00004367_471681	CACTA	6.57162	0.000736609
TE_00002681_151104	CACTA	6.55956	0.000736609
TE_00003944_315173	CACTA	6.5611	0.000734318
TE_00002681_426584	CACTA	6.58855	0.000729815
TE_00004208_619019	CACTA	6.63818	0.000729388
TE_00001856_53220	CACTA	6.5793	0.000703261
TE_00003414_797679	CACTA	6.60364	0.000702118
TE_00004208_461654	CACTA	6.73966	0.000696603
TE_00002681_346428	CACTA	6.59265	0.000696075
TE_00002681_696427	CACTA	6.62989	0.000693301
TE_00001710_222789	CACTA	6.58975	0.000682624
TE_00000138_277103	CACTA	6.7394	0.000680981
TE_00002403_572151	CACTA	6.62992	0.000676964
TE_00002205_418020	CACTA	6.59906	0.000672087
TE_00002037_670104	CACTA	6.63099	0.000672024
TE_00003686_672336	CACTA	6.63099	0.000672024
TE_00003686_398807	CACTA	6.60616	0.000656451
TE_00000014_431330	CACTA	6.6344	0.000651135
TE_00002748_334190	CACTA	6.6344	0.000651135
TE_00004367_290176	CACTA	6.65694	0.000649461
TE_00002101_270439	CACTA	6.91358	0.000643159
TE_00002748_267878	CACTA	6.61521	0.000642826
TE_00003166_570946	CACTA	6.65161	0.000639536
TE_00002681_236146	CACTA	6.63541	0.000617363
TE_00004208_209497	CACTA	6.77964	0.000616141
TE_00003275_188718	CACTA	6.71078	0.000613461
TE_00003946_491383	CACTA	6.62401	0.000610606
TE_00003821_570280	CACTA	6.77483	0.000607901
TE_00002528_640212	CACTA	6.7006	0.000606217
TE_00003166_749995	CACTA	6.67265	0.000604878
TE_00003946_546672	CACTA	6.62549	0.000604878
TE_00002037_74889	CACTA	6.63547	0.000599102
TE_00004208_382365	CACTA	6.64288	0.000595187
TE_00003187_510950	CACTA	6.6556	0.000593917
TE_00002681_295649	CACTA	6.63406	0.000593917
TE_00000021_547763	CACTA	6.63133	0.000592611
TE_00002214_684662	CACTA	6.67124	0.000589935
TE_00002107_207769	CACTA	6.66881	0.000588503
TE_00001834_751920	CACTA	6.63708	0.000588185
TE_00004367_299392	CACTA	6.6356	0.000587202
TE_00002037_570921	CACTA	6.70499	0.000582071
TE_00002037_345393	CACTA	6.64449	0.000579997
TE_00003166_129363	CACTA	6.69524	0.000579438
TE_00004037_678209	CACTA	6.69524	0.000579438
TE_00002528_628465	CACTA	4.84743	0.000576857
TE_00003414_471803	CACTA	6.66029	0.000572928
TE_00003686_63005	CACTA	6.65884	0.000563968
TE_00004276_361199	CACTA	6.66863	0.000559948
TE_00003686_52108	CACTA	6.65711	0.000559916
TE_00002308_756791	CACTA	6.65012	0.000558761
TE_00003686_750960	CACTA	6.71862	0.000556019
TE_00002945_537437	CACTA	6.66855	0.000556019
TE_00004207_222788	CACTA	6.66461	0.000555763
TE_00004244_544822	CACTA	6.65572	0.000555763
TE_00003275_777783	CACTA	6.65855	0.000553949
TE_00004367_13880	CACTA	6.66605	0.000553398
TE_00002681_227156	CACTA	6.71864	0.000548848
TE_00002760_295188	CACTA	6.80345	0.000542263
TE_00002748_134130	CACTA	6.70963	0.000541758
TE_00002681_164446	CACTA	6.6703	0.000539697
TE_00004378_746398	CACTA	6.68431	0.00052503
TE_00003166_395544	CACTA	6.684	0.000522383
TE_00004037_754581	CACTA	6.73516	0.000517796
TE_00000021_719469	CACTA	6.68703	0.000517795
TE_00001890_5365	CACTA	6.73667	0.000517153
TE_00003946_604175	CACTA	6.68406	0.000511662
TE_00004208_354682	CACTA	6.7881	0.000509775
TE_00002101_543363	CACTA	6.68277	0.000507829
TE_00004276_556205	CACTA	6.69258	0.000499244
TE_00002748_340003	CACTA	7.16354	0.000498934
TE_00002492_768158	CACTA	6.71752	0.000498934
TE_00001692_827441	CACTA	3.43543	0.000496021
TE_00002101_28066	CACTA	6.91726	0.000495139
TE_00002037_841620	CACTA	6.75785	0.000493108
TE_00003190_697651	CACTA	6.71056	0.000492676
TE_00001614_689530	CACTA	6.74481	0.000491053
TE_00004207_444997	CACTA	6.71201	0.000483497
TE_00003859_479603	CACTA	6.70633	0.000482578
TE_00004037_203395	CACTA	6.78158	0.000481743
TE_00002403_751278	CACTA	6.7106	0.000478261
TE_00004298_849357	CACTA	6.91943	0.000476677
TE_00002101_766694	CACTA	6.7431	0.000475351
TE_00003308_667062	CACTA	6.74197	0.000475234
TE_00003414_125885	CACTA	6.74579	0.000473119
TE_00003275_492794	CACTA	6.70371	0.000472977
TE_00002403_482323	CACTA	1.64866	0.000468952
TE_00003414_600034	CACTA	6.71742	0.00046698
TE_00002101_680247	CACTA	6.72959	0.000466207
TE_00004012_478763	CACTA	6.86807	0.000464213
TE_00002467_253328	CACTA	6.74337	0.000463085
TE_00002945_134133	CACTA	6.72047	0.000461224
TE_00001831_620676	CACTA	6.74715	0.000458642
[truncated: 13,785 more rows]
